# Supplementary material for: rDNA Clusters Make Contact with Genes that Are Involved in Differentiation and Cancer and Change Contacts after Heat Shock Treatment
Source: Cells. 2019 Nov 5;8(11):1393. doi: 10.3390/cells8111393 (PMC6912461; doi:10.3390/cells8111393)
Supplement: Supplementary file 1 [file cells-08-01393-s001.zip]

Archive with 5 entries (4 files):
- cells-610496-SI/
- cells-610496-SI/cells-610496-proof-supplementary.pdf
- cells-610496-SI/Table S13-1.xlsx
- cells-610496-SI/Table S14-1.xlsx
- cells-610496-SI/Table S9-new.xlsx
