# Supplementary material for: rDNA Clusters Make Contact with Genes that Are Involved in Differentiation and Cancer and Change Contacts after Heat Shock Treatment
Source: Cells. 2019 Nov 5;8(11):1393. doi: 10.3390/cells8111393 (PMC6912461; doi:10.3390/cells8111393)
Supplement: Supplementary file 1 [file cells-08-01393-s001.zip › cells-610496-SI/Table S13-1.xlsx]

## Sheet: Лист1
gene	name	biotype	description	baseMean	rep1	rep2	rep1-HS+	rep2-HS+	log2FoldChange	lfcSE	stat	pvalue	padj
ENSG00000198804	MT-CO1	protein_coding	mitochondrially encoded cytochrome c oxidase I	77862.9	86816.4	86766.7	66933.4	70935.2	-0.310846	0.0380063	-8.17879	2.86712e-16	1.01854e-11
ENSG00000198899	MT-ATP6	protein_coding	mitochondrially encoded ATP synthase 6	52014	60281.8	56933.4	43261.3	47579.5	-0.333332	0.0450195	-7.40418	1.31966e-13	2.34405e-09
ENSG00000248527	MTATP6P1	unprocessed_pseudogene	mitochondrially encoded ATP synthase 6 pseudogene 1	7302.66	8005.62	8389.32	6228.68	6587.01	-0.319571	0.0465125	-6.87063	6.39172e-12	7.56886e-08
ENSG00000198888	MT-ND1	protein_coding	mitochondrially encoded NADH:ubiquinone oxidoreductase core subunit 1	48108.4	55320.5	51516.6	41080.6	44516.1	-0.290436	0.044633	-6.5072	7.65642e-11	6.79986e-07
ENSG00000198727	MT-CYB	protein_coding	mitochondrially encoded cytochrome b	71722.3	81218.9	76529.5	61691.8	67449	-0.262637	0.0442828	-5.9309	3.0128e-09	2.14059e-05
ENSG00000198938	MT-CO3	protein_coding	mitochondrially encoded cytochrome c oxidase III	50457.6	56574.5	53627.4	44047.1	47581.4	-0.243941	0.0428672	-5.69063	1.26573e-08	7.49417e-05
ENSG00000228253	MT-ATP8	protein_coding	mitochondrially encoded ATP synthase 8	21637	25874.8	24245.7	17210.7	19216.6	-0.340388	0.0678095	-5.01977	5.17331e-07	0.00262545
ENSG00000109971	HSPA8	protein_coding	heat shock protein family A (Hsp70) member 8	18366.4	19900.2	19578.1	16526.4	17460.9	-0.200016	0.0406017	-4.92631	8.37985e-07	0.00372118
ENSG00000198840	MT-ND3	protein_coding	mitochondrially encoded NADH:ubiquinone oxidoreductase core subunit 3	17176.9	18914.8	18252.5	14954.8	16585.4	-0.212919	0.0466548	-4.56372	5.02552e-06	0.0198368
ENSG00000204569	PPP1R10	protein_coding	protein phosphatase 1 regulatory subunit 10	1783.19	2052.45	1920.96	1552.36	1607	-0.267157	0.0609874	-4.38053	1.1839e-05	0.0420582
ENSG00000211459	MT-RNR1	Mt_rRNA	mitochondrially encoded 12S RNA	145934	159639	176350	117676	130072	-0.306549	0.0709528	-4.32047	1.557e-05	0.0502839
ENSG00000198763	MT-ND2	protein_coding	mitochondrially encoded NADH:ubiquinone oxidoreductase core subunit 2	41073.7	47903.7	44142.8	34571	37677.5	-0.267803	0.0653559	-4.09762	4.17429e-05	0.123576
ENSG00000198886	MT-ND4	protein_coding	mitochondrially encoded NADH:ubiquinone oxidoreductase core subunit 4	144864	169121	156924	120174	133238	-0.268664	0.0678456	-3.95993	7.49702e-05	0.20487
ENSG00000168298	HIST1H1E	protein_coding	histone cluster 1 H1 family member e	911.529	954.227	1149.21	715.8	826.884	-0.289346	0.073827	-3.91924	8.88268e-05	0.225398
ENSG00000120253	NUP43	protein_coding	nucleoporin 43	1725.13	1569.96	1495.2	2045.02	1790.33	0.250243	0.0646871	3.86852	0.000109498	0.259328
ENSG00000247627	MTND4P12	processed_pseudogene	mitochondrially encoded NADH:ubiquinone oxidoreductase core subunit 4 pseudogene 12	2508.11	2917.49	2585.99	2173.65	2355.31	-0.227442	0.0609267	-3.73304	0.000189185	0.42005
ENSG00000111897	SERINC1	protein_coding	serine incorporator 1	1632.81	1429.19	1506.44	1872.63	1722.99	0.23085	0.0631666	3.65462	0.000257568	0.538241
ENSG00000210082	MT-RNR2	Mt_rRNA	mitochondrially encoded 16S RNA	457627	500355	550281	363666	416208	-0.269856	0.0746701	-3.61397	0.000301539	0.564587
ENSG00000269821	KCNQ1OT1	antisense_RNA	KCNQ1 opposite strand/antisense transcript 1 (non-protein coding)	3076.69	2913.19	2766.86	3318.23	3308.47	0.191822	0.0530832	3.61361	0.000301961	0.564587
ENSG00000137154	RPS6	protein_coding	ribosomal protein S6	14209.8	14905.5	15074.5	13111	13748.3	-0.146672	0.0408012	-3.59479	0.000324657	0.576672
ENSG00000137337	MDC1	protein_coding	mediator of DNA damage checkpoint 1	3677.62	4065.14	3834.06	3326.98	3484.32	-0.185758	0.0523482	-3.5485	0.00038743	0.655402
ENSG00000212907	MT-ND4L	protein_coding	mitochondrially encoded NADH:ubiquinone oxidoreductase core subunit 4L	18965.3	20334.3	19965.6	16827.4	18734	-0.162521	0.0463453	-3.50674	0.000453637	0.73252
ENSG00000226419	SLC16A1-AS1	antisense_RNA	SLC16A1 antisense RNA 1	676.573	593.168	581.905	746.427	784.791	0.25188	0.0731398	3.44382	0.00057356	0.885901
ENSG00000000003	TSPAN6	protein_coding	tetraspanin 6	882.45	862.888	826.799	973.943	866.17	0.0854312	0.0713048	1.19811	0.230873	0.999846
ENSG00000000005	TNMD	protein_coding	tenomodulin	1.28294	1.07458	2.24674	0.875061	0.935389	-0.00378615	0.0102621	-0.368944	0.712169	0.999846
ENSG00000000419	DPM1	protein_coding	dolichyl-phosphate mannosyltransferase subunit 1%2C catalytic	398.048	347.089	405.536	440.156	399.411	0.0831731	0.077152	1.07804	0.281015	0.999846
ENSG00000000457	SCYL3	protein_coding	SCY1 like pseudokinase 3	214.728	210.618	201.083	229.266	217.946	0.0480257	0.0757503	0.634	0.526081	0.999846
ENSG00000000460	C1orf112	protein_coding	chromosome 1 open reading frame 112	384.634	367.506	396.549	393.777	380.703	0.0107845	0.0770302	0.140003	0.888658	0.999846
ENSG00000000938	FGR	protein_coding	FGR proto-oncogene%2C Src family tyrosine kinase	0.218765	0	0	0.875061	0	0.00222939	0.00435413	0.512019	0.608638	0.999846
ENSG00000000971	CFH	protein_coding	complement factor H	2.60887	1.07458	1.12337	2.62518	5.61233	0.0141318	0.0142592	0.991064	0.321654	0.999846
ENSG00000001036	FUCA2	protein_coding	alpha-L-fucosidase 2	820.21	798.413	841.403	822.557	818.465	0.000916287	0.0708569	0.0129315	0.989682	0.999846
ENSG00000001084	GCLC	protein_coding	glutamate-cysteine ligase catalytic subunit	611.418	550.185	661.664	637.044	596.778	0.0162714	0.0755442	0.215388	0.829464	0.999846
ENSG00000001167	NFYA	protein_coding	nuclear transcription factor Y subunit alpha	960.896	946.705	960.48	974.818	961.58	0.0161114	0.0685686	0.234968	0.814233	0.999846
ENSG00000001460	STPG1	protein_coding	sperm tail PG-rich repeat containing 1	194.473	193.424	214.563	183.763	186.142	-0.0532313	0.074886	-0.710831	0.477189	0.999846
ENSG00000001461	NIPAL3	protein_coding	NIPA like domain containing 3	748.679	721.043	732.436	763.928	777.308	0.0578933	0.0717705	0.806644	0.419871	0.999846
ENSG00000001497	LAS1L	protein_coding	LAS1 like%2C ribosome biogenesis factor	1229.33	1262.63	1223.35	1190.08	1241.26	-0.0247854	0.0655092	-0.378351	0.70517	0.999846
ENSG00000001561	ENPP4	protein_coding	ectonucleotide pyrophosphatase/phosphodiesterase 4	234.627	211.692	251.635	244.142	231.041	0.0153959	0.0759831	0.202622	0.83943	0.999846
ENSG00000001617	SEMA3F	protein_coding	semaphorin 3F	122.922	114.98	139.298	111.133	126.277	-0.0269269	0.0687521	-0.391653	0.695315	0.999846
ENSG00000001626	CFTR	protein_coding	cystic fibrosis transmembrane conductance regulator	3.08809	4.29832	4.49347	2.62518	0.935389	-0.012395	0.0154128	-0.804201	0.421281	0.999846
ENSG00000001629	ANKIB1	protein_coding	ankyrin repeat and IBR domain containing 1	694.377	680.209	760.52	690.423	646.354	-0.0697446	0.0736693	-0.946725	0.343779	0.999846
ENSG00000001630	CYP51A1	protein_coding	cytochrome P450 family 51 subfamily A member 1	83.8973	91.3393	86.4994	72.63	85.1204	-0.036579	0.0629159	-0.581395	0.560974	0.999846
ENSG00000001631	KRIT1	protein_coding	KRIT1%2C ankyrin repeat containing	759.152	690.955	744.793	821.682	779.179	0.106681	0.0722449	1.47665	0.139769	0.999846
ENSG00000002016	RAD52	protein_coding	RAD52 homolog%2C DNA repair protein	209.74	234.259	183.109	207.389	214.204	0.00499016	0.0747927	0.0667198	0.946805	0.999846
ENSG00000002079	MYH16	transcribed_unitary_pseudogene	myosin heavy chain 16 pseudogene	7.2711	13.9695	4.49347	8.75061	1.87078	-0.0153461	0.0214409	-0.715738	0.474153	0.999846
ENSG00000002330	BAD	protein_coding	BCL2 associated agonist of cell death	170.462	169.784	177.492	167.137	167.435	-0.0188273	0.0737489	-0.25529	0.798499	0.999846
ENSG00000002549	LAP3	protein_coding	leucine aminopeptidase 3	704.028	671.613	713.339	705.299	725.862	0.0316993	0.0727451	0.435759	0.663012	0.999846
ENSG00000002586	CD99	protein_coding	CD99 molecule (Xg blood group)	1750.23	1870.84	1715.38	1620.61	1794.08	-0.05575	0.0638877	-0.872626	0.382867	0.999846
ENSG00000002587	HS3ST1	protein_coding	heparan sulfate-glucosamine 3-sulfotransferase 1	0.218765	0	0	0.875061	0	0.00222939	0.00435413	0.512019	0.608638	0.999846
ENSG00000002726	AOC1	protein_coding	amine oxidase%2C copper containing 1	1.32994	1.07458	3.37011	0.875061	0	-0.0082555	0.00999249	-0.826171	0.408707	0.999846
ENSG00000002745	WNT16	protein_coding	Wnt family member 16	2.92451	2.14916	2.24674	2.62518	4.67694	0.0069064	0.0151717	0.455215	0.648955	0.999846
ENSG00000002746	HECW1	protein_coding	HECT%2C C2 and WW domain containing E3 ubiquitin protein ligase 1	22.5592	18.2679	34.8244	17.5012	19.6432	-0.0325213	0.0377234	-0.862098	0.388633	0.999846
ENSG00000002822	MAD1L1	protein_coding	mitotic arrest deficient 1 like 1	399.078	382.551	383.069	406.028	424.667	0.0644241	0.076871	0.83808	0.401986	0.999846
ENSG00000002834	LASP1	protein_coding	LIM and SH3 protein 1	525.217	541.589	538.093	505.785	515.399	-0.0493049	0.0752619	-0.65511	0.512397	0.999846
ENSG00000002919	SNX11	protein_coding	sorting nexin 11	265.965	240.706	255.005	293.145	275.004	0.0888275	0.0768579	1.15574	0.247789	0.999846
ENSG00000002933	TMEM176A	protein_coding	transmembrane protein 176A	0.280842	0	1.12337	0	0	-0.00248085	0.00446704	-0.555367	0.578644	0.999846
ENSG00000003056	M6PR	protein_coding	mannose-6-phosphate receptor%2C cation dependent	642.908	655.494	609.989	659.796	646.354	0.0294824	0.0737326	0.399856	0.689263	0.999846
ENSG00000003096	KLHL13	protein_coding	kelch like family member 13	308.027	297.659	315.667	318.522	300.26	0.00650134	0.0772055	0.0842082	0.932891	0.999846
ENSG00000003137	CYP26B1	protein_coding	cytochrome P450 family 26 subfamily B member 1	108.756	135.397	102.227	94.5066	102.893	-0.0658698	0.066408	-0.991896	0.321248	0.999846
ENSG00000003147	ICA1	protein_coding	islet cell autoantigen 1	64.9723	67.6986	75.2657	54.2538	62.6711	-0.0497996	0.0582303	-0.855217	0.392431	0.999846
ENSG00000003249	DBNDD1	protein_coding	dysbindin domain containing 1	576.59	612.511	615.606	532.912	545.332	-0.118799	0.0744873	-1.5949	0.110736	0.999846
ENSG00000003393	ALS2	protein_coding	ALS2%2C alsin Rho guanine nucleotide exchange factor	610.277	614.66	617.853	623.043	585.553	-0.0178536	0.074148	-0.240783	0.809723	0.999846
ENSG00000003400	CASP10	protein_coding	caspase 10	136.44	121.428	121.324	163.636	139.373	0.0949451	0.0705827	1.34516	0.178573	0.999846
ENSG00000003402	CFLAR	protein_coding	CASP8 and FADD like apoptosis regulator	335.333	344.94	310.05	356.15	330.192	0.0335681	0.0772386	0.434603	0.663851	0.999846
ENSG00000003436	TFPI	protein_coding	tissue factor pathway inhibitor	89.5439	89.1902	99.9798	85.756	83.2496	-0.0360372	0.0642559	-0.56084	0.574907	0.999846
ENSG00000003509	NDUFAF7	protein_coding	NADH:ubiquinone oxidoreductase complex assembly factor 7	226.553	213.841	229.167	241.517	221.687	0.0267808	0.0760115	0.352325	0.724594	0.999846
ENSG00000003756	RBM5	protein_coding	RNA binding motif protein 5	1533.37	1439.94	1541.26	1614.49	1537.78	0.0637006	0.0632754	1.00672	0.31407	0.999846
ENSG00000003987	MTMR7	protein_coding	myotubularin related protein 7	46.1989	46.207	43.8114	49.8785	44.8987	0.00972137	0.0519836	0.187008	0.851654	0.999846
ENSG00000003989	SLC7A2	protein_coding	solute carrier family 7 member 2	1092.07	1047.72	1062.71	1141.95	1115.92	0.0732411	0.0668582	1.09547	0.273311	0.999846
ENSG00000004059	ARF5	protein_coding	ADP ribosylation factor 5	961.651	958.526	1006.54	902.188	979.352	-0.045076	0.0696112	-0.64754	0.517282	0.999846
ENSG00000004139	SARM1	protein_coding	sterile alpha and TIR motif containing 1	213.963	198.797	226.92	205.639	224.493	0.00588135	0.0754486	0.0779517	0.937866	0.999846
ENSG00000004142	POLDIP2	protein_coding	DNA polymerase delta interacting protein 2	1363.12	1393.73	1348.04	1302.97	1407.76	-0.0130521	0.0648945	-0.201128	0.840598	0.999846
ENSG00000004399	PLXND1	protein_coding	plexin D1	293.321	309.479	285.336	279.144	299.324	-0.019309	0.0771101	-0.250408	0.802272	0.999846
ENSG00000004455	AK2	protein_coding	adenylate kinase 2	3180.62	3239.86	3085.89	3166.84	3229.9	0.0137373	0.0527283	0.260529	0.794456	0.999846
ENSG00000004468	CD38	protein_coding	CD38 molecule	0.771137	2.14916	0	0	0.935389	-0.0026158	0.00731376	-0.357655	0.720602	0.999846
ENSG00000004478	FKBP4	protein_coding	FK506 binding protein 4	3657.62	3759.96	3562.2	3552.75	3755.59	-0.00265064	0.052601	-0.0503914	0.95981	0.999846
ENSG00000004487	KDM1A	protein_coding	lysine demethylase 1A	2903.72	2998.08	2957.83	2796.69	2862.29	-0.0638381	0.0530213	-1.20401	0.228587	0.999846
ENSG00000004534	RBM6	protein_coding	RNA binding motif protein 6	1563.36	1566.74	1497.45	1566.36	1622.9	0.0456758	0.0622367	0.733905	0.463007	0.999846
ENSG00000004660	CAMKK1	protein_coding	calcium/calmodulin dependent protein kinase kinase 1	297.127	313.777	276.349	288.77	309.614	0.00893957	0.0770859	0.115969	0.907677	0.999846
ENSG00000004700	RECQL	protein_coding	RecQ like helicase	435.023	429.832	441.484	477.783	390.993	-0.00164779	0.0770559	-0.0213844	0.982939	0.999846
ENSG00000004766	VPS50	protein_coding	VPS50%2C EARP/GARPII complex subunit	335.882	312.703	354.984	345.649	330.192	0.00913088	0.0772386	0.118217	0.905896	0.999846
ENSG00000004776	HSPB6	protein_coding	heat shock protein family B (small) member 6	6.44545	9.67122	4.49347	7.87555	3.74156	-0.00562914	0.0214978	-0.261847	0.793439	0.999846
ENSG00000004777	ARHGAP33	protein_coding	Rho GTPase activating protein 33	143.591	151.516	115.707	144.385	162.758	0.0584652	0.0703953	0.830526	0.406241	0.999846
ENSG00000004779	NDUFAB1	protein_coding	NADH:ubiquinone oxidoreductase subunit AB1	777.997	774.772	702.105	826.932	808.176	0.0995699	0.0720844	1.3813	0.167188	0.999846
ENSG00000004799	PDK4	protein_coding	pyruvate dehydrogenase kinase 4	20.8173	19.3424	22.4674	22.7516	18.7078	-0.000644703	0.0376159	-0.0171391	0.986326	0.999846
ENSG00000004809	SLC22A16	protein_coding	solute carrier family 22 member 16	0.280842	0	1.12337	0	0	-0.00248085	0.00446704	-0.555367	0.578644	0.999846
ENSG00000004838	ZMYND10	protein_coding	zinc finger MYND-type containing 10	32.7844	38.6849	29.2076	32.3772	30.8678	-0.00980686	0.0452666	-0.216647	0.828484	0.999846
ENSG00000004846	ABCB5	protein_coding	ATP binding cassette subfamily B member 5	2.35	3.22374	3.37011	0	2.80617	-0.0082932	0.0128743	-0.644166	0.519468	0.999846
ENSG00000004848	ARX	protein_coding	aristaless related homeobox	3.89356	2.14916	4.49347	6.12543	2.80617	0.00535582	0.0171262	0.312727	0.754488	0.999846
ENSG00000004864	SLC25A13	protein_coding	solute carrier family 25 member 13	1147.08	1139.06	1152.58	1176.08	1120.6	0.00262195	0.0664395	0.0394637	0.968521	0.999846
ENSG00000004866	ST7	protein_coding	suppression of tumorigenicity 7	292.755	335.269	257.251	292.27	286.229	-0.015571	0.0766564	-0.203127	0.839036	0.999846
ENSG00000004897	CDC27	protein_coding	cell division cycle 27	2178.12	2084.69	2225.39	2299.66	2102.75	0.0252952	0.0602541	0.419809	0.674625	0.999846
ENSG00000004939	SLC4A1	protein_coding	solute carrier family 4 member 1 (Diego blood group)	1.06418	1.07458	2.24674	0	0.935389	-0.00566923	0.00903706	-0.627331	0.530442	0.999846
ENSG00000004948	CALCR	protein_coding	calcitonin receptor	3.78448	2.14916	2.24674	7.00049	3.74156	0.0148583	0.0170743	0.870213	0.384184	0.999846
ENSG00000004961	HCCS	protein_coding	holocytochrome c synthase	483.623	494.307	475.185	479.533	485.467	-0.0041207	0.075893	-0.0542962	0.956699	0.999846
ENSG00000004975	DVL2	protein_coding	dishevelled segment polarity protein 2	899.079	915.542	829.046	900.438	951.29	0.0597835	0.070739	0.845127	0.39804	0.999846
ENSG00000005007	UPF1	protein_coding	UPF1%2C RNA helicase and ATPase	2899.79	2954.02	2852.23	2808.07	2984.83	-0.00312486	0.0547319	-0.0570939	0.95447	0.999846
ENSG00000005020	SKAP2	protein_coding	src kinase associated phosphoprotein 2	543.801	523.321	552.697	581.915	517.27	0.0190142	0.0756192	0.251447	0.801468	0.999846
ENSG00000005022	SLC25A5	protein_coding	solute carrier family 25 member 5	4720.03	4593.83	4637.26	4769.08	4879.92	0.0571234	0.0473566	1.20624	0.227725	0.999846
ENSG00000005059	MCUB	protein_coding	mitochondrial calcium uniporter dominant negative beta subunit	288.169	305.181	297.693	287.895	261.909	-0.0620106	0.077081	-0.804487	0.421116	0.999846
ENSG00000005073	HOXA11	protein_coding	homeobox A11	299.999	290.137	271.855	297.521	340.482	0.0851796	0.0770855	1.105	0.269159	0.999846
ENSG00000005075	POLR2J	protein_coding	RNA polymerase II subunit J	319.033	306.255	350.491	309.772	309.614	-0.0408147	0.0772106	-0.528615	0.597073	0.999846
ENSG00000005100	DHX33	protein_coding	DEAH-box helicase 33	1548.83	1522.68	1542.38	1608.36	1521.88	0.0243766	0.0623842	0.39075	0.695982	0.999846
ENSG00000005102	MEOX1	protein_coding	mesenchyme homeobox 1	12.0844	11.8204	15.7272	10.5007	10.2893	-0.0153298	0.0295314	-0.519102	0.60369	0.999846
ENSG00000005108	THSD7A	protein_coding	thrombospondin type 1 domain containing 7A	16.6783	18.2679	12.3571	19.2513	16.837	0.0119572	0.0339565	0.352134	0.724738	0.999846
ENSG00000005156	LIG3	protein_coding	DNA ligase 3	644.135	696.328	631.333	622.168	626.711	-0.0571834	0.073937	-0.773407	0.439282	0.999846
ENSG00000005175	RPAP3	protein_coding	RNA polymerase II associated protein 3	1070.53	1028.37	1067.2	1118.33	1068.21	0.0458181	0.0675306	0.678479	0.497468	0.999846
ENSG00000005187	ACSM3	protein_coding	acyl-CoA synthetase medium chain family member 3	16.282	16.1187	15.7272	19.2513	14.0308	0.00328138	0.0337095	0.0973427	0.922454	0.999846
ENSG00000005189	REXO5	protein_coding	RNA exonuclease 5	128.807	149.367	126.941	116.383	122.536	-0.0602836	0.0698014	-0.863645	0.387783	0.999846
ENSG00000005194	CIAPIN1	protein_coding	cytokine induced apoptosis inhibitor 1	753.565	704.925	766.137	776.179	767.019	0.0470903	0.0721912	0.652299	0.514208	0.999846
ENSG00000005206	SPPL2B	protein_coding	signal peptide peptidase like 2B	407.22	396.52	394.302	407.778	430.279	0.0460587	0.0768095	0.599649	0.548741	0.999846
ENSG00000005238	FAM214B	protein_coding	family with sequence similarity 214 member B	42.0135	39.7595	38.1945	49.8785	40.2217	0.0248229	0.0499312	0.497143	0.619088	0.999846
ENSG00000005243	COPZ2	protein_coding	coatomer protein complex subunit zeta 2	3.19315	3.22374	2.24674	2.62518	4.67694	0.00429734	0.0157908	0.272141	0.785514	0.999846
ENSG00000005249	PRKAR2B	protein_coding	protein kinase cAMP-dependent type II regulatory subunit beta	307.997	289.062	320.16	315.022	307.743	0.0156074	0.0771941	0.202184	0.839773	0.999846
ENSG00000005302	MSL3	protein_coding	MSL complex subunit 3	368.196	380.401	365.095	372.776	354.512	-0.0188017	0.077112	-0.243823	0.807368	0.999846
ENSG00000005339	CREBBP	protein_coding	CREB binding protein	3880.36	4075.88	3775.64	3667.38	4002.53	-0.0291018	0.0549554	-0.529552	0.596422	0.999846
ENSG00000005421	PON1	protein_coding	paraoxonase 1	1.87253	0	1.12337	2.62518	3.74156	0.0119691	0.0119423	1.00224	0.316225	0.999846
ENSG00000005436	GCFC2	protein_coding	GC-rich sequence DNA-binding factor 2	600.771	528.694	685.255	620.418	568.716	-0.0162071	0.0765426	-0.21174	0.83231	0.999846
ENSG00000005448	WDR54	protein_coding	WD repeat domain 54	303.692	291.211	311.173	275.644	336.74	0.0105103	0.0769652	0.136559	0.89138	0.999846
ENSG00000005469	CROT	protein_coding	carnitine O-octanoyltransferase	145.818	140.77	141.544	166.262	134.696	0.0285624	0.0711645	0.401357	0.688157	0.999846
ENSG00000005471	ABCB4	protein_coding	ATP binding cassette subfamily B member 4	15.8131	17.1933	16.8505	10.5007	18.7078	-0.010639	0.0328163	-0.324198	0.745788	0.999846
ENSG00000005483	KMT2E	protein_coding	lysine methyltransferase 2E	1285.49	1318.51	1367.14	1194.46	1261.84	-0.0990851	0.0651586	-1.52068	0.128341	0.999846
ENSG00000005486	RHBDD2	protein_coding	rhomboid domain containing 2	730.211	704.925	727.943	708.799	779.179	0.0360731	0.072801	0.495503	0.620245	0.999846
ENSG00000005513	SOX8	protein_coding	SRY-box 8	119.32	124.651	139.298	107.632	105.699	-0.0841046	0.0689364	-1.22003	0.222453	0.999846
ENSG00000005700	IBTK	protein_coding	inhibitor of Bruton tyrosine kinase	617.623	543.738	623.469	687.798	615.486	0.0980687	0.0752596	1.30307	0.19255	0.999846
ENSG00000005801	ZNF195	protein_coding	zinc finger protein 195	611.141	564.155	604.372	635.294	640.741	0.0813582	0.0741693	1.09693	0.272674	0.999846
ENSG00000005810	MYCBP2	protein_coding	MYC binding protein 2%2C E3 ubiquitin protein ligase	3647.59	3533.22	3704.87	3729.51	3622.76	0.0199379	0.0513335	0.3884	0.69772	0.999846
ENSG00000005812	FBXL3	protein_coding	F-box and leucine rich repeat protein 3	958.751	943.482	929.026	989.694	972.804	0.0494182	0.0686228	0.720142	0.471438	0.999846
ENSG00000005844	ITGAL	protein_coding	integrin subunit alpha L	2.0042	2.14916	2.24674	1.75012	1.87078	-0.00192136	0.0127537	-0.150651	0.880251	0.999846
ENSG00000005882	PDK2	protein_coding	pyruvate dehydrogenase kinase 2	215.728	246.079	212.317	183.763	220.752	-0.0695673	0.0750595	-0.926828	0.354016	0.999846
ENSG00000005884	ITGA3	protein_coding	integrin subunit alpha 3	85.9404	98.8614	84.2526	84.8809	75.7665	-0.0401757	0.0632099	-0.635591	0.525043	0.999846
ENSG00000005889	ZFX	protein_coding	zinc finger protein%2C X-linked	1067.91	1021.93	1130.11	1099.08	1020.51	-0.015334	0.0691014	-0.221905	0.824388	0.999846
ENSG00000005893	LAMP2	protein_coding	lysosomal associated membrane protein 2	1489.88	1359.34	1505.31	1619.74	1475.11	0.0854117	0.0658655	1.29676	0.194714	0.999846
ENSG00000005961	ITGA2B	protein_coding	integrin subunit alpha 2b	61.5036	69.8477	50.5516	63.8794	61.7357	0.00954896	0.0565572	0.168837	0.865925	0.999846
ENSG00000005981	ASB4	protein_coding	ankyrin repeat and SOCS box containing 4	0.218765	0	0	0.875061	0	0.00222939	0.00435413	0.512019	0.608638	0.999846
ENSG00000006007	GDE1	protein_coding	glycerophosphodiester phosphodiesterase 1	1146.57	1133.68	1120	1183.96	1148.66	0.0376975	0.0662175	0.569298	0.569154	0.999846
ENSG00000006015	REX1BD	protein_coding	required for excision 1-B domain containing	200.165	196.648	174.122	209.14	220.752	0.0809415	0.075032	1.07876	0.280695	0.999846
ENSG00000006016	CRLF1	protein_coding	cytokine receptor like factor 1	39.4249	40.8341	39.3179	42.0029	35.5448	-0.00528577	0.048897	-0.1081	0.913916	0.999846
ENSG00000006025	OSBPL7	protein_coding	oxysterol binding protein like 7	65.1232	66.624	68.5255	54.2538	71.0896	-0.0185683	0.0578179	-0.321151	0.748096	0.999846
ENSG00000006042	TMEM98	protein_coding	transmembrane protein 98	237.679	256.825	231.414	224.891	237.589	-0.0333133	0.076284	-0.436701	0.662328	0.999846
ENSG00000006047	YBX2	protein_coding	Y-box binding protein 2	13.9673	19.3424	12.3571	15.7511	8.4185	-0.0159997	0.0306879	-0.521368	0.60211	0.999846
ENSG00000006062	MAP3K14	protein_coding	mitogen-activated protein kinase kinase kinase 14	82.9622	80.5935	77.5124	84.8809	88.8619	0.0285898	0.0630434	0.453494	0.650193	0.999846
ENSG00000006071	ABCC8	protein_coding	ATP binding cassette subfamily C member 8	38.2841	36.5357	40.4413	35.0024	41.1571	-0.0017506	0.0483095	-0.0362371	0.971093	0.999846
ENSG00000006118	TMEM132A	protein_coding	transmembrane protein 132A	718.252	713.521	731.313	707.924	720.249	-0.0113135	0.0722674	-0.156551	0.875599	0.999846
ENSG00000006125	AP2B1	protein_coding	adaptor related protein complex 2 beta 1 subunit	2880.26	2878.8	2937.61	2826.45	2878.19	-0.0241656	0.0531309	-0.454833	0.64923	0.999846
ENSG00000006128	TAC1	protein_coding	tachykinin precursor 1	6.63523	6.44748	4.49347	4.3753	11.2247	0.0101251	0.0218074	0.464298	0.642435	0.999846
ENSG00000006194	ZNF263	protein_coding	zinc finger protein 263	442.773	394.371	434.744	474.283	467.694	0.104482	0.0765601	1.3647	0.172347	0.999846
ENSG00000006210	CX3CL1	protein_coding	C-X3-C motif chemokine ligand 1	0.499607	0	1.12337	0.875061	0	-0.000513912	0.00601142	-0.0854894	0.931872	0.999846
ENSG00000006282	SPATA20	protein_coding	spermatogenesis associated 20	175.281	176.231	197.713	152.261	174.918	-0.0670332	0.0735418	-0.911498	0.362033	0.999846
ENSG00000006283	CACNA1G	protein_coding	calcium voltage-gated channel subunit alpha1 G	21.9017	26.8645	24.7141	20.1264	15.9016	-0.0340383	0.0384132	-0.886108	0.375559	0.999846
ENSG00000006327	TNFRSF12A	protein_coding	TNF receptor superfamily member 12A	47.2109	45.1324	42.688	54.2538	46.7694	0.0266916	0.0522931	0.510423	0.609755	0.999846
ENSG00000006377	DLX6	protein_coding	distal-less homeobox 6	116.813	125.726	110.09	116.383	115.053	-0.00744575	0.0685588	-0.108604	0.913517	0.999846
ENSG00000006432	MAP3K9	protein_coding	mitogen-activated protein kinase kinase kinase 9	570.789	599.616	543.71	548.663	591.166	-0.00321452	0.0751959	-0.0427485	0.965902	0.999846
ENSG00000006451	RALA	protein_coding	RAS like proto-oncogene A	659.384	655.494	644.813	670.297	666.932	0.0266393	0.0731647	0.3641	0.715783	0.999846
ENSG00000006453	BAIAP2L1	protein_coding	BAI1 associated protein 2 like 1	538.394	552.334	536.97	532.037	532.236	-0.0207859	0.0750807	-0.276848	0.781897	0.999846
ENSG00000006459	KDM7A	protein_coding	lysine demethylase 7A	623.609	566.304	641.443	684.297	602.39	0.0566616	0.0752401	0.753076	0.451404	0.999846
ENSG00000006468	ETV1	protein_coding	ETS variant 1	49.1493	56.9528	43.8114	48.1283	47.7048	-0.00991024	0.0527349	-0.187926	0.850935	0.999846
ENSG00000006530	AGK	protein_coding	acylglycerol kinase	1273.36	1295.94	1318.83	1236.46	1242.2	-0.059702	0.0645602	-0.92475	0.355096	0.999846
ENSG00000006534	ALDH3B1	protein_coding	aldehyde dehydrogenase 3 family member B1	26.56	25.7899	30.3309	19.2513	30.8678	-0.012547	0.0409129	-0.306676	0.75909	0.999846
ENSG00000006555	TTC22	protein_coding	tetratricopeptide repeat domain 22	0.280842	0	1.12337	0	0	-0.00248085	0.00446704	-0.555367	0.578644	0.999846
ENSG00000006576	PHTF2	protein_coding	putative homeodomain transcription factor 2	523.458	484.636	530.23	549.538	529.43	0.0535888	0.0756004	0.708843	0.478422	0.999846
ENSG00000006606	CCL26	protein_coding	C-C motif chemokine ligand 26	0.452612	0	0	0.875061	0.935389	0.00417343	0.00594637	0.701845	0.482776	0.999846
ENSG00000006607	FARP2	protein_coding	FERM%2C ARH/RhoGEF and pleckstrin domain protein 2	1368.73	1449.61	1277.27	1386.1	1361.93	0.00816472	0.0662604	0.123222	0.901932	0.999846
ENSG00000006611	USH1C	protein_coding	USH1 protein network component harmonin	34.0099	36.5357	32.5777	33.2523	33.674	-0.00468984	0.0462803	-0.101336	0.919284	0.999846
ENSG00000006625	GGCT	protein_coding	gamma-glutamylcyclotransferase	286.933	285.838	278.595	290.52	292.777	0.0223248	0.077122	0.289474	0.772218	0.999846
ENSG00000006634	DBF4	protein_coding	DBF4 zinc finger	689.003	714.596	662.787	693.923	684.705	0.00069939	0.0730555	0.00957342	0.992362	0.999846
ENSG00000006638	TBXA2R	protein_coding	thromboxane A2 receptor	23.2676	29.0137	19.0973	26.2518	18.7078	-0.00656474	0.0386825	-0.169708	0.86524	0.999846
ENSG00000006652	IFRD1	protein_coding	interferon related developmental regulator 1	663.533	661.942	670.651	653.67	667.868	-0.00798882	0.0731188	-0.109258	0.912998	0.999846
ENSG00000006695	COX10	protein_coding	COX10%2C heme A:farnesyltransferase cytochrome c oxidase assembly factor	333.494	332.045	347.121	311.522	343.288	-0.0265556	0.0772392	-0.34381	0.730989	0.999846
ENSG00000006704	GTF2IRD1	protein_coding	GTF2I repeat domain containing 1	452.827	477.114	452.717	415.654	465.824	-0.0440211	0.0765844	-0.574805	0.565423	0.999846
ENSG00000006712	PAF1	protein_coding	PAF1 homolog%2C Paf1/RNA polymerase II complex component	1201.92	1346.45	1197.51	1057.07	1206.65	-0.121154	0.0696862	-1.73856	0.0821119	0.999846
ENSG00000006715	VPS41	protein_coding	VPS41%2C HOPS complex subunit	815.18	793.04	848.143	808.556	810.982	-0.0131383	0.0710877	-0.184819	0.853371	0.999846
ENSG00000006740	ARHGAP44	protein_coding	Rho GTPase activating protein 44	239.232	220.289	239.277	234.516	262.844	0.0477053	0.0762355	0.625763	0.531471	0.999846
ENSG00000006744	ELAC2	protein_coding	elaC ribonuclease Z 2	2253.95	2241.57	2201.8	2221.78	2350.63	0.0342253	0.0573583	0.596693	0.550712	0.999846
ENSG00000006747	SCIN	protein_coding	scinderin	10.6744	9.67122	12.3571	12.2509	8.4185	-0.00295816	0.0277854	-0.106465	0.915214	0.999846
ENSG00000006756	ARSD	protein_coding	arylsulfatase D	0.768252	1.07458	1.12337	0.875061	0	-0.00317968	0.0077915	-0.408095	0.683204	0.999846
ENSG00000006757	PNPLA4	protein_coding	patatin like phospholipase domain containing 4	3.01382	5.3729	2.24674	3.50024	0.935389	-0.00725123	0.0149712	-0.484344	0.628142	0.999846
ENSG00000006788	MYH13	protein_coding	myosin heavy chain 13	0.48741	1.07458	0	0.875061	0	-0.000435983	0.00595107	-0.0732613	0.941598	0.999846
ENSG00000006831	ADIPOR2	protein_coding	adiponectin receptor 2	1440.15	1443.16	1285.13	1468.35	1563.97	0.115464	0.0658915	1.75234	0.0797154	0.999846
ENSG00000006837	CDKL3	protein_coding	cyclin dependent kinase like 3	12.7489	9.67122	12.3571	14.001	14.9662	0.015736	0.0303153	0.519076	0.603708	0.999846
ENSG00000007001	UPP2	protein_coding	uridine phosphorylase 2	0.830329	1.07458	2.24674	0	0	-0.00778823	0.00789652	-0.986287	0.323993	0.999846
ENSG00000007038	PRSS21	protein_coding	protease%2C serine 21	0.268645	1.07458	0	0	0	-0.00246079	0.00444758	-0.553287	0.580067	0.999846
ENSG00000007047	MARK4	protein_coding	microtubule affinity regulating kinase 4	590.267	609.287	576.288	574.04	601.455	-0.00810301	0.0745073	-0.108755	0.913397	0.999846
ENSG00000007062	PROM1	protein_coding	prominin 1	0.268645	1.07458	0	0	0	-0.00246079	0.00444758	-0.553287	0.580067	0.999846
ENSG00000007080	CCDC124	protein_coding	coiled-coil domain containing 124	1227	1304.54	1214.36	1151.58	1237.52	-0.0578324	0.0667435	-0.866488	0.386223	0.999846
ENSG00000007129	CEACAM21	protein_coding	carcinoembryonic antigen related cell adhesion molecule 21	0.233847	0	0	0	0.935389	0.00226332	0.00438502	0.516148	0.605751	0.999846
ENSG00000007168	PAFAH1B1	protein_coding	platelet activating factor acetylhydrolase 1b regulatory subunit 1	2195.68	2097.58	2168.1	2305.79	2211.26	0.0691395	0.0574756	1.20294	0.229001	0.999846
ENSG00000007171	NOS2	protein_coding	nitric oxide synthase 2	29.4164	39.7595	33.7011	23.6266	20.5786	-0.0626983	0.0434444	-1.44319	0.148968	0.999846
ENSG00000007174	DNAH9	protein_coding	dynein axonemal heavy chain 9	2.31232	1.07458	4.49347	0.875061	2.80617	-0.00432442	0.0131475	-0.328915	0.74222	0.999846
ENSG00000007202	KIAA0100	protein_coding	KIAA0100	2241.08	2372.67	2154.62	2136.9	2300.12	-0.0240102	0.0604885	-0.396939	0.691413	0.999846
ENSG00000007216	SLC13A2	protein_coding	solute carrier family 13 member 2	0.280842	0	1.12337	0	0	-0.00248085	0.00446704	-0.555367	0.578644	0.999846
ENSG00000007237	GAS7	protein_coding	growth arrest specific 7	89.5917	109.607	88.7461	80.5056	79.5081	-0.0678568	0.0638314	-1.06306	0.287754	0.999846
ENSG00000007255	TRAPPC6A	protein_coding	trafficking protein particle complex 6A	55.9151	60.1765	53.9217	52.5036	57.0587	-0.00909767	0.0555603	-0.163744	0.869933	0.999846
ENSG00000007264	MATK	protein_coding	megakaryocyte-associated tyrosine kinase	280.054	298.733	287.582	260.768	273.134	-0.0630526	0.0770502	-0.818331	0.413168	0.999846
ENSG00000007312	CD79B	protein_coding	CD79b molecule	0.218765	0	0	0.875061	0	0.00222939	0.00435413	0.512019	0.608638	0.999846
ENSG00000007314	SCN4A	protein_coding	sodium voltage-gated channel alpha subunit 4	30.0706	30.0883	34.8244	24.5017	30.8678	-0.0202425	0.0437503	-0.462683	0.643592	0.999846
ENSG00000007341	ST7L	protein_coding	suppression of tumorigenicity 7 like	256.99	274.018	241.524	273.894	238.524	-0.00365556	0.0764404	-0.0478224	0.961858	0.999846
ENSG00000007350	TKTL1	protein_coding	transketolase like 1	5.47757	5.3729	10.1103	1.75012	4.67694	-0.020433	0.0199	-1.02678	0.304523	0.999846
ENSG00000007372	PAX6	protein_coding	paired box 6	537.695	567.378	521.243	508.41	553.75	-0.0218912	0.0755962	-0.289581	0.772137	0.999846
ENSG00000007376	RPUSD1	protein_coding	RNA pseudouridylate synthase domain containing 1	1014.15	997.211	1000.92	981.818	1076.63	0.0308055	0.0689341	0.446883	0.65496	0.999846
ENSG00000007384	RHBDF1	protein_coding	rhomboid 5 homolog 1	80.8338	77.3698	80.8825	88.3811	76.7019	0.0126959	0.0623288	0.203693	0.838594	0.999846
ENSG00000007392	LUC7L	protein_coding	LUC7 like	857.623	767.25	804.332	959.067	899.844	0.170114	0.0707254	2.40527	0.0161605	0.999846
ENSG00000007402	CACNA2D2	protein_coding	calcium voltage-gated channel auxiliary subunit alpha2delta 2	165.667	169.784	155.025	160.136	177.724	0.0189349	0.0731524	0.258842	0.795757	0.999846
ENSG00000007516	BAIAP3	protein_coding	BAI1 associated protein 3	63.444	67.6986	52.7983	61.2543	72.0249	0.0235247	0.0572509	0.410906	0.681142	0.999846
ENSG00000007520	TSR3	protein_coding	TSR3%2C acp transferase ribosome maturation factor	408.856	384.7	431.373	407.778	411.571	0.00340037	0.0769157	0.0442091	0.964738	0.999846
ENSG00000007541	PIGQ	protein_coding	phosphatidylinositol glycan anchor biosynthesis class Q	474.769	449.175	485.295	471.658	492.95	0.0267447	0.0761703	0.351117	0.7255	0.999846
ENSG00000007545	CRAMP1	protein_coding	cramped chromatin regulator homolog 1	343.738	333.12	310.05	348.274	383.509	0.0934966	0.0772357	1.21054	0.226073	0.999846
ENSG00000007866	TEAD3	protein_coding	TEA domain transcription factor 3	142.609	177.306	135.928	122.509	134.696	-0.0839495	0.070352	-1.19328	0.232761	0.999846
ENSG00000007908	SELE	protein_coding	selectin E	0.280842	0	1.12337	0	0	-0.00248085	0.00446704	-0.555367	0.578644	0.999846
ENSG00000007923	DNAJC11	protein_coding	DnaJ heat shock protein family (Hsp40) member C11	989.128	1023	955.987	961.692	1015.83	-0.00117106	0.0690696	-0.0169548	0.986473	0.999846
ENSG00000007933	FMO3	protein_coding	flavin containing monooxygenase 3	11.5599	12.895	10.1103	15.7511	7.48311	0.000604998	0.0282587	0.0214093	0.982919	0.999846
ENSG00000007944	MYLIP	protein_coding	myosin regulatory light chain interacting protein	190.087	171.933	208.947	194.263	185.207	-0.00152097	0.0742457	-0.0204856	0.983656	0.999846
ENSG00000007952	NOX1	protein_coding	NADPH oxidase 1	6.50757	5.3729	7.86358	4.3753	8.4185	-0.00105276	0.0219086	-0.0480522	0.961675	0.999846
ENSG00000007968	E2F2	protein_coding	E2F transcription factor 2	645.716	667.314	597.632	651.92	665.997	0.0376172	0.0740628	0.507909	0.611517	0.999846
ENSG00000008018	PSMB1	protein_coding	proteasome subunit beta 1	1537.38	1487.22	1544.63	1533.11	1584.55	0.0320182	0.0623012	0.513926	0.607304	0.999846
ENSG00000008056	SYN1	protein_coding	synapsin I	23.9963	27.9391	34.8244	20.1264	13.0954	-0.0624319	0.0393475	-1.58668	0.112585	0.999846
ENSG00000008083	JARID2	protein_coding	jumonji and AT-rich interaction domain containing 2	950.667	961.749	958.233	912.688	969.998	-0.0207078	0.0691337	-0.299532	0.764534	0.999846
ENSG00000008086	CDKL5	protein_coding	cyclin dependent kinase like 5	218.174	199.872	244.894	224.016	203.915	-0.0210117	0.0752463	-0.279239	0.780061	0.999846
ENSG00000008118	CAMK1G	protein_coding	calcium/calmodulin dependent protein kinase IG	0.218765	0	0	0.875061	0	0.00222939	0.00435413	0.512019	0.608638	0.999846
ENSG00000008128	CDK11A	protein_coding	cyclin dependent kinase 11A	25.1298	21.4916	24.7141	26.2518	28.0617	0.0176209	0.0408739	0.431102	0.666394	0.999846
ENSG00000008130	NADK	protein_coding	NAD kinase	755.693	761.877	720.079	770.053	770.76	0.0382213	0.0718625	0.531867	0.594818	0.999846
ENSG00000008226	DLEC1	protein_coding	deleted in lung and esophageal cancer 1	9.85788	13.9695	8.98695	5.25036	11.2247	-0.014333	0.0262177	-0.546693	0.584589	0.999846
ENSG00000008256	CYTH3	protein_coding	cytohesin 3	477.732	512.575	453.841	464.657	479.854	-0.0194926	0.076314	-0.255427	0.798394	0.999846
ENSG00000008277	ADAM22	protein_coding	ADAM metallopeptidase domain 22	295.77	270.794	328.024	303.646	280.617	-0.0155899	0.0769261	-0.202661	0.8394	0.999846
ENSG00000008282	SYPL1	protein_coding	synaptophysin like 1	547.551	526.544	574.041	544.288	545.332	-0.00864843	0.0752012	-0.115004	0.908442	0.999846
ENSG00000008283	CYB561	protein_coding	cytochrome b561	166.252	169.784	157.272	172.387	165.564	0.0162263	0.0733896	0.221098	0.825016	0.999846
ENSG00000008294	SPAG9	protein_coding	sperm associated antigen 9	1970.29	1897.71	1906.36	2120.27	1956.83	0.0817761	0.0599997	1.36294	0.172901	0.999846
ENSG00000008300	CELSR3	protein_coding	cadherin EGF LAG seven-pass G-type receptor 3	754.887	801.637	732.436	731.551	753.923	-0.0317323	0.0723266	-0.438737	0.660852	0.999846
ENSG00000008311	AASS	protein_coding	aminoadipate-semialdehyde synthase	596.808	550.185	618.976	594.166	623.904	0.0369353	0.0748925	0.493178	0.621887	0.999846
ENSG00000008323	PLEKHG6	protein_coding	pleckstrin homology and RhoGEF domain containing G6	1.62586	1.07458	4.49347	0	0.935389	-0.0104906	0.0108852	-0.963756	0.335168	0.999846
ENSG00000008324	SS18L2	protein_coding	SS18 like 2	233.703	235.333	226.92	214.39	258.167	0.012434	0.075877	0.163871	0.869833	0.999846
ENSG00000008382	MPND	protein_coding	MPN domain containing	114.922	108.533	130.311	120.758	100.087	-0.0285622	0.0675033	-0.423123	0.672205	0.999846
ENSG00000008394	MGST1	protein_coding	microsomal glutathione S-transferase 1	345.529	323.449	368.465	354.4	335.805	-0.0013535	0.0772377	-0.0175238	0.986019	0.999846
ENSG00000008405	CRY1	protein_coding	cryptochrome circadian regulator 1	558.228	501.829	547.08	586.291	597.713	0.108084	0.0750713	1.43975	0.149937	0.999846
ENSG00000008438	PGLYRP1	protein_coding	peptidoglycan recognition protein 1	3.3521	4.29832	4.49347	0.875061	3.74156	-0.00970792	0.0158378	-0.61296	0.539903	0.999846
ENSG00000008441	NFIX	protein_coding	nuclear factor I X	493.604	558.782	511.133	448.031	456.47	-0.143461	0.0759526	-1.88883	0.058915	0.999846
ENSG00000008513	ST3GAL1	protein_coding	ST3 beta-galactoside alpha-2%2C3-sialyltransferase 1	185.559	185.902	197.713	184.638	173.982	-0.0355685	0.0745124	-0.47735	0.633113	0.999846
ENSG00000008516	MMP25	protein_coding	matrix metallopeptidase 25	24.8982	22.5662	28.0842	22.7516	26.1909	-0.0036726	0.0405477	-0.090575	0.92783	0.999846
ENSG00000008517	IL32	protein_coding	interleukin 32	0.502492	1.07458	0	0	0.935389	-0.000337022	0.00602617	-0.0559264	0.9554	0.999846
ENSG00000008710	PKD1	protein_coding	polycystin 1%2C transient receptor potential channel interacting	765.834	716.745	769.507	759.553	817.53	0.057757	0.0723156	0.79868	0.424476	0.999846
ENSG00000008735	MAPK8IP2	protein_coding	mitogen-activated protein kinase 8 interacting protein 2	584.107	608.212	576.288	549.538	602.39	-0.0255024	0.0748826	-0.340565	0.733431	0.999846
ENSG00000008838	MED24	protein_coding	mediator complex subunit 24	1427.73	1479.7	1395.22	1385.22	1450.79	-0.0156879	0.0639531	-0.245303	0.806222	0.999846
ENSG00000008853	RHOBTB2	protein_coding	Rho related BTB domain containing 2	152.845	160.112	139.298	155.761	156.21	0.0189247	0.0722343	0.261991	0.793328	0.999846
ENSG00000008869	HEATR5B	protein_coding	HEAT repeat containing 5B	1002.47	1013.33	1053.72	949.441	993.383	-0.065539	0.0684034	-0.958125	0.338	0.999846
ENSG00000008952	SEC62	protein_coding	SEC62 homolog%2C preprotein translocation factor	1381.69	1340	1358.15	1547.11	1281.48	0.0498176	0.0690668	0.721295	0.470728	0.999846
ENSG00000008988	RPS20	protein_coding	ribosomal protein S20	2494.37	2431.78	2571.39	2511.42	2462.88	-0.00682542	0.0559707	-0.121946	0.902941	0.999846
ENSG00000009307	CSDE1	protein_coding	cold shock domain containing E1	13366.9	12953	13700.6	13593.2	13220.8	0.00805578	0.0422999	0.190444	0.848961	0.999846
ENSG00000009335	UBE3C	protein_coding	ubiquitin protein ligase E3C	3640.22	3622.41	3538.61	3731.26	3668.6	0.0416166	0.0503096	0.827209	0.408118	0.999846
ENSG00000009413	REV3L	protein_coding	REV3 like%2C DNA directed polymerase zeta catalytic subunit	1363.77	1297.02	1343.55	1452.6	1361.93	0.0715998	0.0645902	1.10852	0.267636	0.999846
ENSG00000009694	TENM1	protein_coding	teneurin transmembrane protein 1	688.847	653.345	703.229	713.175	685.64	0.0295772	0.0731393	0.404396	0.685921	0.999846
ENSG00000009709	PAX7	protein_coding	paired box 7	31.1585	30.0883	35.9478	18.3763	40.2217	-0.0140464	0.0418885	-0.335329	0.737377	0.999846
ENSG00000009724	MASP2	protein_coding	mannan binding lectin serine peptidase 2	111.832	114.98	104.473	113.758	114.117	0.0141608	0.0680145	0.208202	0.835071	0.999846
ENSG00000009765	IYD	protein_coding	iodotyrosine deiodinase	0.280842	0	1.12337	0	0	-0.00248085	0.00446704	-0.555367	0.578644	0.999846
ENSG00000009780	FAM76A	protein_coding	family with sequence similarity 76 member A	342.287	293.36	350.491	347.399	377.897	0.0841004	0.0772199	1.0891	0.276109	0.999846
ENSG00000009790	TRAF3IP3	protein_coding	TRAF3 interacting protein 3	3.94344	3.22374	4.49347	5.25036	2.80617	0.000870217	0.0174195	0.0499565	0.960157	0.999846
ENSG00000009830	POMT2	protein_coding	protein O-mannosyltransferase 2	629.01	641.524	617.853	617.793	638.871	-0.00224715	0.0737783	-0.0304581	0.975702	0.999846
ENSG00000009844	VTA1	protein_coding	vesicle trafficking 1	1050.76	1044.49	1081.8	1069.32	1007.41	-0.024764	0.0679578	-0.364402	0.715558	0.999846
ENSG00000009950	MLXIPL	protein_coding	MLX interacting protein like	200.683	221.364	211.193	193.388	176.788	-0.0862962	0.0751559	-1.14823	0.250874	0.999846
ENSG00000009954	BAZ1B	protein_coding	bromodomain adjacent to zinc finger domain 1B	4721.94	4900.09	4739.49	4599.32	4648.88	-0.053535	0.0476721	-1.12298	0.261445	0.999846
ENSG00000010017	RANBP9	protein_coding	RAN binding protein 9	745.554	744.684	729.066	750.802	757.665	0.0228816	0.0718108	0.318638	0.750001	0.999846
ENSG00000010030	ETV7	protein_coding	ETS variant 7	1.46691	0	2.24674	1.75012	1.87078	0.00313596	0.0104652	0.299657	0.764439	0.999846
ENSG00000010072	SPRTN	protein_coding	SprT-like N-terminal domain	1019.09	915.542	984.071	1138.45	1038.28	0.14161	0.0694849	2.038	0.0415496	0.999846
ENSG00000010165	METTL13	protein_coding	methyltransferase like 13	879.505	871.485	894.201	903.938	848.398	-0.00743874	0.0702212	-0.105933	0.915635	0.999846
ENSG00000010219	DYRK4	protein_coding	dual specificity tyrosine phosphorylation regulated kinase 4	158.328	156.889	157.272	160.136	159.016	0.00765467	0.0729544	0.104924	0.916436	0.999846
ENSG00000010244	ZNF207	protein_coding	zinc finger protein 207	2463.99	2413.51	2443.33	2490.42	2508.71	0.0354652	0.0550028	0.644789	0.519064	0.999846
ENSG00000010256	UQCRC1	protein_coding	ubiquinol-cytochrome c reductase core protein 1	2224.94	2258.77	2184.95	2145.65	2310.41	0.00296548	0.0584558	0.0507304	0.95954	0.999846
ENSG00000010270	STARD3NL	protein_coding	STARD3 N-terminal like	413.491	400.818	432.497	429.655	390.993	-0.0116009	0.0769071	-0.150843	0.880099	0.999846
ENSG00000010278	CD9	protein_coding	CD9 molecule	286.273	257.899	310.05	298.396	278.746	0.0109649	0.076862	0.142657	0.886561	0.999846
ENSG00000010282	HHATL	protein_coding	hedgehog acyltransferase like	0.268645	1.07458	0	0	0	-0.00246079	0.00444758	-0.553287	0.580067	0.999846
ENSG00000010292	NCAPD2	protein_coding	non-SMC condensin I complex subunit D2	3453.37	3549.34	3381.34	3416.24	3466.55	-0.0088916	0.0516912	-0.172014	0.863427	0.999846
ENSG00000010295	IFFO1	protein_coding	intermediate filament family orphan 1	600.728	581.348	588.645	650.17	582.747	0.0477527	0.0747215	0.639076	0.522774	0.999846
ENSG00000010310	GIPR	protein_coding	gastric inhibitory polypeptide receptor	32.2914	30.0883	26.9608	39.3777	32.7386	0.0317458	0.0451481	0.703147	0.481964	0.999846
ENSG00000010318	PHF7	protein_coding	PHD finger protein 7	118.33	127.875	133.681	103.257	108.505	-0.0836512	0.0689427	-1.21334	0.224998	0.999846
ENSG00000010319	SEMA3G	protein_coding	semaphorin 3G	79.2664	89.1902	68.5255	90.1313	69.2188	0.00288773	0.0605704	0.0476757	0.961975	0.999846
ENSG00000010322	NISCH	protein_coding	nischarin	1693.76	1709.66	1695.16	1668.74	1701.47	-0.0120658	0.0604106	-0.199731	0.841691	0.999846
ENSG00000010327	STAB1	protein_coding	stabilin 1	2.70286	1.07458	3.37011	2.62518	3.74156	0.00454089	0.0144651	0.313921	0.753581	0.999846
ENSG00000010361	FUZ	protein_coding	fuzzy planar cell polarity protein	235.658	229.96	228.044	256.393	228.235	0.0344244	0.0762217	0.451635	0.651532	0.999846
ENSG00000010379	SLC6A13	protein_coding	solute carrier family 6 member 13	1.23306	0	2.24674	1.75012	0.935389	0.0010413	0.00959129	0.108567	0.913546	0.999846
ENSG00000010404	IDS	protein_coding	iduronate 2-sulfatase	437.921	425.534	484.172	432.28	409.7	-0.0615022	0.0767675	-0.80115	0.423045	0.999846
ENSG00000010438	PRSS3	protein_coding	protease%2C serine 3	1.18607	0	1.12337	1.75012	1.87078	0.00585458	0.00961573	0.608855	0.542621	0.999846
ENSG00000010539	ZNF200	protein_coding	zinc finger protein 200	246.551	226.736	207.823	274.769	276.875	0.148392	0.0765376	1.93881	0.052525	0.999846
ENSG00000010610	CD4	protein_coding	CD4 molecule	9.97642	6.44748	8.98695	11.3758	13.0954	0.0206056	0.0270446	0.76191	0.446114	0.999846
ENSG00000010626	LRRC23	protein_coding	leucine rich repeat containing 23	28.1621	29.0137	28.0842	21.8765	33.674	-0.00342764	0.042112	-0.0813933	0.935129	0.999846
ENSG00000010671	BTK	protein_coding	Bruton tyrosine kinase	2.64078	1.07458	2.24674	3.50024	3.74156	0.00938205	0.0144452	0.649493	0.51602	0.999846
ENSG00000010704	HFE	protein_coding	hemochromatosis	1.40421	0	5.61684	0	0	-0.00310593	0.00504659	-0.615452	0.538257	0.999846
ENSG00000010803	SCMH1	protein_coding	Scm polycomb group protein homolog 1	593.15	650.121	556.067	583.666	582.747	-0.0300168	0.0752512	-0.398888	0.689976	0.999846
ENSG00000010810	FYN	protein_coding	FYN proto-oncogene%2C Src family tyrosine kinase	1382.33	1406.63	1369.39	1323.09	1430.21	-0.00953315	0.0646572	-0.147441	0.882784	0.999846
ENSG00000010818	HIVEP2	protein_coding	human immunodeficiency virus type I enhancer binding protein 2	485.612	500.754	514.503	471.658	455.534	-0.077518	0.0758737	-1.02167	0.306937	0.999846
ENSG00000010932	FMO1	protein_coding	flavin containing monooxygenase 1	2.79217	4.29832	3.37011	3.50024	0	-0.00875271	0.0138595	-0.631533	0.527692	0.999846
ENSG00000011007	ELOA	protein_coding	elongin A	1864.04	2005.17	1794.02	1796.5	1860.49	-0.0442134	0.0622197	-0.710602	0.477331	0.999846
ENSG00000011009	LYPLA2	protein_coding	lysophospholipase II	469.068	478.188	474.061	449.781	474.242	-0.0255956	0.0761187	-0.336259	0.736676	0.999846
ENSG00000011021	CLCN6	protein_coding	chloride voltage-gated channel 6	341.703	368.581	329.147	335.148	333.934	-0.030823	0.0772345	-0.399083	0.689832	0.999846
ENSG00000011028	MRC2	protein_coding	mannose receptor C type 2	451.245	499.68	449.347	433.155	422.796	-0.0848178	0.0765153	-1.10851	0.267642	0.999846
ENSG00000011105	TSPAN9	protein_coding	tetraspanin 9	235.344	242.855	242.648	225.766	230.106	-0.0387464	0.0763846	-0.507255	0.611976	0.999846
ENSG00000011114	BTBD7	protein_coding	BTB domain containing 7	1140.35	1154.1	1115.5	1165.58	1126.21	0.0106194	0.0664851	0.159727	0.873096	0.999846
ENSG00000011132	APBA3	protein_coding	amyloid beta precursor protein binding family A member 3	198.894	205.245	196.589	190.763	202.979	-0.0115093	0.07515	-0.153151	0.878279	0.999846
ENSG00000011143	MKS1	protein_coding	Meckel syndrome%2C type 1	263.193	280.465	274.102	249.392	248.813	-0.0699653	0.0768848	-0.910002	0.362821	0.999846
ENSG00000011198	ABHD5	protein_coding	abhydrolase domain containing 5	198.348	220.289	186.479	212.64	173.982	-0.0262585	0.0741616	-0.354071	0.723286	0.999846
ENSG00000011243	AKAP8L	protein_coding	A-kinase anchoring protein 8 like	728.373	738.237	714.462	736.801	723.991	0.00540916	0.0721453	0.074976	0.940234	0.999846
ENSG00000011258	MBTD1	protein_coding	mbt domain containing 1	564.061	519.022	583.028	611.667	542.526	0.0405376	0.0757331	0.53527	0.592463	0.999846
ENSG00000011260	UTP18	protein_coding	UTP18%2C small subunit processome component	706.647	660.867	680.761	725.425	759.536	0.0980365	0.0726291	1.34982	0.177073	0.999846
ENSG00000011275	RNF216	protein_coding	ring finger protein 216	1157.31	1232.54	1166.06	1102.58	1128.08	-0.079301	0.0664596	-1.19322	0.232783	0.999846
ENSG00000011295	TTC19	protein_coding	tetratricopeptide repeat domain 19	890.267	886.529	904.312	875.061	895.167	-0.0119921	0.0696429	-0.172194	0.863285	0.999846
ENSG00000011304	PTBP1	protein_coding	polypyrimidine tract binding protein 1	10805.1	11024.1	10729.3	10558.5	10908.5	-0.0177146	0.0416673	-0.425145	0.670731	0.999846
ENSG00000011332	DPF1	protein_coding	double PHD fingers 1	206.885	198.797	211.193	211.765	205.786	0.0105669	0.0754852	0.139986	0.888671	0.999846
ENSG00000011347	SYT7	protein_coding	synaptotagmin 7	98.1094	113.906	92.1162	91.0063	95.4097	-0.0339819	0.0653462	-0.520028	0.603044	0.999846
ENSG00000011376	LARS2	protein_coding	leucyl-tRNA synthetase 2%2C mitochondrial	1616.54	1695.69	1586.2	1570.73	1613.55	-0.0349993	0.062162	-0.563034	0.573412	0.999846
ENSG00000011405	PIK3C2A	protein_coding	phosphatidylinositol-4-phosphate 3-kinase catalytic subunit type 2 alpha	1674.98	1496.89	1681.68	1891.88	1629.45	0.110698	0.0673064	1.64469	0.100033	0.999846
ENSG00000011422	PLAUR	protein_coding	plasminogen activator%2C urokinase receptor	68.172	70.9223	57.2918	75.2552	69.2188	0.0303168	0.0589383	0.514382	0.606985	0.999846
ENSG00000011426	ANLN	protein_coding	anillin actin binding protein	2110.79	2109.4	2047.9	2185.9	2099.95	0.0365713	0.0578879	0.631761	0.527543	0.999846
ENSG00000011451	WIZ	protein_coding	widely interspaced zinc finger motifs	1693.69	1739.75	1656.97	1623.24	1754.79	-0.00673752	0.0623433	-0.108071	0.913939	0.999846
ENSG00000011454	RABGAP1	protein_coding	RAB GTPase activating protein 1	975.301	1015.48	996.428	966.067	923.229	-0.0660523	0.0686235	-0.962532	0.335782	0.999846
ENSG00000011465	DCN	protein_coding	decorin	1.32994	1.07458	3.37011	0.875061	0	-0.0082555	0.00999249	-0.826171	0.408707	0.999846
ENSG00000011478	QPCTL	protein_coding	glutaminyl-peptide cyclotransferase like	293.387	293.36	275.225	301.896	303.066	0.0423957	0.0771481	0.549537	0.582637	0.999846
ENSG00000011485	PPP5C	protein_coding	protein phosphatase 5 catalytic subunit	1436.12	1480.77	1398.59	1370.35	1494.75	-0.00598711	0.0648938	-0.0922601	0.926491	0.999846
ENSG00000011523	CEP68	protein_coding	centrosomal protein 68	466.674	456.697	478.555	450.656	480.79	-0.00351043	0.076235	-0.0460475	0.963272	0.999846
ENSG00000011566	MAP4K3	protein_coding	mitogen-activated protein kinase kinase kinase kinase 3	403.273	357.835	442.607	423.529	389.122	0.0118534	0.0772125	0.153517	0.877991	0.999846
ENSG00000011590	ZBTB32	protein_coding	zinc finger and BTB domain containing 32	5.25716	4.29832	2.24674	7.00049	7.48311	0.0183298	0.0199781	0.917491	0.358885	0.999846
ENSG00000011638	TMEM159	protein_coding	transmembrane protein 159	74.6179	77.3698	80.8825	69.1298	71.0896	-0.0339316	0.061131	-0.555063	0.578852	0.999846
ENSG00000011677	GABRA3	protein_coding	gamma-aminobutyric acid type A receptor alpha3 subunit	2.58097	2.14916	4.49347	0.875061	2.80617	-0.00697646	0.0140385	-0.496952	0.619223	0.999846
ENSG00000012048	BRCA1	protein_coding	BRCA1%2C DNA repair associated	1789.37	1812.82	1894	1804.38	1646.28	-0.0819612	0.0620756	-1.32034	0.18672	0.999846
ENSG00000012061	ERCC1	protein_coding	ERCC excision repair 1%2C endonuclease non-catalytic subunit	326.987	352.462	316.79	301.021	337.675	-0.0333946	0.0772139	-0.432495	0.665382	0.999846
ENSG00000012124	CD22	protein_coding	CD22 molecule	0.514689	0	1.12337	0	0.935389	-0.000414821	0.0060859	-0.0681609	0.945658	0.999846
ENSG00000012171	SEMA3B	protein_coding	semaphorin 3B	27.5693	18.2679	25.8375	30.6271	35.5448	0.0464244	0.0420271	1.10463	0.26932	0.999846
ENSG00000012174	MBTPS2	protein_coding	membrane bound transcription factor peptidase%2C site 2	659.594	690.955	691.995	649.295	606.132	-0.0911296	0.073446	-1.24077	0.21469	0.999846
ENSG00000012211	PRICKLE3	protein_coding	prickle planar cell polarity protein 3	241.384	254.676	252.758	220.515	237.589	-0.0635269	0.0764576	-0.830877	0.406043	0.999846
ENSG00000012232	EXTL3	protein_coding	exostosin like glycosyltransferase 3	819.919	826.352	834.663	780.554	838.108	-0.0261433	0.0711148	-0.367621	0.713156	0.999846
ENSG00000012504	NR1H4	protein_coding	nuclear receptor subfamily 1 group H member 4	0.233847	0	0	0	0.935389	0.00226332	0.00438502	0.516148	0.605751	0.999846
ENSG00000012660	ELOVL5	protein_coding	ELOVL fatty acid elongase 5	1708.52	1686.02	1728.86	1704.62	1714.57	0.00153078	0.0603311	0.0253729	0.979758	0.999846
ENSG00000012779	ALOX5	protein_coding	arachidonate 5-lipoxygenase	5.45848	4.29832	5.61684	3.50024	8.4185	0.00447475	0.0200788	0.22286	0.823645	0.999846
ENSG00000012822	CALCOCO1	protein_coding	calcium binding and coiled-coil domain 1	377.034	421.236	376.328	343.899	366.672	-0.0878508	0.0771465	-1.13875	0.254806	0.999846
ENSG00000012963	UBR7	protein_coding	ubiquitin protein ligase E3 component n-recognin 7 (putative)	893.31	898.349	922.285	886.437	866.17	-0.0391886	0.0696303	-0.56281	0.573564	0.999846
ENSG00000012983	MAP4K5	protein_coding	mitogen-activated protein kinase kinase kinase kinase 5	815.726	780.145	787.481	849.684	845.592	0.0792591	0.070692	1.12119	0.262207	0.999846
ENSG00000013016	EHD3	protein_coding	EH domain containing 3	252.938	270.794	284.212	226.641	230.106	-0.124053	0.0767094	-1.61719	0.105838	0.999846
ENSG00000013275	PSMC4	protein_coding	proteasome 26S subunit%2C ATPase 4	1280.38	1338.93	1259.3	1212.83	1310.48	-0.0324557	0.066135	-0.490749	0.623604	0.999846
ENSG00000013288	MAN2B2	protein_coding	mannosidase alpha class 2B member 2	381.309	358.91	416.77	348.274	401.282	-0.0251725	0.0772299	-0.325942	0.744468	0.999846
ENSG00000013293	SLC7A14	protein_coding	solute carrier family 7 member 14	0.842526	0	3.37011	0	0	-0.00673986	0.00736268	-0.915409	0.359977	0.999846
ENSG00000013297	CLDN11	protein_coding	claudin 11	1.73844	2.14916	1.12337	0.875061	2.80617	0.000924035	0.0117295	0.0787789	0.937209	0.999846
ENSG00000013306	SLC25A39	protein_coding	solute carrier family 25 member 39	1762.8	1711.81	1785.03	1751.87	1802.49	0.0191287	0.0603725	0.316844	0.751362	0.999846
ENSG00000013364	MVP	protein_coding	major vault protein	44.0762	47.2815	43.8114	39.3777	45.8341	-0.0121466	0.0509818	-0.238254	0.811684	0.999846
ENSG00000013374	NUB1	protein_coding	negative regulator of ubiquitin like proteins 1	1568.55	1679.57	1623.27	1456.98	1514.39	-0.12199	0.0620397	-1.96633	0.0492607	0.999846
ENSG00000013375	PGM3	protein_coding	phosphoglucomutase 3	507.81	488.934	521.243	534.662	486.402	0.00962581	0.075924	0.126782	0.899113	0.999846
ENSG00000013392	RWDD2A	protein_coding	RWD domain containing 2A	88.468	97.7868	87.6227	93.6315	74.8311	-0.0294506	0.0633788	-0.464677	0.642163	0.999846
ENSG00000013441	CLK1	protein_coding	CDC like kinase 1	574.081	542.663	602.125	595.916	555.621	0.00571308	0.075173	0.0759991	0.93942	0.999846
ENSG00000013503	POLR3B	protein_coding	RNA polymerase III subunit B	896.024	912.319	896.448	896.062	879.266	-0.0193008	0.06953	-0.27759	0.781327	0.999846
ENSG00000013523	ANGEL1	protein_coding	angel homolog 1	892.797	939.183	881.844	881.186	868.976	-0.0409087	0.0699459	-0.584861	0.558641	0.999846
ENSG00000013561	RNF14	protein_coding	ring finger protein 14	499.461	485.71	477.432	526.787	507.916	0.0620853	0.0756843	0.820319	0.412034	0.999846
ENSG00000013563	DNASE1L1	protein_coding	deoxyribonuclease 1 like 1	218.246	200.947	220.18	216.14	235.718	0.0407049	0.0757137	0.537616	0.590842	0.999846
ENSG00000013573	DDX11	protein_coding	DEAD/H-box helicase 11	601.472	621.107	569.548	608.167	607.067	0.0184422	0.074437	0.247756	0.804324	0.999846
ENSG00000013583	HEBP1	protein_coding	heme binding protein 1	269.516	265.421	262.868	247.642	302.131	0.0245172	0.0765841	0.320134	0.748867	0.999846
ENSG00000013588	GPRC5A	protein_coding	G protein-coupled receptor class C group 5 member A	62.2485	69.8477	64.032	53.3787	61.7357	-0.0363804	0.0574714	-0.633017	0.526722	0.999846
ENSG00000013619	MAMLD1	protein_coding	mastermind like domain containing 1	128.63	127.875	135.928	121.633	129.084	-0.0213536	0.0701343	-0.304467	0.760772	0.999846
ENSG00000013810	TACC3	protein_coding	transforming acidic coiled-coil containing protein 3	2312.06	2333.99	2222.02	2342.54	2349.7	0.0355582	0.0566012	0.628223	0.529858	0.999846
ENSG00000014123	UFL1	protein_coding	UFM1 specific ligase 1	415.009	385.774	441.484	416.529	416.248	0.00554837	0.0769251	0.0721268	0.942501	0.999846
ENSG00000014138	POLA2	protein_coding	DNA polymerase alpha 2%2C accessory subunit	1509.77	1577.48	1563.73	1437.72	1460.14	-0.0928874	0.0620583	-1.49678	0.134452	0.999846
ENSG00000014164	ZC3H3	protein_coding	zinc finger CCCH-type containing 3	521.748	542.663	531.353	489.159	523.818	-0.0514434	0.0754885	-0.681474	0.495572	0.999846
ENSG00000014216	CAPN1	protein_coding	calpain 1	922.407	949.929	935.766	888.187	915.746	-0.0463438	0.0692058	-0.669652	0.50308	0.999846
ENSG00000014257	ACPP	protein_coding	acid phosphatase%2C prostate	20.5522	19.3424	16.8505	24.5017	21.5139	0.0216235	0.0374871	0.576826	0.564057	0.999846
ENSG00000014641	MDH1	protein_coding	malate dehydrogenase 1	1245.82	1146.58	1239.08	1342.34	1255.29	0.0929691	0.0665903	1.39613	0.162674	0.999846
ENSG00000014824	SLC30A9	protein_coding	solute carrier family 30 member 9	1370.93	1332.48	1358.15	1451.73	1341.35	0.0419895	0.0647582	0.648404	0.516724	0.999846
ENSG00000014914	MTMR11	protein_coding	myotubularin related protein 11	32.4903	30.0883	33.7011	30.6271	35.5448	0.00499464	0.045329	0.110186	0.912262	0.999846
ENSG00000014919	COX15	protein_coding	COX15%2C cytochrome c oxidase assembly homolog	1017.47	978.943	1005.41	1064.07	1021.44	0.0530563	0.0680681	0.779459	0.435709	0.999846
ENSG00000015133	CCDC88C	protein_coding	coiled-coil domain containing 88C	352.297	384.7	369.588	350.899	304.001	-0.102652	0.077235	-1.32908	0.18382	0.999846
ENSG00000015153	YAF2	protein_coding	YY1 associated factor 2	211.072	193.424	221.304	200.389	229.17	0.019458	0.0751766	0.258831	0.795766	0.999846
ENSG00000015171	ZMYND11	protein_coding	zinc finger MYND-type containing 11	562.965	595.318	554.944	546.913	554.686	-0.0390525	0.0748921	-0.52145	0.602053	0.999846
ENSG00000015285	WAS	protein_coding	Wiskott-Aldrich syndrome	10.0941	9.67122	7.86358	7.87555	14.9662	0.01158	0.0267774	0.432454	0.665412	0.999846
ENSG00000015413	DPEP1	protein_coding	dipeptidase 1	2.42953	3.22374	1.12337	3.50024	1.87078	0.00241211	0.0137435	0.175509	0.86068	0.999846
ENSG00000015475	BID	protein_coding	BH3 interacting domain death agonist	323.566	304.106	312.296	329.898	347.965	0.0682547	0.077239	0.883682	0.376868	0.999846
ENSG00000015479	MATR3	protein_coding	matrin 3	210.839	196.648	207.823	214.39	224.493	0.0468441	0.0756132	0.619524	0.535572	0.999846
ENSG00000015520	NPC1L1	protein_coding	NPC1 like intracellular cholesterol transporter 1	5.98711	3.22374	8.98695	6.12543	5.61233	-0.000968424	0.0208888	-0.0463609	0.963023	0.999846
ENSG00000015532	XYLT2	protein_coding	xylosyltransferase 2	450.029	398.669	480.802	471.658	448.987	0.0366257	0.0769035	0.476255	0.633893	0.999846
ENSG00000015676	NUDCD3	protein_coding	NudC domain containing 3	836.107	854.291	849.267	811.181	829.69	-0.038272	0.0704093	-0.543564	0.586742	0.999846
ENSG00000016082	ISL1	protein_coding	ISL LIM homeobox 1	254.082	256.825	238.154	252.893	268.457	0.0325617	0.076664	0.424733	0.671031	0.999846
ENSG00000016391	CHDH	protein_coding	choline dehydrogenase	548.926	551.26	521.243	532.037	591.166	0.0399191	0.0754681	0.528954	0.596838	0.999846
ENSG00000016402	IL20RA	protein_coding	interleukin 20 receptor subunit alpha	0.280842	0	1.12337	0	0	-0.00248085	0.00446704	-0.555367	0.578644	0.999846
ENSG00000016864	GLT8D1	protein_coding	glycosyltransferase 8 domain containing 1	591.77	599.616	594.262	607.292	565.91	-0.0157075	0.0744869	-0.210876	0.832984	0.999846
ENSG00000017260	ATP2C1	protein_coding	ATPase secretory pathway Ca2+ transporting 1	972.282	909.095	944.753	1046.57	988.706	0.0979703	0.06898	1.42027	0.155529	0.999846
ENSG00000017427	IGF1	protein_coding	insulin like growth factor 1	0.549487	1.07458	1.12337	0	0	-0.00523748	0.00647912	-0.808364	0.418881	0.999846
ENSG00000017483	SLC38A5	protein_coding	solute carrier family 38 member 5	3.58307	3.22374	5.61684	1.75012	3.74156	-0.00789217	0.016536	-0.477273	0.633168	0.999846
ENSG00000017797	RALBP1	protein_coding	ralA binding protein 1	862.362	877.932	834.663	843.559	893.296	0.01391	0.0705688	0.197113	0.843739	0.999846
ENSG00000018189	RUFY3	protein_coding	RUN and FYVE domain containing 3	624.625	591.019	620.099	660.671	626.711	0.0569923	0.0739981	0.770187	0.441189	0.999846
ENSG00000018236	CNTN1	protein_coding	contactin 1	245.058	228.886	226.92	262.518	261.909	0.0879371	0.0765871	1.1482	0.250888	0.999846
ENSG00000018280	SLC11A1	protein_coding	solute carrier family 11 member 1	4.74474	5.3729	4.49347	3.50024	5.61233	-0.0018383	0.0190807	-0.0963432	0.923248	0.999846
ENSG00000018408	WWTR1	protein_coding	WW domain containing transcription regulator 1	368.555	362.134	389.809	364.025	358.254	-0.0304344	0.0771182	-0.394647	0.693104	0.999846
ENSG00000018510	AGPS	protein_coding	alkylglycerone phosphate synthase	1469.43	1389.43	1548	1527.86	1412.44	0.00159223	0.0657745	0.0242074	0.980687	0.999846
ENSG00000018610	CXorf56	protein_coding	chromosome X open reading frame 56	624.512	638.301	590.892	630.919	637.935	0.0291853	0.0740302	0.394236	0.693407	0.999846
ENSG00000018699	TTC27	protein_coding	tetratricopeptide repeat domain 27	614.118	630.779	632.456	615.168	578.07	-0.0525163	0.0740862	-0.708854	0.478415	0.999846
ENSG00000018869	ZNF582	protein_coding	zinc finger protein 582	33.2987	29.0137	32.5777	33.2523	38.3509	0.0210389	0.0457775	0.459589	0.645811	0.999846
ENSG00000019102	VSIG2	protein_coding	V-set and immunoglobulin domain containing 2	15.7981	16.1187	10.1103	20.1264	16.837	0.0234144	0.0330308	0.708863	0.478409	0.999846
ENSG00000019144	PHLDB1	protein_coding	pleckstrin homology like domain family B member 1	332.498	363.208	338.134	297.521	331.128	-0.0788234	0.0772371	-1.02054	0.307473	0.999846
ENSG00000019169	MARCO	protein_coding	macrophage receptor with collagenous structure	0.280842	0	1.12337	0	0	-0.00248085	0.00446704	-0.555367	0.578644	0.999846
ENSG00000019186	CYP24A1	protein_coding	cytochrome P450 family 24 subfamily A member 1	0.795531	0	2.24674	0	0.935389	-0.00277269	0.00740468	-0.374451	0.708069	0.999846
ENSG00000019485	PRDM11	protein_coding	PR/SET domain 11	130.618	134.323	144.915	121.633	121.601	-0.0584416	0.0703749	-0.830433	0.406294	0.999846
ENSG00000019505	SYT13	protein_coding	synaptotagmin 13	5.00298	3.22374	6.74021	3.50024	6.54772	0.000185091	0.0192783	0.00960098	0.99234	0.999846
ENSG00000019549	SNAI2	protein_coding	snail family transcriptional repressor 2	316.169	289.062	366.218	305.396	304.001	-0.0479084	0.077012	-0.62209	0.533883	0.999846
ENSG00000019582	CD74	protein_coding	CD74 molecule	9.53643	15.0441	7.86358	9.62567	5.61233	-0.0168457	0.0258711	-0.65114	0.514956	0.999846
ENSG00000019991	HGF	protein_coding	hepatocyte growth factor	1.84463	1.07458	4.49347	0.875061	0.935389	-0.00894463	0.0119412	-0.749058	0.453822	0.999846
ENSG00000019995	ZRANB1	protein_coding	zinc finger RANBP2-type containing 1	345.089	355.686	354.984	299.271	370.414	-0.0420494	0.0772004	-0.544679	0.585974	0.999846
ENSG00000020129	NCDN	protein_coding	neurochondrin	1193.12	1272.3	1166.06	1162.08	1172.04	-0.0477179	0.0666576	-0.715866	0.474074	0.999846
ENSG00000020181	ADGRA2	protein_coding	adhesion G protein-coupled receptor A2	220.255	224.587	219.057	209.14	228.235	-0.00861114	0.0758777	-0.113487	0.909644	0.999846
ENSG00000020219	CCT8L1P	processed_pseudogene	chaperonin containing TCP1 subunit 8 like 1%2C pseudogene	0.43753	0	0	1.75012	0	0.00347768	0.00541883	0.641777	0.521018	0.999846
ENSG00000020256	ZFP64	protein_coding	ZFP64 zinc finger protein	701.154	722.118	685.255	681.672	715.572	-0.00727137	0.0728393	-0.0998277	0.920481	0.999846
ENSG00000020426	MNAT1	protein_coding	MNAT1%2C CDK activating kinase assembly factor	383.31	394.371	397.672	374.526	366.672	-0.0517026	0.0769788	-0.671648	0.501808	0.999846
ENSG00000020577	SAMD4A	protein_coding	sterile alpha motif domain containing 4A	158.507	163.336	171.875	156.636	142.179	-0.0548476	0.0727692	-0.75372	0.451018	0.999846
ENSG00000020633	RUNX3	protein_coding	runt related transcription factor 3	151.061	170.858	160.642	127.759	144.985	-0.0903891	0.0720599	-1.25436	0.209711	0.999846
ENSG00000020922	MRE11	protein_coding	MRE11 homolog%2C double strand break repair nuclease	536.824	467.442	538.093	602.042	539.719	0.107885	0.0761073	1.41754	0.156325	0.999846
ENSG00000021300	PLEKHB1	protein_coding	pleckstrin homology domain containing B1	129.998	125.726	133.681	127.759	132.825	0.00192981	0.0703181	0.0274439	0.978106	0.999846
ENSG00000021355	SERPINB1	protein_coding	serpin family B member 1	133.348	143.994	132.557	127.759	129.084	-0.0319206	0.0706493	-0.451818	0.6514	0.999846
ENSG00000021461	CYP3A43	protein_coding	cytochrome P450 family 3 subfamily A member 43	0.268645	1.07458	0	0	0	-0.00246079	0.00444758	-0.553287	0.580067	0.999846
ENSG00000021488	SLC7A9	protein_coding	solute carrier family 7 member 9	1.82023	3.22374	2.24674	0.875061	0.935389	-0.00910551	0.0120988	-0.752598	0.451692	0.999846
ENSG00000021574	SPAST	protein_coding	spastin	535.93	500.754	550.451	556.539	535.978	0.0341028	0.0754657	0.451898	0.651343	0.999846
ENSG00000021645	NRXN3	protein_coding	neurexin 3	551.996	516.873	562.808	580.165	548.138	0.0393272	0.0752645	0.522521	0.601308	0.999846
ENSG00000021762	OSBPL5	protein_coding	oxysterol binding protein like 5	159.874	148.292	166.259	157.511	167.435	0.0156675	0.0727995	0.215214	0.8296	0.999846
ENSG00000021776	AQR	protein_coding	aquarius intron-binding spliceosomal factor	1138.92	1117.56	1179.54	1212.83	1045.76	-0.0169013	0.0695719	-0.242932	0.808058	0.999846
ENSG00000021826	CPS1	protein_coding	carbamoyl-phosphate synthase 1	530.169	515.799	553.821	506.66	544.396	-0.0153167	0.0755479	-0.202742	0.839337	0.999846
ENSG00000022267	FHL1	protein_coding	four and a half LIM domains 1	1787.02	1764.46	1826.6	1767.62	1789.4	-0.0111546	0.0598561	-0.186358	0.852164	0.999846
ENSG00000022277	RTFDC1	protein_coding	replication termination factor 2 domain containing 1	737.569	728.566	736.93	755.177	729.603	0.0130085	0.0720051	0.180661	0.856633	0.999846
ENSG00000022355	GABRA1	protein_coding	gamma-aminobutyric acid type A receptor alpha1 subunit	0.280842	0	1.12337	0	0	-0.00248085	0.00446704	-0.555367	0.578644	0.999846
ENSG00000022556	NLRP2	protein_coding	NLR family pyrin domain containing 2	0.280842	0	1.12337	0	0	-0.00248085	0.00446704	-0.555367	0.578644	0.999846
ENSG00000022567	SLC45A4	protein_coding	solute carrier family 45 member 4	240.274	247.153	248.264	232.766	232.912	-0.0384832	0.0764978	-0.503063	0.61492	0.999846
ENSG00000022840	RNF10	protein_coding	ring finger protein 10	2548.94	2487.65	2591.61	2538.55	2577.93	0.00901414	0.055152	0.163442	0.870171	0.999846
ENSG00000022976	ZNF839	protein_coding	zinc finger protein 839	195.698	192.35	219.057	175.887	195.496	-0.0549942	0.0746753	-0.736444	0.461461	0.999846
ENSG00000023041	ZDHHC6	protein_coding	zinc finger DHHC-type containing 6	575.572	553.409	614.483	573.165	561.233	-0.0256918	0.0749724	-0.342683	0.731837	0.999846
ENSG00000023171	GRAMD1B	protein_coding	GRAM domain containing 1B	199.718	236.408	198.836	166.262	197.367	-0.0952373	0.0743635	-1.2807	0.200299	0.999846
ENSG00000023191	RNH1	protein_coding	ribonuclease/angiogenin inhibitor 1	1003.95	951.004	1049.23	966.067	1049.51	0.00783501	0.0699065	0.112078	0.910761	0.999846
ENSG00000023228	NDUFS1	protein_coding	NADH:ubiquinone oxidoreductase core subunit S1	2207.87	2152.38	2202.93	2247.16	2229.03	0.0332711	0.0566538	0.58727	0.557022	0.999846
ENSG00000023287	RB1CC1	protein_coding	RB1 inducible coiled-coil 1	1610.09	1526.98	1655.85	1674.87	1582.68	0.0267782	0.0632075	0.423655	0.671817	0.999846
ENSG00000023318	ERP44	protein_coding	endoplasmic reticulum protein 44	955.917	1000.43	996.428	909.188	917.616	-0.0937762	0.0685938	-1.36712	0.171586	0.999846
ENSG00000023330	ALAS1	protein_coding	5'-aminolevulinate synthase 1	936.829	951.004	932.396	886.437	977.481	-0.0110722	0.0700405	-0.158083	0.874392	0.999846
ENSG00000023445	BIRC3	protein_coding	baculoviral IAP repeat containing 3	3.54188	0	12.3571	0.875061	0.935389	-0.0188478	0.0142792	-1.31995	0.186851	0.999846
ENSG00000023516	AKAP11	protein_coding	A-kinase anchoring protein 11	1577.87	1427.04	1640.12	1703.74	1540.59	0.0613918	0.0668328	0.918588	0.358311	0.999846
ENSG00000023572	GLRX2	protein_coding	glutaredoxin 2	185.088	210.618	180.862	176.762	172.112	-0.0603612	0.0742346	-0.813114	0.416152	0.999846
ENSG00000023608	SNAPC1	protein_coding	small nuclear RNA activating complex polypeptide 1	90.1232	79.5189	96.6097	93.6315	90.7327	0.0147813	0.0640551	0.230759	0.817502	0.999846
ENSG00000023697	DERA	protein_coding	deoxyribose-phosphate aldolase	192.163	195.574	187.603	202.139	183.336	0.00338027	0.074764	0.0452126	0.963938	0.999846
ENSG00000023734	STRAP	protein_coding	serine/threonine kinase receptor associated protein	2374.49	2419.96	2309.65	2418.67	2349.7	0.00987858	0.0564609	0.174963	0.861109	0.999846
ENSG00000023839	ABCC2	protein_coding	ATP binding cassette subfamily C member 2	26.5275	29.0137	24.7141	27.1269	25.2555	-0.0029328	0.0417747	-0.0702053	0.94403	0.999846
ENSG00000023892	DEF6	protein_coding	DEF6%2C guanine nucleotide exchange factor	60.8605	69.8477	64.032	52.5036	57.0587	-0.0475446	0.0571904	-0.831339	0.405782	0.999846
ENSG00000023902	PLEKHO1	protein_coding	pleckstrin homology domain containing O1	393.086	427.683	402.166	342.149	400.346	-0.0847171	0.0771487	-1.0981	0.27216	0.999846
ENSG00000023909	GCLM	protein_coding	glutamate-cysteine ligase modifier subunit	688.52	575.975	677.391	795.43	705.283	0.162102	0.0749251	2.16352	0.0305014	0.999846
ENSG00000024048	UBR2	protein_coding	ubiquitin protein ligase E3 component n-recognin 2	1158.89	1121.86	1213.24	1175.21	1125.27	-0.015726	0.0671011	-0.234363	0.814703	0.999846
ENSG00000024422	EHD2	protein_coding	EH domain containing 2	60.998	74.146	62.9086	49.8785	57.0587	-0.0581877	0.056918	-1.02231	0.306635	0.999846
ENSG00000024526	DEPDC1	protein_coding	DEP domain containing 1	1346.66	1260.48	1359.28	1451.73	1315.16	0.0600247	0.0664521	0.903277	0.366379	0.999846
ENSG00000024862	CCDC28A	protein_coding	coiled-coil domain containing 28A	198.093	195.574	193.219	210.89	192.69	0.0207714	0.0750699	0.276694	0.782015	0.999846
ENSG00000025039	RRAGD	protein_coding	Ras related GTP binding D	388.812	367.506	390.932	395.527	401.282	0.0386568	0.0769727	0.502214	0.615517	0.999846
ENSG00000025156	HSF2	protein_coding	heat shock transcription factor 2	593.169	549.111	620.099	616.043	587.424	0.0263119	0.0749703	0.350964	0.725615	0.999846
ENSG00000025293	PHF20	protein_coding	PHD finger protein 20	749.186	776.922	768.384	709.674	741.763	-0.061954	0.0718817	-0.861889	0.388749	0.999846
ENSG00000025423	HSD17B6	protein_coding	hydroxysteroid 17-beta dehydrogenase 6	46.2413	41.9086	39.3179	42.0029	61.7357	0.0430462	0.0508421	0.846664	0.397182	0.999846
ENSG00000025434	NR1H3	protein_coding	nuclear receptor subfamily 1 group H member 3	100.29	103.16	93.2396	96.2567	108.505	0.014167	0.0660161	0.214599	0.83008	0.999846
ENSG00000025708	TYMP	protein_coding	thymidine phosphorylase	59.4936	56.9528	69.6488	53.3787	57.9941	-0.029289	0.0564501	-0.518848	0.603867	0.999846
ENSG00000025770	NCAPH2	protein_coding	non-SMC condensin II complex subunit H2	697.961	667.314	689.748	707.049	727.733	0.0537681	0.0726704	0.739891	0.459366	0.999846
ENSG00000025772	TOMM34	protein_coding	translocase of outer mitochondrial membrane 34	875.233	929.512	945.876	843.559	781.985	-0.145194	0.0704093	-2.06214	0.0391941	0.999846
ENSG00000025796	SEC63	protein_coding	SEC63 homolog%2C protein translocation regulator	1532.17	1522.68	1633.38	1465.73	1506.91	-0.0680858	0.0629982	-1.08076	0.279805	0.999846
ENSG00000025800	KPNA6	protein_coding	karyopherin subunit alpha 6	3551.14	3534.29	3450.99	3542.25	3677.01	0.0413875	0.0511555	0.809054	0.418484	0.999846
ENSG00000026025	VIM	protein_coding	vimentin	2273.3	2316.8	2395.02	2129.9	2251.48	-0.0876425	0.0574216	-1.5263	0.126936	0.999846
ENSG00000026036	RTEL1-TNFRSF6B	protein_coding	RTEL1-TNFRSF6B readthrough (NMD candidate)	50.7733	36.5357	48.3048	62.1293	56.1233	0.0655307	0.0532161	1.23141	0.21817	0.999846
ENSG00000026103	FAS	protein_coding	Fas cell surface death receptor	34.6064	32.2374	44.9347	34.1274	27.1263	-0.0320746	0.0457592	-0.700943	0.483338	0.999846
ENSG00000026297	RNASET2	protein_coding	ribonuclease T2	246.897	239.631	249.388	244.142	254.426	0.0121216	0.0765943	0.158257	0.874254	0.999846
ENSG00000026508	CD44	protein_coding	CD44 molecule (Indian blood group)	0.771137	2.14916	0	0	0.935389	-0.0026158	0.00731376	-0.357655	0.720602	0.999846
ENSG00000026559	KCNG1	protein_coding	potassium voltage-gated channel modifier subfamily G member 1	211.739	227.811	220.18	210.015	188.949	-0.0660081	0.0755449	-0.87376	0.382249	0.999846
ENSG00000026652	AGPAT4	protein_coding	1-acylglycerol-3-phosphate O-acyltransferase 4	459.93	474.965	466.198	439.28	459.276	-0.03904	0.0762173	-0.51222	0.608497	0.999846
ENSG00000026751	SLAMF7	protein_coding	SLAM family member 7	0.280842	0	1.12337	0	0	-0.00248085	0.00446704	-0.555367	0.578644	0.999846
ENSG00000026950	BTN3A1	protein_coding	butyrophilin subfamily 3 member A1	81.4428	88.1156	88.7461	78.7555	70.1542	-0.0511993	0.0625811	-0.818128	0.413284	0.999846
ENSG00000027001	MIPEP	protein_coding	mitochondrial intermediate peptidase	248.483	219.214	278.595	238.892	257.232	-0.00175804	0.0759462	-0.0231486	0.981532	0.999846
ENSG00000027075	PRKCH	protein_coding	protein kinase C eta	163.956	178.38	156.148	169.762	151.533	-0.0194253	0.0728556	-0.266628	0.789756	0.999846
ENSG00000027644	INSRR	protein_coding	insulin receptor related receptor	6.07823	3.22374	4.49347	3.50024	13.0954	0.0186733	0.0204966	0.91104	0.362274	0.999846
ENSG00000027697	IFNGR1	protein_coding	interferon gamma receptor 1	461.463	418.012	430.25	522.411	475.178	0.134461	0.076398	1.76001	0.0784064	0.999846
ENSG00000027847	B4GALT7	protein_coding	beta-1%2C4-galactosyltransferase 7	392.104	418.012	384.192	378.026	388.186	-0.0360837	0.0769856	-0.468707	0.639279	0.999846
ENSG00000027869	SH2D2A	protein_coding	SH2 domain containing 2A	53.5186	62.3257	49.4282	49.0034	53.3172	-0.0186701	0.0543688	-0.343396	0.7313	0.999846
ENSG00000028116	VRK2	protein_coding	vaccinia related kinase 2	272.118	283.689	275.225	269.519	260.038	-0.0357046	0.0769802	-0.463815	0.64278	0.999846
ENSG00000028137	TNFRSF1B	protein_coding	TNF receptor superfamily member 1B	6.39448	3.22374	8.98695	9.62567	3.74156	0.00263829	0.0210291	0.125459	0.90016	0.999846
ENSG00000028203	VEZT	protein_coding	vezatin%2C adherens junctions transmembrane protein	814.186	779.071	829.046	847.934	800.693	0.0252012	0.0713613	0.353149	0.723977	0.999846
ENSG00000028277	POU2F2	protein_coding	POU class 2 homeobox 2	27.1409	21.4916	32.5777	23.6266	30.8678	0.000899503	0.0413217	0.0217683	0.982633	0.999846
ENSG00000028310	BRD9	protein_coding	bromodomain containing 9	576.036	606.063	533.6	584.541	579.941	0.0188289	0.0751485	0.250556	0.802157	0.999846
ENSG00000028528	SNX1	protein_coding	sorting nexin 1	868.713	887.603	929.026	817.307	840.915	-0.093317	0.0701628	-1.33001	0.183516	0.999846
ENSG00000028839	TBPL1	protein_coding	TATA-box binding protein like 1	352.164	314.852	360.601	368.401	364.802	0.0605154	0.0772277	0.783597	0.433277	0.999846
ENSG00000029153	ARNTL2	protein_coding	aryl hydrocarbon receptor nuclear translocator like 2	337.197	300.883	325.777	379.776	342.352	0.102374	0.0772389	1.32542	0.185031	0.999846
ENSG00000029363	BCLAF1	protein_coding	BCL2 associated transcription factor 1	4405.54	4231.7	4477.75	4567.82	4344.88	0.02946	0.0506663	0.581453	0.560935	0.999846
ENSG00000029364	SLC39A9	protein_coding	solute carrier family 39 member 9	1113.8	1039.12	1123.37	1152.45	1140.24	0.063102	0.0673402	0.937064	0.348726	0.999846
ENSG00000029534	ANK1	protein_coding	ankyrin 1	95.3344	90.2648	99.9798	91.0063	100.087	0.001468	0.06525	0.0224981	0.982051	0.999846
ENSG00000029639	TFB1M	protein_coding	transcription factor B1%2C mitochondrial	260.2	262.198	292.076	242.392	244.136	-0.0832079	0.0767428	-1.08424	0.278257	0.999846
ENSG00000029725	RABEP1	protein_coding	rabaptin%2C RAB GTPase binding effector protein 1	1763.54	1770.91	1826.6	1676.62	1780.04	-0.0466717	0.0608895	-0.766498	0.44338	0.999846
ENSG00000029993	HMGB3	protein_coding	high mobility group box 3	1749	1756.94	1800.76	1712.49	1725.79	-0.040097	0.0599882	-0.668415	0.503869	0.999846
ENSG00000030066	NUP160	protein_coding	nucleoporin 160	2090.09	1990.12	2061.38	2191.15	2117.72	0.0739999	0.0579918	1.27604	0.201941	0.999846
ENSG00000030110	BAK1	protein_coding	BCL2 antagonist/killer 1	266.907	294.435	231.414	268.644	273.134	0.0178853	0.0763962	0.234113	0.814897	0.999846
ENSG00000030304	MUSK	protein_coding	muscle associated receptor tyrosine kinase	0.280842	0	1.12337	0	0	-0.00248085	0.00446704	-0.555367	0.578644	0.999846
ENSG00000030419	IKZF2	protein_coding	IKAROS family zinc finger 2	57.8133	50.5053	74.1423	68.2547	38.3509	-0.0291272	0.0522379	-0.557588	0.577126	0.999846
ENSG00000030582	GRN	protein_coding	granulin precursor	1372.06	1372.24	1361.52	1319.59	1434.89	0.00807568	0.0648278	0.124571	0.900863	0.999846
ENSG00000031003	FAM13B	protein_coding	family with sequence similarity 13 member B	761.708	722.118	734.683	856.684	733.345	0.0832229	0.0734263	1.13342	0.257038	0.999846
ENSG00000031081	ARHGAP31	protein_coding	Rho GTPase activating protein 31	163.939	181.604	175.245	141.76	157.145	-0.087073	0.073155	-1.19025	0.233947	0.999846
ENSG00000031691	CENPQ	protein_coding	centromere protein Q	188.206	170.858	170.752	195.139	216.075	0.0984453	0.0745643	1.32027	0.186744	0.999846
ENSG00000031698	SARS	protein_coding	seryl-tRNA synthetase	2407.06	2483.36	2450.07	2304.91	2389.92	-0.0606674	0.0557831	-1.08756	0.27679	0.999846
ENSG00000031823	RANBP3	protein_coding	RAN binding protein 3	1459.6	1567.81	1462.63	1371.22	1436.76	-0.0862429	0.0639216	-1.3492	0.177273	0.999846
ENSG00000032219	ARID4A	protein_coding	AT-rich interaction domain 4A	489.958	492.158	489.789	469.033	508.852	-0.00382013	0.0759634	-0.0502891	0.959892	0.999846
ENSG00000032389	EIPR1	protein_coding	EARP complex and GARP complex interacting protein 1	250.705	258.974	248.264	246.767	248.813	-0.0148688	0.0766806	-0.193905	0.84625	0.999846
ENSG00000032444	PNPLA6	protein_coding	patatin like phospholipase domain containing 6	500.313	508.277	512.256	482.158	498.562	-0.0345968	0.07565	-0.457328	0.647435	0.999846
ENSG00000032742	IFT88	protein_coding	intraflagellar transport 88	112.549	94.5631	97.7331	126.009	131.89	0.111465	0.0681627	1.63527	0.101992	0.999846
ENSG00000033011	ALG1	protein_coding	ALG1%2C chitobiosyldiphosphodolichol beta-mannosyltransferase	256.894	251.452	271.855	229.266	275.004	-0.0230528	0.0763809	-0.301813	0.762795	0.999846
ENSG00000033030	ZCCHC8	protein_coding	zinc finger CCHC-type containing 8	578.869	546.961	578.535	581.04	608.938	0.0504252	0.0746829	0.67519	0.499555	0.999846
ENSG00000033050	ABCF2	protein_coding	ATP binding cassette subfamily F member 2	2811.61	2826.15	2741.02	2787.07	2892.22	0.024439	0.0540801	0.451905	0.651337	0.999846
ENSG00000033100	CHPF2	protein_coding	chondroitin polymerizing factor 2	608.352	601.765	584.152	615.168	632.323	0.046699	0.0740548	0.630601	0.528301	0.999846
ENSG00000033122	LRRC7	protein_coding	leucine rich repeat containing 7	35.3364	39.7595	32.5777	43.753	25.2555	-0.00621332	0.0451791	-0.137526	0.890615	0.999846
ENSG00000033170	FUT8	protein_coding	fucosyltransferase 8	316.373	314.852	338.134	301.021	311.484	-0.0453804	0.0772295	-0.587605	0.556797	0.999846
ENSG00000033178	UBA6	protein_coding	ubiquitin like modifier activating enzyme 6	1386.49	1275.53	1436.79	1460.48	1373.15	0.0481809	0.0664106	0.7255	0.468146	0.999846
ENSG00000033327	GAB2	protein_coding	GRB2 associated binding protein 2	104.433	124.651	107.843	94.5066	90.7327	-0.0812982	0.0666978	-1.2189	0.222881	0.999846
ENSG00000033627	ATP6V0A1	protein_coding	ATPase H+ transporting V0 subunit a1	1607.74	1725.78	1548	1529.61	1627.58	-0.0410982	0.0643598	-0.63857	0.523103	0.999846
ENSG00000033800	PIAS1	protein_coding	protein inhibitor of activated STAT 1	1036.85	1055.24	1043.61	1016.82	1031.73	-0.0260902	0.0675081	-0.386475	0.699145	0.999846
ENSG00000033867	SLC4A7	protein_coding	solute carrier family 4 member 7	657.554	640.45	674.021	710.549	605.197	0.00149001	0.0747648	0.0199294	0.9841	0.999846
ENSG00000034053	APBA2	protein_coding	amyloid beta precursor protein binding family A member 2	338.818	356.761	335.887	320.272	342.352	-0.0327284	0.0772325	-0.423764	0.671738	0.999846
ENSG00000034152	MAP2K3	protein_coding	mitogen-activated protein kinase kinase 3	481.65	483.561	458.334	478.658	506.045	0.0373513	0.0760426	0.491189	0.623293	0.999846
ENSG00000034239	EFCAB1	protein_coding	EF-hand calcium binding domain 1	0.499607	0	1.12337	0.875061	0	-0.000513912	0.00601142	-0.0854894	0.931872	0.999846
ENSG00000034510	TMSB10	protein_coding	thymosin beta 10	1977.29	2067.49	1973.76	1857.75	2010.15	-0.0517441	0.0603786	-0.856993	0.391449	0.999846
ENSG00000034533	ASTE1	protein_coding	asteroid homolog 1	173.91	157.963	171.875	189.013	176.788	0.0528524	0.0737988	0.716169	0.473887	0.999846
ENSG00000034677	RNF19A	protein_coding	ring finger protein 19A%2C RBR E3 ubiquitin protein ligase	231.852	205.245	240.401	257.268	224.493	0.0457865	0.0757499	0.604444	0.545549	0.999846
ENSG00000034693	PEX3	protein_coding	peroxisomal biogenesis factor 3	350.086	353.537	304.433	371.026	371.349	0.0875142	0.0772356	1.13308	0.25718	0.999846
ENSG00000034713	GABARAPL2	protein_coding	GABA type A receptor associated protein like 2	587.121	551.26	595.385	639.669	562.169	0.0420253	0.0753149	0.557994	0.576848	0.999846
ENSG00000035115	SH3YL1	protein_coding	SH3 and SYLF domain containing 1	105.807	97.7868	124.694	113.758	86.9912	-0.0340014	0.0653271	-0.520479	0.60273	0.999846
ENSG00000035141	FAM136A	protein_coding	family with sequence similarity 136 member A	1356.62	1376.54	1390.73	1303.84	1355.38	-0.0449948	0.0639	-0.704144	0.481343	0.999846
ENSG00000035403	VCL	protein_coding	vinculin	2644.77	2638.09	2745.51	2613.81	2581.67	-0.0436462	0.0546098	-0.799237	0.424153	0.999846
ENSG00000035499	DEPDC1B	protein_coding	DEP domain containing 1B	347.161	320.225	334.764	348.274	385.38	0.0829586	0.0772282	1.0742	0.282733	0.999846
ENSG00000035664	DAPK2	protein_coding	death associated protein kinase 2	14.1373	15.0441	12.3571	11.3758	17.7724	0.00369382	0.0314239	0.117548	0.906426	0.999846
ENSG00000035681	NSMAF	protein_coding	neutral sphingomyelinase activation associated factor	435.083	452.398	436.99	424.404	426.537	-0.0364264	0.0764861	-0.476249	0.633897	0.999846
ENSG00000035687	ADSS	protein_coding	adenylosuccinate synthase	1171.54	1169.14	1173.92	1235.59	1107.5	0.00040595	0.067632	0.00600234	0.995211	0.999846
ENSG00000035720	STAP1	protein_coding	signal transducing adaptor family member 1	3.01382	5.3729	2.24674	3.50024	0.935389	-0.00725123	0.0149712	-0.484344	0.628142	0.999846
ENSG00000035862	TIMP2	protein_coding	TIMP metallopeptidase inhibitor 2	412.103	416.937	412.276	423.529	395.669	-0.00951689	0.0767887	-0.123936	0.901366	0.999846
ENSG00000035928	RFC1	protein_coding	replication factor C subunit 1	1850.65	1787.03	2008.58	1856.88	1750.11	-0.0575296	0.0630755	-0.912075	0.361729	0.999846
ENSG00000036054	TBC1D23	protein_coding	TBC1 domain family member 23	585.845	556.633	579.658	644.92	562.169	0.0539163	0.0752671	0.716333	0.473786	0.999846
ENSG00000036257	CUL3	protein_coding	cullin 3	1530.49	1517.31	1516.55	1540.98	1547.13	0.0204401	0.0617986	0.330754	0.74083	0.999846
ENSG00000036448	MYOM2	protein_coding	myomesin 2	100.197	97.7868	106.72	97.1317	99.1512	-0.0143216	0.0662536	-0.216163	0.828861	0.999846
ENSG00000036473	OTC	protein_coding	ornithine carbamoyltransferase	0.280842	0	1.12337	0	0	-0.00248085	0.00446704	-0.555367	0.578644	0.999846
ENSG00000036530	CYP46A1	protein_coding	cytochrome P450 family 46 subfamily A member 1	11.8129	9.67122	16.8505	11.3758	9.35389	-0.0127281	0.0288727	-0.440836	0.659332	0.999846
ENSG00000036549	ZZZ3	protein_coding	zinc finger ZZ-type containing 3	1678.23	1596.83	1703.03	1779.87	1633.19	0.038809	0.0631317	0.614732	0.538732	0.999846
ENSG00000036565	SLC18A1	protein_coding	solute carrier family 18 member A1	0.218765	0	0	0.875061	0	0.00222939	0.00435413	0.512019	0.608638	0.999846
ENSG00000036672	USP2	protein_coding	ubiquitin specific peptidase 2	272.823	296.584	266.238	258.143	270.327	-0.0415323	0.0769008	-0.540077	0.589144	0.999846
ENSG00000036828	CASR	protein_coding	calcium sensing receptor	0.733455	0	1.12337	0.875061	0.935389	0.00166502	0.00763299	0.218135	0.827324	0.999846
ENSG00000037042	TUBG2	protein_coding	tubulin gamma 2	74.0389	81.6681	65.1554	72.63	76.7019	0.00434396	0.0604149	0.0719022	0.94268	0.999846
ENSG00000037241	RPL26L1	protein_coding	ribosomal protein L26 like 1	288.31	317.001	292.076	274.769	269.392	-0.0765184	0.0770985	-0.992475	0.320966	0.999846
ENSG00000037280	FLT4	protein_coding	fms related tyrosine kinase 4	667.805	724.267	704.352	577.54	665.061	-0.128927	0.0742447	-1.73651	0.0824729	0.999846
ENSG00000037474	NSUN2	protein_coding	NOP2/Sun RNA methyltransferase family member 2	2161.99	2192.14	2089.47	2212.15	2154.2	0.023497	0.0576916	0.407286	0.683798	0.999846
ENSG00000037637	FBXO42	protein_coding	F-box protein 42	657.435	665.165	621.223	649.295	694.059	0.0401302	0.0737418	0.5442	0.586304	0.999846
ENSG00000037749	MFAP3	protein_coding	microfibril associated protein 3	436.455	363.208	479.678	470.783	432.15	0.0509432	0.0772332	0.659602	0.509509	0.999846
ENSG00000037757	MRI1	protein_coding	methylthioribose-1-phosphate isomerase 1	830.061	884.38	787.481	770.053	878.33	-0.014204	0.0730148	-0.194535	0.845757	0.999846
ENSG00000037897	METTL1	protein_coding	methyltransferase like 1	180.15	213.841	168.505	168.012	170.241	-0.0614297	0.0734485	-0.836364	0.40295	0.999846
ENSG00000037965	HOXC8	protein_coding	homeobox C8	227.644	229.96	221.304	230.141	229.17	0.0105804	0.0761799	0.138887	0.889539	0.999846
ENSG00000038002	AGA	protein_coding	aspartylglucosaminidase	94.2511	87.041	101.103	96.2567	92.6035	0.00147825	0.0650092	0.0227391	0.981858	0.999846
ENSG00000038210	PI4K2B	protein_coding	phosphatidylinositol 4-kinase type 2 beta	127.428	99.936	143.791	144.385	121.601	0.0332281	0.0676631	0.491082	0.623369	0.999846
ENSG00000038219	BOD1L1	protein_coding	biorientation of chromosomes in cell division 1 like 1	2398.15	2424.25	2404.01	2436.17	2328.18	-0.0160794	0.0560688	-0.286779	0.774281	0.999846
ENSG00000038274	MAT2B	protein_coding	methionine adenosyltransferase 2B	685.71	614.66	708.845	714.05	705.283	0.065401	0.0739423	0.884488	0.376433	0.999846
ENSG00000038295	TLL1	protein_coding	tolloid like 1	48.4334	47.2815	51.6749	49.8785	44.8987	-0.00827817	0.0528385	-0.156669	0.875506	0.999846
ENSG00000038358	EDC4	protein_coding	enhancer of mRNA decapping 4	1629.47	1659.15	1699.66	1542.73	1616.35	-0.0710631	0.0615354	-1.15483	0.248159	0.999846
ENSG00000038382	TRIO	protein_coding	trio Rho guanine nucleotide exchange factor	1623.89	1645.18	1627.76	1597.86	1624.77	-0.0181282	0.0610107	-0.297131	0.766367	0.999846
ENSG00000038427	VCAN	protein_coding	versican	1932.32	1975.08	2087.22	1828	1838.97	-0.121127	0.0592257	-2.04518	0.0408371	0.999846
ENSG00000038532	CLEC16A	protein_coding	C-type lectin domain containing 16A	710.012	726.416	703.229	735.051	675.351	-0.0127735	0.0729455	-0.17511	0.860993	0.999846
ENSG00000039068	CDH1	protein_coding	cadherin 1	48.3278	44.0578	60.6619	44.6281	43.9633	-0.0314237	0.0521354	-0.602733	0.546686	0.999846
ENSG00000039123	SKIV2L2	protein_coding	Ski2 like RNA helicase 2	1799.22	1769.83	1831.09	1772.87	1823.07	-0.0016337	0.0599245	-0.0272627	0.97825	0.999846
ENSG00000039139	DNAH5	protein_coding	dynein axonemal heavy chain 5	1.74775	0	3.37011	1.75012	1.87078	0.000593324	0.0112065	0.0529448	0.957776	0.999846
ENSG00000039319	ZFYVE16	protein_coding	zinc finger FYVE-type containing 16	806.214	722.118	822.306	875.061	805.37	0.081921	0.0727482	1.12609	0.260128	0.999846
ENSG00000039523	RIPOR1	protein_coding	RHO family interacting cell polarization regulator 1	407.87	439.503	397.672	364.025	430.279	-0.0404458	0.0771475	-0.524266	0.600093	0.999846
ENSG00000039560	RAI14	protein_coding	retinoic acid induced 14	1011.9	1007.96	1096.41	1011.57	931.647	-0.0819857	0.069527	-1.17919	0.238322	0.999846
ENSG00000039600	SOX30	protein_coding	SRY-box 30	2.9593	3.22374	2.24674	2.62518	3.74156	0.00211691	0.0152899	0.138452	0.889883	0.999846
ENSG00000039650	PNKP	protein_coding	polynucleotide kinase 3'-phosphatase	342.92	346.015	330.27	360.525	334.869	0.0205919	0.0772253	0.266647	0.789741	0.999846
ENSG00000039987	BEST2	protein_coding	bestrophin 2	2.40693	1.07458	2.24674	3.50024	2.80617	0.0072001	0.0138239	0.520845	0.602475	0.999846
ENSG00000040199	PHLPP2	protein_coding	PH domain and leucine rich repeat protein phosphatase 2	640.928	615.735	654.924	659.796	633.258	0.0166619	0.0737639	0.225882	0.821293	0.999846
ENSG00000040275	SPDL1	protein_coding	spindle apparatus coiled-coil protein 1	1753.86	1722.55	1735.6	1831.5	1725.79	0.0332219	0.0607572	0.546797	0.584518	0.999846
ENSG00000040341	STAU2	protein_coding	staufen double-stranded RNA binding protein 2	483.233	495.382	532.477	453.281	451.793	-0.107979	0.0759956	-1.42086	0.155357	0.999846
ENSG00000040487	PQLC2	protein_coding	PQ loop repeat containing 2	219.764	236.408	205.576	213.515	223.558	-0.00682135	0.0756973	-0.0901134	0.928197	0.999846
ENSG00000040531	CTNS	protein_coding	cystinosin%2C lysosomal cystine transporter	516.923	539.439	536.97	464.657	526.624	-0.0709043	0.0758942	-0.934251	0.350174	0.999846
ENSG00000040608	RTN4R	protein_coding	reticulon 4 receptor	68.508	64.4748	73.0189	68.2547	68.2834	-0.00170926	0.0594156	-0.0287679	0.97705	0.999846
ENSG00000040633	PHF23	protein_coding	PHD finger protein 23	883.241	896.2	909.928	853.184	873.653	-0.0463625	0.0697308	-0.664879	0.506128	0.999846
ENSG00000040731	CDH10	protein_coding	cadherin 10	10.1934	5.3729	15.7272	13.1259	6.54772	-0.0026714	0.0258067	-0.103516	0.917554	0.999846
ENSG00000040933	INPP4A	protein_coding	inositol polyphosphate-4-phosphatase type I A	790.29	774.772	813.319	804.181	768.89	-0.00914745	0.0714553	-0.128016	0.898136	0.999846
ENSG00000041353	RAB27B	protein_coding	RAB27B%2C member RAS oncogene family	3.3991	4.29832	5.61684	0.875061	2.80617	-0.0146841	0.0160444	-0.915217	0.360078	0.999846
ENSG00000041357	PSMA4	protein_coding	proteasome subunit alpha 4	3331.92	3404.27	3373.48	3346.23	3203.71	-0.0428028	0.0518965	-0.824772	0.409501	0.999846
ENSG00000041802	LSG1	protein_coding	large 60S subunit nuclear export GTPase 1	766.232	798.413	716.709	775.304	774.502	0.0217504	0.072346	0.300644	0.763686	0.999846
ENSG00000041880	PARP3	protein_coding	poly(ADP-ribose) polymerase family member 3	102.725	110.682	110.09	77.8804	112.247	-0.0496627	0.064825	-0.766105	0.443614	0.999846
ENSG00000041982	TNC	protein_coding	tenascin C	35.0544	32.2374	37.0712	29.7521	41.1571	0.00313653	0.0461805	0.067919	0.94585	0.999846
ENSG00000041988	THAP3	protein_coding	THAP domain containing 3	172.105	152.59	166.259	175.012	194.561	0.0738373	0.0735626	1.00373	0.315507	0.999846
ENSG00000042062	RIPOR3	protein_coding	RIPOR family member 3	22.0069	15.0441	28.0842	27.1269	17.7724	0.00386741	0.0370515	0.104379	0.916868	0.999846
ENSG00000042088	TDP1	protein_coding	tyrosyl-DNA phosphodiesterase 1	478.918	516.873	496.529	453.281	448.987	-0.0990834	0.0759551	-1.3045	0.192063	0.999846
ENSG00000042286	AIFM2	protein_coding	apoptosis inducing factor%2C mitochondria associated 2	97.1276	83.8173	92.1162	105.007	107.57	0.0646016	0.0657055	0.983199	0.325509	0.999846
ENSG00000042304	C2orf83	protein_coding	chromosome 2 open reading frame 83	1.0021	1.07458	1.12337	0.875061	0.935389	-0.000995781	0.00919625	-0.108281	0.913773	0.999846
ENSG00000042317	SPATA7	protein_coding	spermatogenesis associated 7	82.8252	82.7427	70.7722	80.5056	97.2804	0.0427509	0.0622648	0.686599	0.492336	0.999846
ENSG00000042429	MED17	protein_coding	mediator complex subunit 17	172.004	161.187	174.122	189.013	163.693	0.0255669	0.0734235	0.348211	0.727682	0.999846
ENSG00000042445	RETSAT	protein_coding	retinol saturase	331.765	336.344	270.732	343.024	376.962	0.115405	0.0771191	1.49645	0.134537	0.999846
ENSG00000042493	CAPG	protein_coding	capping actin protein%2C gelsolin like	30.9144	25.7899	31.4543	27.1269	39.2863	0.0186534	0.0437236	0.426621	0.669655	0.999846
ENSG00000042753	AP2S1	protein_coding	adaptor related protein complex 2 sigma 1 subunit	923.48	917.692	889.708	924.939	961.58	0.0442621	0.0693556	0.63819	0.52335	0.999846
ENSG00000042781	USH2A	protein_coding	usherin	7.5039	4.29832	11.2337	7.00049	7.48311	-0.00223608	0.0231741	-0.0964907	0.923131	0.999846
ENSG00000042832	TG	protein_coding	thyroglobulin	1.56667	2.14916	2.24674	0	1.87078	-0.00578231	0.0107584	-0.53747	0.590943	0.999846
ENSG00000043039	BARX2	protein_coding	BARX homeobox 2	188.422	188.052	194.343	163.636	207.656	-0.0154233	0.073819	-0.208934	0.8345	0.999846
ENSG00000043093	DCUN1D1	protein_coding	defective in cullin neddylation 1 domain containing 1	293.8	271.869	285.336	302.771	315.226	0.0710457	0.0771493	0.920886	0.35711	0.999846
ENSG00000043143	JADE2	protein_coding	jade family PHD finger 2	132.269	122.502	148.285	133.884	124.407	-0.0192839	0.0699816	-0.275556	0.782889	0.999846
ENSG00000043355	ZIC2	protein_coding	Zic family member 2	1907.53	1789.18	1934.44	1935.63	1970.86	0.0563866	0.0602439	0.935972	0.349288	0.999846
ENSG00000043462	LCP2	protein_coding	lymphocyte cytosolic protein 2	0.218765	0	0	0.875061	0	0.00222939	0.00435413	0.512019	0.608638	0.999846
ENSG00000043514	TRIT1	protein_coding	tRNA isopentenyltransferase 1	284.862	247.153	286.459	302.771	303.066	0.0843006	0.0769794	1.09511	0.27347	0.999846
ENSG00000043591	ADRB1	protein_coding	adrenoceptor beta 1	11.9359	9.67122	13.4804	9.62567	14.9662	0.00315593	0.0290697	0.108564	0.913548	0.999846
ENSG00000044090	CUL7	protein_coding	cullin 7	390.672	410.49	371.835	403.403	376.962	-0.00195875	0.077057	-0.0254194	0.97972	0.999846
ENSG00000044115	CTNNA1	protein_coding	catenin alpha 1	2224.74	2341.51	2275.94	2113.27	2168.23	-0.0915795	0.0568251	-1.6116	0.107048	0.999846
ENSG00000044446	PHKA2	protein_coding	phosphorylase kinase regulatory subunit alpha 2	537.48	531.917	553.821	519.786	544.396	-0.0178115	0.0752141	-0.236811	0.812803	0.999846
ENSG00000044459	CNTLN	protein_coding	centlein	352.876	348.164	406.659	338.649	318.032	-0.10034	0.0772387	-1.29909	0.193911	0.999846
ENSG00000044524	EPHA3	protein_coding	EPH receptor A3	243.095	221.364	256.128	270.394	224.493	0.0216272	0.0758684	0.285061	0.775597	0.999846
ENSG00000044574	HSPA5	protein_coding	heat shock protein family A (Hsp70) member 5	5114.89	5336.37	4815.88	5138.36	5168.96	0.0188847	0.0515283	0.366492	0.713998	0.999846
ENSG00000046604	DSG2	protein_coding	desmoglein 2	3155.54	3062.55	3195.98	3267.48	3096.14	0.0209286	0.0536655	0.389982	0.69655	0.999846
ENSG00000046647	GEMIN8	protein_coding	gem nuclear organelle associated protein 8	113.129	105.309	96.6097	123.384	127.213	0.0821716	0.0681907	1.20503	0.228193	0.999846
ENSG00000046651	OFD1	protein_coding	OFD1%2C centriole and centriolar satellite protein	541.327	514.724	596.509	571.415	482.661	-0.0426029	0.076496	-0.55693	0.577575	0.999846
ENSG00000046653	GPM6B	protein_coding	glycoprotein M6B	295.606	274.018	334.764	294.895	278.746	-0.0384885	0.0769221	-0.500357	0.616824	0.999846
ENSG00000046774	MAGEC2	protein_coding	MAGE family member C2	0.95222	0	1.12337	1.75012	0.935389	0.00369913	0.00862927	0.428673	0.668161	0.999846
ENSG00000046889	PREX2	protein_coding	phosphatidylinositol-3%2C4%2C5-trisphosphate dependent Rac exchange factor 2	82.3934	92.4139	71.8956	85.756	79.5081	0.00155395	0.0621283	0.0250119	0.980045	0.999846
ENSG00000047056	WDR37	protein_coding	WD repeat domain 37	309.182	303.032	296.569	323.772	313.355	0.0429074	0.0772223	0.555635	0.57846	0.999846
ENSG00000047188	YTHDC2	protein_coding	YTH domain containing 2	1107.87	1091.77	1121.12	1169.08	1049.51	0.00316772	0.0683453	0.0463487	0.963032	0.999846
ENSG00000047230	CTPS2	protein_coding	CTP synthase 2	550.735	565.229	544.834	551.288	541.59	-0.0140224	0.0749316	-0.187136	0.851554	0.999846
ENSG00000047249	ATP6V1H	protein_coding	ATPase H+ transporting V1 subunit H	479.758	480.337	468.445	484.784	485.467	0.0190412	0.0759163	0.250819	0.801954	0.999846
ENSG00000047315	POLR2B	protein_coding	RNA polymerase II subunit B	3352.12	3344.09	3269	3449.49	3345.89	0.0342551	0.0515793	0.664124	0.506611	0.999846
ENSG00000047346	FAM214A	protein_coding	family with sequence similarity 214 member A	176.439	165.485	171.875	178.512	189.884	0.0453094	0.0740438	0.611927	0.540586	0.999846
ENSG00000047365	ARAP2	protein_coding	ArfGAP with RhoGAP domain%2C ankyrin repeat and PH domain 2	132.649	133.248	139.298	137.385	120.665	-0.022881	0.0703694	-0.325156	0.745063	0.999846
ENSG00000047410	TPR	protein_coding	translocated promoter region%2C nuclear basket protein	8224.61	8136.72	8200.59	8492.46	8068.66	0.018001	0.0440533	0.40862	0.682819	0.999846
ENSG00000047457	CP	protein_coding	ceruloplasmin	1.17387	1.07458	0	1.75012	1.87078	0.00593409	0.00958271	0.61925	0.535752	0.999846
ENSG00000047578	KIAA0556	protein_coding	KIAA0556	326.441	350.313	340.381	277.394	337.675	-0.0803666	0.0771567	-1.0416	0.297596	0.999846
ENSG00000047579	DTNBP1	protein_coding	dystrobrevin binding protein 1	236.482	247.153	259.498	222.265	217.01	-0.0874786	0.0763806	-1.1453	0.252085	0.999846
ENSG00000047597	XK	protein_coding	X-linked Kx blood group	90.5752	80.5935	93.2396	88.3811	100.087	0.0257818	0.0641407	0.401957	0.687716	0.999846
ENSG00000047617	ANO2	protein_coding	anoctamin 2	0.768252	1.07458	1.12337	0.875061	0	-0.00317968	0.0077915	-0.408095	0.683204	0.999846
ENSG00000047621	C12orf4	protein_coding	chromosome 12 open reading frame 4	507.815	512.575	487.542	551.288	479.854	0.0259917	0.0761733	0.341218	0.732939	0.999846
ENSG00000047634	SCML1	protein_coding	Scm polycomb group protein like 1	957.863	870.41	991.934	1070.2	898.909	0.0540253	0.073028	0.739789	0.459428	0.999846
ENSG00000047644	WWC3	protein_coding	WWC family member 3	1.45183	0	2.24674	2.62518	0.935389	0.00296707	0.0103103	0.287777	0.773517	0.999846
ENSG00000047648	ARHGAP6	protein_coding	Rho GTPase activating protein 6	4.24688	5.3729	4.49347	5.25036	1.87078	-0.00627266	0.0178512	-0.351385	0.725299	0.999846
ENSG00000047662	FAM184B	protein_coding	family with sequence similarity 184 member B	19.5482	19.3424	21.344	12.2509	25.2555	-0.00672606	0.0353797	-0.190111	0.849222	0.999846
ENSG00000047849	MAP4	protein_coding	microtubule associated protein 4	5034.67	5354.63	5152.89	4661.45	4969.72	-0.111322	0.0494532	-2.25106	0.0243818	0.999846
ENSG00000047932	GOPC	protein_coding	golgi associated PDZ and coiled-coil motif containing	1014.25	931.661	1061.58	1121.83	941.937	0.0343492	0.0726066	0.473086	0.636152	0.999846
ENSG00000047936	ROS1	protein_coding	ROS proto-oncogene 1%2C receptor tyrosine kinase	0.218765	0	0	0.875061	0	0.00222939	0.00435413	0.512019	0.608638	0.999846
ENSG00000048028	USP28	protein_coding	ubiquitin specific peptidase 28	1111.67	1082.1	1191.89	1088.58	1084.12	-0.048338	0.067798	-0.712971	0.475864	0.999846
ENSG00000048052	HDAC9	protein_coding	histone deacetylase 9	31.3913	32.2374	29.2076	33.2523	30.8678	0.00569959	0.0448161	0.127177	0.8988	0.999846
ENSG00000048140	TSPAN17	protein_coding	tetraspanin 17	498.776	482.487	506.639	509.285	496.691	0.0148016	0.075728	0.195458	0.845035	0.999846
ENSG00000048162	NOP16	protein_coding	NOP16 nucleolar protein	535.605	517.948	531.353	547.788	545.332	0.0364578	0.0751219	0.485316	0.627452	0.999846
ENSG00000048342	CC2D2A	protein_coding	coiled-coil and C2 domain containing 2A	250.467	255.75	274.102	249.392	222.623	-0.0715159	0.0765079	-0.934751	0.349917	0.999846
ENSG00000048392	RRM2B	protein_coding	ribonucleotide reductase regulatory TP53 inducible subunit M2B	329.515	311.628	338.134	346.524	321.774	0.0205762	0.0772381	0.266399	0.789932	0.999846
ENSG00000048405	ZNF800	protein_coding	zinc finger protein 800	428.854	407.266	461.704	421.779	424.667	-0.0207157	0.0767864	-0.269783	0.787327	0.999846
ENSG00000048462	TNFRSF17	protein_coding	TNF receptor superfamily member 17	4.33222	3.22374	2.24674	4.3753	7.48311	0.0147911	0.0182028	0.812571	0.416464	0.999846
ENSG00000048471	SNX29	protein_coding	sorting nexin 29	345.818	390.073	354.984	308.021	330.192	-0.113702	0.0772311	-1.47223	0.14096	0.999846
ENSG00000048540	LMO3	protein_coding	LIM domain only 3	3.22733	4.29832	6.74021	0	1.87078	-0.0203832	0.0151439	-1.34597	0.178313	0.999846
ENSG00000048544	MRPS10	protein_coding	mitochondrial ribosomal protein S10	441.986	485.71	413.4	449.781	419.054	-0.0272181	0.0768869	-0.354002	0.723338	0.999846
ENSG00000048649	RSF1	protein_coding	remodeling and spacing factor 1	1826.03	1787.03	1927.7	1881.38	1708.02	-0.0386478	0.0628659	-0.614765	0.53871	0.999846
ENSG00000048707	VPS13D	protein_coding	vacuolar protein sorting 13 homolog D	1117.99	1146.58	1182.91	1078.95	1063.54	-0.0908236	0.0665696	-1.36434	0.172461	0.999846
ENSG00000048740	CELF2	protein_coding	CUGBP Elav-like family member 2	316.198	353.537	293.199	301.896	316.161	-0.0314346	0.0771248	-0.407581	0.683582	0.999846
ENSG00000048828	FAM120A	protein_coding	family with sequence similarity 120A	2681.77	2686.45	2725.29	2639.18	2676.15	-0.0222609	0.053928	-0.412789	0.679761	0.999846
ENSG00000048991	R3HDM1	protein_coding	R3H domain containing 1	2095.24	2160.98	2214.16	2014.39	1991.44	-0.106048	0.0574166	-1.84699	0.064748	0.999846
ENSG00000049089	COL9A2	protein_coding	collagen type IX alpha 2 chain	13.1777	10.7458	13.4804	21.0015	7.48311	0.00884764	0.0291679	0.303335	0.761635	0.999846
ENSG00000049130	KITLG	protein_coding	KIT ligand	270.416	249.303	246.018	314.147	272.198	0.108669	0.0767825	1.41528	0.156986	0.999846
ENSG00000049167	ERCC8	protein_coding	ERCC excision repair 8%2C CSA ubiquitin ligase complex subunit	171.979	171.933	152.778	172.387	190.819	0.0554452	0.0734766	0.754597	0.450491	0.999846
ENSG00000049192	ADAMTS6	protein_coding	ADAM metallopeptidase with thrombospondin type 1 motif 6	26.1992	23.6408	22.4674	30.6271	28.0617	0.0272831	0.0416345	0.655301	0.512274	0.999846
ENSG00000049239	H6PD	protein_coding	hexose-6-phosphate dehydrogenase/glucose 1-dehydrogenase	349.694	390.073	334.764	332.523	341.417	-0.0532405	0.0772379	-0.689306	0.490631	0.999846
ENSG00000049245	VAMP3	protein_coding	vesicle associated membrane protein 3	1296.19	1261.56	1300.86	1323.09	1299.26	0.0260233	0.0644848	0.403558	0.686538	0.999846
ENSG00000049246	PER3	protein_coding	period circadian regulator 3	64.995	68.7731	67.4021	63.0044	60.8003	-0.0239023	0.0585721	-0.408083	0.683213	0.999846
ENSG00000049247	UTS2	protein_coding	urotensin 2	0.280842	0	1.12337	0	0	-0.00248085	0.00446704	-0.555367	0.578644	0.999846
ENSG00000049249	TNFRSF9	protein_coding	TNF receptor superfamily member 9	1.52899	0	3.37011	0.875061	1.87078	-0.00133503	0.0104482	-0.127776	0.898326	0.999846
ENSG00000049283	EPN3	protein_coding	epsin 3	2.47941	4.29832	1.12337	2.62518	1.87078	-0.00220308	0.0138068	-0.159565	0.873223	0.999846
ENSG00000049323	LTBP1	protein_coding	latent transforming growth factor beta binding protein 1	508.151	528.694	504.392	494.409	505.11	-0.0289336	0.075586	-0.38279	0.701875	0.999846
ENSG00000049449	RCN1	protein_coding	reticulocalbin 1	1051.25	1095	1046.98	1037.82	1025.19	-0.0403149	0.0675642	-0.59669	0.550714	0.999846
ENSG00000049540	ELN	protein_coding	elastin	0.502492	1.07458	0	0	0.935389	-0.000337022	0.00602617	-0.0559264	0.9554	0.999846
ENSG00000049541	RFC2	protein_coding	replication factor C subunit 2	1067.76	1127.23	1079.56	979.193	1085.05	-0.0706002	0.0687588	-1.02678	0.304523	0.999846
ENSG00000049618	ARID1B	protein_coding	AT-rich interaction domain 1B	2227.79	2241.57	2293.92	2171.9	2203.78	-0.0434846	0.0565688	-0.768703	0.44207	0.999846
ENSG00000049656	CLPTM1L	protein_coding	CLPTM1 like	1653.84	1631.21	1619.9	1701.12	1663.12	0.0399591	0.060798	0.657244	0.511024	0.999846
ENSG00000049759	NEDD4L	protein_coding	neural precursor cell expressed%2C developmentally down-regulated 4-like%2C E3 ubiquitin protein ligase	319.385	297.659	333.64	327.273	318.968	0.0168457	0.0772225	0.218145	0.827316	0.999846
ENSG00000049768	FOXP3	protein_coding	forkhead box P3	17.0938	17.1933	15.7272	14.876	20.5786	0.00546372	0.0344026	0.158817	0.873813	0.999846
ENSG00000049769	PPP1R3F	protein_coding	protein phosphatase 1 regulatory subunit 3F	82.5094	90.2648	79.7592	80.5056	79.5081	-0.0184031	0.0628024	-0.293031	0.769498	0.999846
ENSG00000049860	HEXB	protein_coding	hexosaminidase subunit beta	739.789	732.864	760.52	759.553	706.219	-0.0177827	0.0723963	-0.24563	0.805969	0.999846
ENSG00000049883	PTCD2	protein_coding	pentatricopeptide repeat domain 2	370.711	361.059	371.835	356.15	393.799	0.0171729	0.0771459	0.222603	0.823844	0.999846
ENSG00000050030	NEXMIF	protein_coding	neurite extension and migration factor	15.7672	17.1933	21.344	10.5007	14.0308	-0.0312721	0.0331511	-0.943322	0.345516	0.999846
ENSG00000050130	JKAMP	protein_coding	JNK1/MAPK8 associated membrane protein	396.209	383.625	412.276	441.906	347.029	-0.00560891	0.0772391	-0.0726176	0.94211	0.999846
ENSG00000050165	DKK3	protein_coding	dickkopf WNT signaling pathway inhibitor 3	42.1135	53.729	49.4282	29.7521	35.5448	-0.0780666	0.050027	-1.56049	0.118644	0.999846
ENSG00000050344	NFE2L3	protein_coding	nuclear factor%2C erythroid 2 like 3	276.514	264.347	284.212	271.269	286.229	0.0107186	0.0769843	0.139231	0.889268	0.999846
ENSG00000050393	MCUR1	protein_coding	mitochondrial calcium uniporter regulator 1	666.029	664.091	644.813	680.797	674.415	0.0331257	0.0731012	0.453148	0.650442	0.999846
ENSG00000050405	LIMA1	protein_coding	LIM domain and actin binding 1	961.635	988.614	951.493	934.565	971.869	-0.0186129	0.0688787	-0.270226	0.786986	0.999846
ENSG00000050426	LETMD1	protein_coding	LETM1 domain containing 1	653.003	686.657	597.632	658.921	668.803	0.0301315	0.0743077	0.405497	0.685112	0.999846
ENSG00000050438	SLC4A8	protein_coding	solute carrier family 4 member 8	54.3727	61.2511	58.4152	46.3782	51.4464	-0.0435584	0.0550717	-0.790941	0.428979	0.999846
ENSG00000050555	LAMC3	protein_coding	laminin subunit gamma 3	122.709	124.651	140.421	117.258	108.505	-0.0641867	0.0692393	-0.927027	0.353913	0.999846
ENSG00000050628	PTGER3	protein_coding	prostaglandin E receptor 3	0.955105	1.07458	0	0.875061	1.87078	0.00388153	0.00864171	0.449162	0.653315	0.999846
ENSG00000050730	TNIP3	protein_coding	TNFAIP3 interacting protein 3	1.11117	1.07458	3.37011	0	0	-0.0102124	0.00903829	-1.1299	0.258519	0.999846
ENSG00000050748	MAPK9	protein_coding	mitogen-activated protein kinase 9	973.434	939.183	1006.54	982.693	965.321	0.00150495	0.0689562	0.0218247	0.982588	0.999846
ENSG00000050767	COL23A1	protein_coding	collagen type XXIII alpha 1 chain	19.2164	16.1187	15.7272	25.3768	19.6432	0.0290101	0.0363023	0.799126	0.424217	0.999846
ENSG00000050820	BCAR1	protein_coding	BCAR1%2C Cas family scaffolding protein	795.63	858.59	784.111	770.929	768.89	-0.0642667	0.0716887	-0.896469	0.370002	0.999846
ENSG00000051009	FAM160A2	protein_coding	family with sequence similarity 160 member A2	392.332	418.012	375.205	370.151	405.959	-0.0172116	0.0770948	-0.223253	0.823339	0.999846
ENSG00000051108	HERPUD1	protein_coding	homocysteine inducible ER protein with ubiquitin like domain 1	472.593	476.039	501.022	455.907	457.405	-0.0570223	0.0760612	-0.74969	0.453442	0.999846
ENSG00000051128	HOMER3	protein_coding	homer scaffolding protein 3	65.1049	59.1019	62.9086	68.2547	70.1542	0.0316259	0.0585731	0.539939	0.589239	0.999846
ENSG00000051180	RAD51	protein_coding	RAD51 recombinase	227.639	238.557	208.947	230.141	232.912	0.0199368	0.0759862	0.262374	0.793033	0.999846
ENSG00000051341	POLQ	protein_coding	DNA polymerase theta	999.096	926.288	1022.27	1027.32	1020.51	0.0521166	0.0691545	0.753627	0.451074	0.999846
ENSG00000051382	PIK3CB	protein_coding	phosphatidylinositol-4%2C5-bisphosphate 3-kinase catalytic subunit beta	450.143	445.951	457.211	455.907	441.504	-0.00514252	0.0763211	-0.06738	0.946279	0.999846
ENSG00000051523	CYBA	protein_coding	cytochrome b-245 alpha chain	926.399	966.048	931.272	906.563	901.715	-0.0501979	0.0691652	-0.725769	0.467981	0.999846
ENSG00000051596	THOC3	protein_coding	THO complex 3	179.425	170.858	175.245	186.388	185.207	0.0372683	0.074289	0.501666	0.615902	0.999846
ENSG00000051620	HEBP2	protein_coding	heme binding protein 2	1026.59	1059.54	1035.75	1017.7	993.383	-0.0437677	0.0677515	-0.646004	0.518277	0.999846
ENSG00000051825	MPHOSPH9	protein_coding	M-phase phosphoprotein 9	1508.98	1433.49	1509.81	1597.86	1494.75	0.0563686	0.0635569	0.8869	0.375132	0.999846
ENSG00000052126	PLEKHA5	protein_coding	pleckstrin homology domain containing A5	479.655	480.337	508.886	480.408	448.987	-0.0522814	0.0761148	-0.686876	0.492161	0.999846
ENSG00000052344	PRSS8	protein_coding	protease%2C serine 8	1.1559	0	1.12337	3.50024	0	0.00476388	0.00874904	0.544504	0.586095	0.999846
ENSG00000052723	SIKE1	protein_coding	suppressor of IKBKE 1	1289.58	1182.04	1305.35	1459.6	1211.33	0.0729114	0.0705464	1.03352	0.301359	0.999846
ENSG00000052749	RRP12	protein_coding	ribosomal RNA processing 12 homolog	1282.96	1304.54	1254.8	1286.34	1286.16	0.00560133	0.0646661	0.0866192	0.930974	0.999846
ENSG00000052795	FNIP2	protein_coding	folliculin interacting protein 2	515.325	523.321	504.392	502.285	531.301	0.00467005	0.075556	0.0618091	0.950715	0.999846
ENSG00000052802	MSMO1	protein_coding	methylsterol monooxygenase 1	367.067	372.879	319.037	393.777	382.574	0.0849558	0.0772117	1.1003	0.271203	0.999846
ENSG00000052841	TTC17	protein_coding	tetratricopeptide repeat domain 17	920.103	884.38	954.863	917.939	923.229	0.00128071	0.0697519	0.018361	0.985351	0.999846
ENSG00000052850	ALX4	protein_coding	ALX homeobox 4	311.155	303.032	338.134	323.772	279.681	-0.0405597	0.0771059	-0.526025	0.598871	0.999846
ENSG00000053108	FSTL4	protein_coding	follistatin like 4	7.76319	11.8204	6.74021	8.75061	3.74156	-0.0132862	0.0234138	-0.567451	0.570408	0.999846
ENSG00000053254	FOXN3	protein_coding	forkhead box N3	662.145	699.552	703.229	612.543	633.258	-0.113144	0.0731714	-1.54629	0.122034	0.999846
ENSG00000053328	METTL24	protein_coding	methyltransferase like 24	4.97282	3.22374	6.74021	5.25036	4.67694	-1.79248e-05	0.0193934	-0.000924275	0.999263	0.999846
ENSG00000053371	AKR7A2	protein_coding	aldo-keto reductase family 7 member A2	562.222	626.48	543.71	512.786	565.91	-0.0706571	0.0757979	-0.932178	0.351245	0.999846
ENSG00000053372	MRTO4	protein_coding	MRT4 homolog%2C ribosome maturation factor	1053.14	1000.43	931.272	1161.21	1119.66	0.176156	0.0681404	2.58519	0.00973255	0.999846
ENSG00000053438	NNAT	protein_coding	neuronatin	25.1599	25.7899	22.4674	27.1269	25.2555	0.00894362	0.0408938	0.218704	0.826881	0.999846
ENSG00000053501	USE1	protein_coding	unconventional SNARE in the ER 1	135.212	128.95	150.531	143.51	117.859	-0.0272721	0.0699181	-0.390058	0.696494	0.999846
ENSG00000053524	MCF2L2	protein_coding	MCF.2 cell line derived transforming sequence-like 2	19.6301	19.3424	15.7272	21.0015	22.4493	0.0184044	0.0367323	0.501042	0.616342	0.999846
ENSG00000053702	NRIP2	protein_coding	nuclear receptor interacting protein 2	86.9999	69.8477	84.2526	91.0063	102.893	0.0704088	0.0632793	1.11267	0.265851	0.999846
ENSG00000053747	LAMA3	protein_coding	laminin subunit alpha 3	420.063	467.442	448.224	401.653	362.931	-0.143391	0.0768187	-1.86661	0.061956	0.999846
ENSG00000053770	AP5M1	protein_coding	adaptor related protein complex 5 mu 1 subunit	828.733	780.145	891.955	823.432	819.401	-0.0169728	0.0720228	-0.235658	0.813698	0.999846
ENSG00000053900	ANAPC4	protein_coding	anaphase promoting complex subunit 4	355.233	325.598	374.082	378.901	342.352	0.0225813	0.0772384	0.292359	0.770012	0.999846
ENSG00000053918	KCNQ1	protein_coding	potassium voltage-gated channel subfamily Q member 1	21.8867	21.4916	20.2206	27.1269	18.7078	0.00898398	0.0381484	0.235501	0.81382	0.999846
ENSG00000054116	TRAPPC3	protein_coding	trafficking protein particle complex 3	519.58	526.544	505.516	535.537	510.722	0.0120066	0.0754749	0.15908	0.873606	0.999846
ENSG00000054118	THRAP3	protein_coding	thyroid hormone receptor associated protein 3	4408.58	4663.68	4422.7	4160.04	4387.91	-0.0775957	0.0506443	-1.53217	0.125481	0.999846
ENSG00000054148	PHPT1	protein_coding	phosphohistidine phosphatase 1	419.237	420.161	402.166	425.28	429.343	0.0309988	0.0766732	0.404298	0.685994	0.999846
ENSG00000054179	ENTPD2	protein_coding	ectonucleoside triphosphate diphosphohydrolase 2	5.03021	6.44748	5.61684	5.25036	2.80617	-0.00934753	0.0195362	-0.478473	0.632314	0.999846
ENSG00000054219	LY75	protein_coding	lymphocyte antigen 75	0.549487	1.07458	1.12337	0	0	-0.00523748	0.00647912	-0.808364	0.418881	0.999846
ENSG00000054267	ARID4B	protein_coding	AT-rich interaction domain 4B	1837.39	1853.65	1807.5	1924.26	1764.14	0.00883781	0.0612863	0.144205	0.885338	0.999846
ENSG00000054277	OPN3	protein_coding	opsin 3	14.5458	15.0441	17.9739	14.876	10.2893	-0.0173635	0.031946	-0.543526	0.586767	0.999846
ENSG00000054282	SDCCAG8	protein_coding	serologically defined colon cancer antigen 8	251.771	253.601	240.401	264.268	248.813	0.0240113	0.0766502	0.313258	0.754085	0.999846
ENSG00000054356	PTPRN	protein_coding	protein tyrosine phosphatase%2C receptor type N	0.561684	0	2.24674	0	0	-0.00458983	0.00607823	-0.755127	0.450173	0.999846
ENSG00000054392	HHAT	protein_coding	hedgehog acyltransferase	39.7508	55.8782	32.5777	35.0024	35.5448	-0.0346299	0.0474439	-0.729912	0.465444	0.999846
ENSG00000054523	KIF1B	protein_coding	kinesin family member 1B	2279.33	2351.18	2290.55	2228.78	2246.8	-0.0444209	0.0562497	-0.789709	0.429698	0.999846
ENSG00000054598	FOXC1	protein_coding	forkhead box C1	4333.1	4281.13	4337.33	4262.42	4451.52	0.0139861	0.0490488	0.285147	0.775531	0.999846
ENSG00000054611	TBC1D22A	protein_coding	TBC1 domain family member 22A	267.551	267.571	274.102	257.268	271.263	-0.016196	0.0769165	-0.210567	0.833225	0.999846
ENSG00000054654	SYNE2	protein_coding	spectrin repeat containing nuclear envelope protein 2	1128.46	1120.79	1167.18	1185.71	1040.15	-0.0282646	0.0689475	-0.409944	0.681847	0.999846
ENSG00000054690	PLEKHH1	protein_coding	pleckstrin homology%2C MyTH4 and FERM domain containing H1	416.433	426.608	429.127	380.651	429.343	-0.0437757	0.0768865	-0.569355	0.569116	0.999846
ENSG00000054793	ATP9A	protein_coding	ATPase phospholipid transporting 9A (putative)	687.329	708.148	715.586	649.295	676.286	-0.0688393	0.072819	-0.945348	0.344481	0.999846
ENSG00000054938	CHRDL2	protein_coding	chordin like 2	6.81744	4.29832	11.2337	6.12543	5.61233	-0.00837441	0.0221626	-0.377863	0.705532	0.999846
ENSG00000054965	FAM168A	protein_coding	family with sequence similarity 168 member A	1140.78	1189.56	1143.59	1126.2	1103.76	-0.0493334	0.066407	-0.742894	0.457546	0.999846
ENSG00000054967	RELT	protein_coding	RELT%2C TNF receptor	247.904	242.855	228.044	248.517	272.198	0.062205	0.0765113	0.813018	0.416208	0.999846
ENSG00000054983	GALC	protein_coding	galactosylceramidase	4.97282	3.22374	6.74021	5.25036	4.67694	-1.79248e-05	0.0193934	-0.000924275	0.999263	0.999846
ENSG00000055044	NOP58	protein_coding	NOP58 ribonucleoprotein	2916.85	2947.57	2793.82	3007.58	2918.41	0.0390617	0.0541615	0.721209	0.470781	0.999846
ENSG00000055070	SZRD1	protein_coding	SUZ RNA binding domain containing 1	1944.37	2010.54	1902.99	1847.25	2016.7	-0.0152434	0.061173	-0.249185	0.803218	0.999846
ENSG00000055118	KCNH2	protein_coding	potassium voltage-gated channel subfamily H member 2	41.8873	50.5053	43.8114	36.7526	36.4802	-0.0435652	0.0500739	-0.870017	0.384291	0.999846
ENSG00000055130	CUL1	protein_coding	cullin 1	2467.23	2409.21	2491.63	2465.92	2502.17	0.0167265	0.0553839	0.302011	0.762644	0.999846
ENSG00000055147	FAM114A2	protein_coding	family with sequence similarity 114 member A2	250.281	263.272	265.115	211.765	260.973	-0.0676028	0.0761932	-0.887255	0.374942	0.999846
ENSG00000055163	CYFIP2	protein_coding	cytoplasmic FMR1 interacting protein 2	890.038	928.437	903.188	855.809	872.718	-0.06	0.0696666	-0.861245	0.389103	0.999846
ENSG00000055208	TAB2	protein_coding	TGF-beta activated kinase 1/MAP3K7 binding protein 2	1723.43	1746.19	1723.25	1698.49	1725.79	-0.0154834	0.0601488	-0.257419	0.796856	0.999846
ENSG00000055211	GINM1	protein_coding	glycoprotein integral membrane 1	332.834	338.493	316.79	356.15	319.903	0.022516	0.0772375	0.291517	0.770656	0.999846
ENSG00000055332	EIF2AK2	protein_coding	eukaryotic translation initiation factor 2 alpha kinase 2	1839.69	1834.31	1825.47	1892.76	1806.24	0.0127274	0.059717	0.213128	0.831227	0.999846
ENSG00000055483	USP36	protein_coding	ubiquitin specific peptidase 36	1650.31	1742.97	1589.57	1621.49	1647.22	-0.0224211	0.0626391	-0.35794	0.720388	0.999846
ENSG00000055609	KMT2C	protein_coding	lysine methyltransferase 2C	3896.68	3871.71	3910.45	3898.4	3906.18	0.00369594	0.0491452	0.0752045	0.940052	0.999846
ENSG00000055732	MCOLN3	protein_coding	mucolipin 3	388.353	359.984	383.069	402.528	407.83	0.0677849	0.0769772	0.880584	0.378543	0.999846
ENSG00000055813	CCDC85A	protein_coding	coiled-coil domain containing 85A	1.77324	3.22374	1.12337	0.875061	1.87078	-0.00392444	0.0118325	-0.331666	0.740141	0.999846
ENSG00000055917	PUM2	protein_coding	pumilio RNA binding family member 2	1579.96	1520.53	1654.72	1658.24	1486.33	-0.010208	0.0652493	-0.156445	0.875682	0.999846
ENSG00000055950	MRPL43	protein_coding	mitochondrial ribosomal protein L43	515.229	510.426	512.256	516.286	521.947	0.0132172	0.075402	0.17529	0.860852	0.999846
ENSG00000055955	ITIH4	protein_coding	inter-alpha-trypsin inhibitor heavy chain family member 4	6.07179	5.3729	8.98695	5.25036	4.67694	-0.0102739	0.021372	-0.480719	0.630716	0.999846
ENSG00000055957	ITIH1	protein_coding	inter-alpha-trypsin inhibitor heavy chain 1	0.967302	0	1.12337	0.875061	1.87078	0.00380318	0.00867991	0.438159	0.661271	0.999846
ENSG00000056050	HPF1	protein_coding	histone PARylation factor 1	240.33	243.93	244.894	242.392	230.106	-0.0209067	0.0764676	-0.273406	0.784541	0.999846
ENSG00000056097	ZFR	protein_coding	zinc finger RNA binding protein	3073.26	3136.7	3136.44	3002.33	3017.56	-0.0517259	0.0519936	-0.994851	0.319809	0.999846
ENSG00000056277	ZNF280C	protein_coding	zinc finger protein 280C	574.079	537.29	576.288	604.667	578.07	0.0546005	0.0748181	0.729776	0.465527	0.999846
ENSG00000056291	NPFFR2	protein_coding	neuropeptide FF receptor 2	4.98033	5.3729	5.61684	6.12543	2.80617	-0.00469873	0.0193714	-0.242561	0.808346	0.999846
ENSG00000056487	PHF21B	protein_coding	PHD finger protein 21B	96.5642	108.533	107.843	86.631	83.2496	-0.0826632	0.0657088	-1.25802	0.208383	0.999846
ENSG00000056558	TRAF1	protein_coding	TNF receptor associated factor 1	33.4916	36.5357	43.8114	22.7516	30.8678	-0.0554003	0.0453797	-1.22082	0.222155	0.999846
ENSG00000056586	RC3H2	protein_coding	ring finger and CCCH-type domains 2	1864.48	1765.54	1907.48	1989.89	1795.01	0.0346769	0.0629749	0.550647	0.581876	0.999846
ENSG00000056736	IL17RB	protein_coding	interleukin 17 receptor B	190.931	171.933	193.219	202.139	196.432	0.0472598	0.0746742	0.63288	0.526812	0.999846
ENSG00000056972	TRAF3IP2	protein_coding	TRAF3 interacting protein 2	177.702	183.753	157.272	185.513	184.272	0.0410105	0.0738439	0.555368	0.578643	0.999846
ENSG00000056998	GYG2	protein_coding	glycogenin 2	313.666	363.208	302.186	285.27	304.001	-0.0829516	0.0771019	-1.07587	0.281986	0.999846
ENSG00000057019	DCBLD2	protein_coding	discoidin%2C CUB and LCCL domain containing 2	1030.68	1032.67	1035.75	1069.32	984.964	-0.00691292	0.0684944	-0.100927	0.919609	0.999846
ENSG00000057252	SOAT1	protein_coding	sterol O-acyltransferase 1	1091.92	1053.09	1107.64	1134.08	1072.89	0.0230333	0.0675661	0.340901	0.733178	0.999846
ENSG00000057294	PKP2	protein_coding	plakophilin 2	353.232	348.164	393.179	339.524	332.063	-0.0725513	0.0772199	-0.939542	0.347453	0.999846
ENSG00000057468	MSH4	protein_coding	mutS homolog 4	30.5066	23.6408	22.4674	38.5027	37.4156	0.0636834	0.0443256	1.43672	0.150798	0.999846
ENSG00000057608	GDI2	protein_coding	GDP dissociation inhibitor 2	2865.72	2919.63	2890.43	2804.57	2848.26	-0.0342646	0.0530331	-0.646099	0.518215	0.999846
ENSG00000057657	PRDM1	protein_coding	PR/SET domain 1	4.69486	4.29832	4.49347	4.3753	5.61233	0.00281771	0.0190698	0.147758	0.882534	0.999846
ENSG00000057663	ATG5	protein_coding	autophagy related 5	332.291	332.045	320.16	343.024	333.934	0.0271995	0.0772331	0.352174	0.724708	0.999846
ENSG00000057704	TMCC3	protein_coding	transmembrane and coiled-coil domain family 3	92.4271	97.7868	96.6097	89.2562	86.0558	-0.0342065	0.0649745	-0.52646	0.598568	0.999846
ENSG00000057757	PITHD1	protein_coding	PITH domain containing 1	627.829	607.138	617.853	635.294	651.031	0.0457307	0.0737092	0.62042	0.534981	0.999846
ENSG00000057935	MTA3	protein_coding	metastasis associated 1 family member 3	529.594	564.155	530.23	505.785	518.205	-0.0587708	0.075345	-0.780023	0.435378	0.999846
ENSG00000058056	USP13	protein_coding	ubiquitin specific peptidase 13	752.317	713.521	774.001	775.304	746.44	0.0225514	0.0722924	0.311947	0.755081	0.999846
ENSG00000058063	ATP11B	protein_coding	ATPase phospholipid transporting 11B (putative)	666.585	591.019	695.365	728.926	651.031	0.0632603	0.0750677	0.84271	0.399391	0.999846
ENSG00000058085	LAMC2	protein_coding	laminin subunit gamma 2	18.4144	20.417	16.8505	14.876	21.5139	-0.00208761	0.0353838	-0.0589991	0.952953	0.999846
ENSG00000058091	CDK14	protein_coding	cyclin dependent kinase 14	230.536	196.648	242.648	241.517	241.33	0.055165	0.0757421	0.728327	0.466414	0.999846
ENSG00000058262	SEC61A1	protein_coding	Sec61 translocon alpha 1 subunit	3809.89	3860.97	3689.14	3817.89	3871.57	0.0230208	0.0504609	0.456212	0.648238	0.999846
ENSG00000058272	PPP1R12A	protein_coding	protein phosphatase 1 regulatory subunit 12A	1428.95	1380.84	1477.23	1422.85	1434.89	3.72314e-05	0.0637241	0.000584259	0.999534	0.999846
ENSG00000058335	RASGRF1	protein_coding	Ras protein specific guanine nucleotide releasing factor 1	5.59478	7.52206	6.74021	4.3753	3.74156	-0.014588	0.0206862	-0.705203	0.480684	0.999846
ENSG00000058404	CAMK2B	protein_coding	calcium/calmodulin dependent protein kinase II beta	39.4219	41.9086	39.3179	30.6271	45.8341	-0.00974197	0.0480059	-0.202933	0.839188	0.999846
ENSG00000058453	CROCC	protein_coding	ciliary rootlet coiled-coil%2C rootletin	238.187	246.079	238.154	218.765	249.749	-0.0203556	0.0762262	-0.267042	0.789437	0.999846
ENSG00000058600	POLR3E	protein_coding	RNA polymerase III subunit E	1336.38	1335.7	1304.23	1350.22	1355.38	0.027584	0.0639107	0.431603	0.66603	0.999846
ENSG00000058668	ATP2B4	protein_coding	ATPase plasma membrane Ca2+ transporting 4	1152.55	1182.04	1159.32	1145.45	1123.4	-0.0344196	0.0660768	-0.520903	0.602434	0.999846
ENSG00000058673	ZC3H11A	protein_coding	zinc finger CCCH-type containing 11A	7.32282	6.44748	10.1103	5.25036	7.48311	-0.00879529	0.0232817	-0.377778	0.705596	0.999846
ENSG00000058729	RIOK2	protein_coding	RIO kinase 2	403.046	367.506	399.919	446.281	398.476	0.0747322	0.0770394	0.970052	0.332021	0.999846
ENSG00000058799	YIPF1	protein_coding	Yip1 domain family member 1	204.225	215.991	194.343	208.264	198.302	-0.00522946	0.0752578	-0.0694873	0.944602	0.999846
ENSG00000058804	NDC1	protein_coding	NDC1 transmembrane nucleoporin	1849.54	1754.79	1938.93	1935.63	1768.82	0.00379898	0.0633114	0.0600047	0.952152	0.999846
ENSG00000058866	DGKG	protein_coding	diacylglycerol kinase gamma	1.37982	2.14916	3.37011	0	0	-0.0128659	0.0101353	-1.26942	0.204292	0.999846
ENSG00000059122	FLYWCH1	protein_coding	FLYWCH-type zinc finger 1	547.369	558.782	551.574	533.787	545.332	-0.0256839	0.0749403	-0.342725	0.731805	0.999846
ENSG00000059145	UNKL	protein_coding	unkempt family like zinc finger	582.888	593.168	556.067	583.666	598.649	0.0255145	0.0745896	0.342065	0.732302	0.999846
ENSG00000059377	TBXAS1	protein_coding	thromboxane A synthase 1	24.3708	26.8645	21.344	31.5022	17.7724	0.00232069	0.0390728	0.0593941	0.952638	0.999846
ENSG00000059378	PARP12	protein_coding	poly(ADP-ribose) polymerase family member 12	0.818132	2.14916	1.12337	0	0	-0.00769623	0.00785012	-0.980397	0.32689	0.999846
ENSG00000059573	ALDH18A1	protein_coding	aldehyde dehydrogenase 18 family member A1	2733.7	2824	2671.37	2724.94	2714.5	-0.0127292	0.0546765	-0.232809	0.815909	0.999846
ENSG00000059588	TARBP1	protein_coding	TAR (HIV-1) RNA binding protein 1	1226.45	1217.5	1236.83	1264.46	1187.01	-0.000989587	0.0658159	-0.0150357	0.988004	0.999846
ENSG00000059691	GATB	protein_coding	glutamyl-tRNA amidotransferase subunit B	413.453	420.161	422.387	416.529	394.734	-0.0301824	0.0767468	-0.393272	0.694119	0.999846
ENSG00000059728	MXD1	protein_coding	MAX dimerization protein 1	242.277	245.004	232.537	264.268	227.299	0.0177847	0.0762322	0.233297	0.815531	0.999846
ENSG00000059758	CDK17	protein_coding	cyclin dependent kinase 17	343.324	339.567	370.712	355.275	307.743	-0.0486185	0.0772357	-0.629483	0.529033	0.999846
ENSG00000059769	DNAJC25	protein_coding	DnaJ heat shock protein family (Hsp40) member C25	168.947	168.709	161.765	174.137	171.176	0.0220972	0.0736496	0.300031	0.764153	0.999846
ENSG00000059804	SLC2A3	protein_coding	solute carrier family 2 member 3	67.0768	76.2952	70.7722	59.5041	61.7357	-0.0497024	0.0590975	-0.841024	0.400335	0.999846
ENSG00000059915	PSD	protein_coding	pleckstrin and Sec7 domain containing	19.1977	21.4916	17.9739	14.876	22.4493	-0.00481521	0.0359425	-0.13397	0.893427	0.999846
ENSG00000060069	CTDP1	protein_coding	CTD phosphatase subunit 1	367.636	366.432	353.861	351.774	398.476	0.0300053	0.077189	0.388725	0.69748	0.999846
ENSG00000060138	YBX3	protein_coding	Y-box binding protein 3	4414.13	4386.44	4499.09	4370.93	4400.07	-0.0166415	0.0480702	-0.346191	0.729199	0.999846
ENSG00000060140	STYK1	protein_coding	serine/threonine/tyrosine kinase 1	15.0339	16.1187	13.4804	18.3763	12.1601	0.00214323	0.032347	0.0662576	0.947173	0.999846
ENSG00000060237	WNK1	protein_coding	WNK lysine deficient protein kinase 1	5569.03	5597.49	5642.68	5450.75	5585.21	-0.0239355	0.0457451	-0.523236	0.60081	0.999846
ENSG00000060303	RPS17P5	processed_pseudogene	ribosomal protein S17 pseudogene 5	0.233847	0	0	0	0.935389	0.00226332	0.00438502	0.516148	0.605751	0.999846
ENSG00000060339	CCAR1	protein_coding	cell division cycle and apoptosis regulator 1	2909.54	2887.4	2940.98	2956.83	2852.94	-0.00379605	0.053381	-0.0711124	0.943308	0.999846
ENSG00000060491	OGFR	protein_coding	opioid growth factor receptor	764.586	796.264	712.216	774.429	775.437	0.0259976	0.0724247	0.358961	0.719624	0.999846
ENSG00000060558	GNA15	protein_coding	G protein subunit alpha 15	1.28294	1.07458	2.24674	0.875061	0.935389	-0.00378615	0.0102621	-0.368944	0.712169	0.999846
ENSG00000060566	CREB3L3	protein_coding	cAMP responsive element binding protein 3 like 3	0.783334	1.07458	1.12337	0	0.935389	-0.0030719	0.00784677	-0.391486	0.695438	0.999846
ENSG00000060642	PIGV	protein_coding	phosphatidylinositol glycan anchor biosynthesis class V	75.8834	78.4444	86.4994	65.6296	72.9603	-0.0490327	0.0612141	-0.801002	0.42313	0.999846
ENSG00000060656	PTPRU	protein_coding	protein tyrosine phosphatase%2C receptor type U	1095.73	1158.4	1100.9	1013.32	1110.31	-0.0660595	0.0682532	-0.96786	0.333115	0.999846
ENSG00000060688	SNRNP40	protein_coding	small nuclear ribonucleoprotein U5 subunit 40	1395.93	1372.24	1377.25	1397.47	1436.76	0.0343325	0.0633291	0.542128	0.587731	0.999846
ENSG00000060718	COL11A1	protein_coding	collagen type XI alpha 1 chain	0.48741	1.07458	0	0.875061	0	-0.000435983	0.00595107	-0.0732613	0.941598	0.999846
ENSG00000060749	QSER1	protein_coding	glutamine and serine rich 1	3219.09	3182.91	3338.65	3340.98	3013.82	-0.0310633	0.0564413	-0.550365	0.582069	0.999846
ENSG00000060762	MPC1	protein_coding	mitochondrial pyruvate carrier 1	473.12	451.324	466.198	497.91	477.048	0.0516116	0.0760704	0.678471	0.497473	0.999846
ENSG00000060971	ACAA1	protein_coding	acetyl-CoA acyltransferase 1	304.494	282.615	316.79	308.021	310.549	0.0219752	0.0771714	0.284759	0.775829	0.999846
ENSG00000060982	BCAT1	protein_coding	branched chain amino acid transaminase 1	1312.95	1188.49	1421.06	1400.97	1241.26	0.0133078	0.0704413	0.18892	0.850155	0.999846
ENSG00000061273	HDAC7	protein_coding	histone deacetylase 7	324.176	315.927	337.011	308.896	334.869	-0.0101839	0.0772346	-0.131857	0.895097	0.999846
ENSG00000061337	LZTS1	protein_coding	leucine zipper tumor suppressor 1	23.95	23.6408	31.4543	20.1264	20.5786	-0.0310621	0.039811	-0.780239	0.43525	0.999846
ENSG00000061455	PRDM6	protein_coding	PR/SET domain 6	505.648	532.992	507.763	479.533	502.304	-0.05073	0.0756819	-0.670306	0.502663	0.999846
ENSG00000061492	WNT8A	protein_coding	Wnt family member 8A	0.502492	1.07458	0	0	0.935389	-0.000337022	0.00602617	-0.0559264	0.9554	0.999846
ENSG00000061656	SPAG4	protein_coding	sperm associated antigen 4	42.5526	37.6103	41.5646	49.8785	41.1571	0.024284	0.0501851	0.483889	0.628465	0.999846
ENSG00000061676	NCKAP1	protein_coding	NCK associated protein 1	2222.55	2133.04	2235.5	2333.79	2187.87	0.0414639	0.0583909	0.710108	0.477637	0.999846
ENSG00000061794	MRPS35	protein_coding	mitochondrial ribosomal protein S35	816.368	811.308	818.936	798.055	837.173	0.00291965	0.0708991	0.0411803	0.967152	0.999846
ENSG00000061918	GUCY1B3	protein_coding	guanylate cyclase 1 soluble subunit beta	285.658	292.286	329.147	241.517	279.681	-0.114583	0.0768663	-1.49068	0.136046	0.999846
ENSG00000061936	SFSWAP	protein_coding	splicing factor SWAP	1244.27	1333.55	1286.26	1165.58	1191.69	-0.117283	0.0651564	-1.80003	0.0718565	0.999846
ENSG00000061938	TNK2	protein_coding	tyrosine kinase non receptor 2	532.848	539.439	513.379	514.536	564.039	0.0206249	0.0755493	0.272999	0.784854	0.999846
ENSG00000061987	MON2	protein_coding	MON2 homolog%2C regulator of endosome-to-Golgi trafficking	992.615	982.166	982.947	1046.57	958.774	0.0214781	0.069093	0.310858	0.755909	0.999846
ENSG00000062038	CDH3	protein_coding	cadherin 3	23.2566	25.7899	25.8375	23.6266	17.7724	-0.0220734	0.0393491	-0.560964	0.574822	0.999846
ENSG00000062194	GPBP1	protein_coding	GC-rich promoter binding protein 1	1365.59	1330.33	1371.63	1477.98	1282.42	0.0235454	0.067223	0.350259	0.726145	0.999846
ENSG00000062282	DGAT2	protein_coding	diacylglycerol O-acyltransferase 2	38.6509	38.6849	32.5777	39.3777	43.9633	0.0247563	0.0484684	0.510772	0.609511	0.999846
ENSG00000062370	ZNF112	protein_coding	zinc finger protein 112	60.6916	48.3561	58.4152	76.1303	59.8649	0.055166	0.0563313	0.979314	0.327425	0.999846
ENSG00000062485	CS	protein_coding	citrate synthase	3838.97	3950.16	3881.24	3687.51	3836.97	-0.0509201	0.0502379	-1.01358	0.310784	0.999846
ENSG00000062524	LTK	protein_coding	leukocyte receptor tyrosine kinase	50.534	46.207	47.1815	50.7535	57.9941	0.0306032	0.0536321	0.570613	0.568262	0.999846
ENSG00000062582	MRPS24	protein_coding	mitochondrial ribosomal protein S24	25.3584	25.7899	19.0973	21.0015	35.5448	0.0232366	0.0397035	0.585252	0.558378	0.999846
ENSG00000062598	ELMO2	protein_coding	engulfment and cell motility 2	476.46	482.487	476.308	455.032	492.015	-0.0107003	0.0761188	-0.140574	0.888207	0.999846
ENSG00000062650	WAPL	protein_coding	WAPL cohesin release factor	2045.86	1968.63	2099.58	2069.52	2045.7	0.013891	0.0587703	0.236361	0.813153	0.999846
ENSG00000062716	VMP1	protein_coding	vacuole membrane protein 1	824.269	855.366	830.169	802.431	809.111	-0.0456171	0.0706252	-0.645903	0.518342	0.999846
ENSG00000062725	APPBP2	protein_coding	amyloid beta precursor protein binding protein 2	978.81	931.661	1025.64	987.944	969.998	0.000681433	0.0693903	0.00982029	0.992165	0.999846
ENSG00000062822	POLD1	protein_coding	DNA polymerase delta 1%2C catalytic subunit	1257.19	1329.26	1205.37	1242.59	1251.55	-0.0178843	0.066274	-0.269854	0.787273	0.999846
ENSG00000063015	SEZ6	protein_coding	seizure related 6 homolog	11.0736	12.895	7.86358	11.3758	12.1601	0.00615244	0.0282263	0.217969	0.827454	0.999846
ENSG00000063046	EIF4B	protein_coding	eukaryotic translation initiation factor 4B	2587.44	2603.71	2629.81	2569.18	2547.06	-0.0279078	0.0543191	-0.513774	0.60741	0.999846
ENSG00000063127	SLC6A16	protein_coding	solute carrier family 6 member 16	35.0214	36.5357	28.0842	31.5022	43.9633	0.0214927	0.04587	0.468556	0.639387	0.999846
ENSG00000063169	BICRA	protein_coding	BRD4 interacting chromatin remodeling complex associated protein	575.826	584.572	550.451	556.539	611.744	0.0252826	0.0750507	0.336874	0.736212	0.999846
ENSG00000063176	SPHK2	protein_coding	sphingosine kinase 2	293.6	291.211	277.472	304.521	301.195	0.0433098	0.0771563	0.561325	0.574576	0.999846
ENSG00000063177	RPL18	protein_coding	ribosomal protein L18	6131.39	6327.13	6145.95	5806.9	6245.59	-0.044285	0.0482416	-0.917984	0.358627	0.999846
ENSG00000063180	CA11	protein_coding	carbonic anhydrase 11	122.374	138.621	119.077	111.133	120.665	-0.0425181	0.0690533	-0.615729	0.538073	0.999846
ENSG00000063241	ISOC2	protein_coding	isochorismatase domain containing 2	424.899	455.622	438.114	399.903	405.959	-0.0843387	0.0766084	-1.10091	0.270938	0.999846
ENSG00000063244	U2AF2	protein_coding	U2 small nuclear RNA auxiliary factor 2	5177.36	5404.06	4964.17	5026.35	5314.88	-0.00355886	0.0514054	-0.0692313	0.944806	0.999846
ENSG00000063245	EPN1	protein_coding	epsin 1	1458.36	1530.2	1423.31	1386.1	1493.82	-0.0286128	0.0646789	-0.442382	0.658213	0.999846
ENSG00000063322	MED29	protein_coding	mediator complex subunit 29	735.448	803.786	736.93	666.796	734.28	-0.0910732	0.0731594	-1.24486	0.213183	0.999846
ENSG00000063438	AHRR	protein_coding	aryl-hydrocarbon receptor repressor	362.258	377.178	368.465	366.65	336.74	-0.0437316	0.077164	-0.566736	0.570893	0.999846
ENSG00000063515	GSC2	protein_coding	goosecoid homeobox 2	0.233847	0	0	0	0.935389	0.00226332	0.00438502	0.516148	0.605751	0.999846
ENSG00000063587	ZNF275	protein_coding	zinc finger protein 275	1103.97	1117.56	1096.41	1071.95	1129.95	-0.00616411	0.0670675	-0.091909	0.92677	0.999846
ENSG00000063601	MTMR1	protein_coding	myotubularin related protein 1	1397.37	1386.21	1362.65	1413.22	1427.4	0.0372023	0.0632243	0.588417	0.556252	0.999846
ENSG00000063660	GPC1	protein_coding	glypican 1	383.131	383.625	404.413	367.526	376.962	-0.044135	0.0770085	-0.573119	0.566564	0.999846
ENSG00000063854	HAGH	protein_coding	hydroxyacylglutathione hydrolase	294.142	309.479	294.323	266.894	305.872	-0.0359147	0.0770551	-0.466091	0.64115	0.999846
ENSG00000063978	RNF4	protein_coding	ring finger protein 4	714.17	737.162	708.845	690.423	720.249	-0.0242648	0.0725147	-0.334619	0.737912	0.999846
ENSG00000064012	CASP8	protein_coding	caspase 8	210.79	215.991	220.18	202.139	204.85	-0.0399695	0.0756797	-0.528141	0.597401	0.999846
ENSG00000064042	LIMCH1	protein_coding	LIM and calponin homology domains 1	174.033	168.709	177.492	175.012	174.918	0.00558483	0.073956	0.0755156	0.939804	0.999846
ENSG00000064102	INTS13	protein_coding	integrator complex subunit 13	1240.4	1285.2	1262.67	1214.58	1199.17	-0.0601028	0.0649695	-0.925092	0.354918	0.999846
ENSG00000064115	TM7SF3	protein_coding	transmembrane 7 superfamily member 3	573.899	563.08	593.139	568.789	570.587	-0.0131823	0.0746261	-0.176644	0.859788	0.999846
ENSG00000064195	DLX3	protein_coding	distal-less homeobox 3	13.3372	12.895	17.9739	13.1259	9.35389	-0.0185566	0.0306443	-0.605548	0.544815	0.999846
ENSG00000064199	SPA17	protein_coding	sperm autoantigenic protein 17	106.644	110.682	107.843	116.383	91.6681	-0.0170873	0.0664926	-0.25698	0.797194	0.999846
ENSG00000064201	TSPAN32	protein_coding	tetraspanin 32	3.28714	3.22374	4.49347	2.62518	2.80617	-0.00551186	0.016082	-0.342735	0.731798	0.999846
ENSG00000064205	WISP2	protein_coding	WNT1 inducible signaling pathway protein 2	8.45901	5.3729	11.2337	7.87555	9.35389	0.00145532	0.0247086	0.0588993	0.953032	0.999846
ENSG00000064218	DMRT3	protein_coding	doublesex and mab-3 related transcription factor 3	31.2527	22.5662	34.8244	36.7526	30.8678	0.0210843	0.0438289	0.481058	0.630475	0.999846
ENSG00000064225	ST3GAL6	protein_coding	ST3 beta-galactoside alpha-2%2C3-sialyltransferase 6	148.668	140.77	140.421	161.011	152.468	0.0504249	0.0721342	0.699042	0.484526	0.999846
ENSG00000064270	ATP2C2	protein_coding	ATPase secretory pathway Ca2+ transporting 2	13.7312	13.9695	11.2337	16.6262	13.0954	0.0101573	0.0312646	0.324882	0.745271	0.999846
ENSG00000064300	NGFR	protein_coding	nerve growth factor receptor	13.7787	15.0441	14.6038	10.5007	14.9662	-0.00948644	0.0312628	-0.303442	0.761553	0.999846
ENSG00000064309	CDON	protein_coding	cell adhesion associated%2C oncogene regulated	644.197	661.942	630.21	659.796	624.84	-0.00540399	0.0737141	-0.0733101	0.941559	0.999846
ENSG00000064313	TAF2	protein_coding	TATA-box binding protein associated factor 2	1178.86	1121.86	1306.48	1152.45	1134.63	-0.0623478	0.0689061	-0.904822	0.36556	0.999846
ENSG00000064393	HIPK2	protein_coding	homeodomain interacting protein kinase 2	3397	3538.59	3607.14	3198.35	3243.93	-0.130906	0.0509923	-2.56717	0.0102531	0.999846
ENSG00000064419	TNPO3	protein_coding	transportin 3	2040.47	2067.49	2046.78	1991.64	2055.98	-0.0197271	0.0579289	-0.340539	0.733451	0.999846
ENSG00000064489	BORCS8-MEF2B	protein_coding	BORCS8-MEF2B readthrough	0.706175	1.07458	0	1.75012	0	0.00143423	0.00704324	0.203632	0.838641	0.999846
ENSG00000064490	RFXANK	protein_coding	regulatory factor X associated ankyrin containing protein	346.725	372.879	335.887	312.397	365.737	-0.0320153	0.0772298	-0.414546	0.678474	0.999846
ENSG00000064545	TMEM161A	protein_coding	transmembrane protein 161A	718.328	709.223	733.56	728.051	702.477	-0.00806696	0.0723839	-0.111447	0.911262	0.999846
ENSG00000064547	LPAR2	protein_coding	lysophosphatidic acid receptor 2	61.8796	69.8477	59.5385	63.8794	54.2526	-0.0214292	0.0571279	-0.375109	0.707579	0.999846
ENSG00000064601	CTSA	protein_coding	cathepsin A	815.685	822.054	800.962	827.807	811.918	0.0103451	0.070771	0.146178	0.883781	0.999846
ENSG00000064607	SUGP2	protein_coding	SURP and G-patch domain containing 2	2281.93	2311.42	2188.32	2311.04	2316.96	0.0337978	0.0569551	0.593412	0.552906	0.999846
ENSG00000064651	SLC12A2	protein_coding	solute carrier family 12 member 2	970.442	851.068	989.688	1071.95	969.063	0.102691	0.0717572	1.43108	0.152406	0.999846
ENSG00000064652	SNX24	protein_coding	sorting nexin 24	156.832	176.231	150.531	158.386	142.179	-0.0389937	0.0722479	-0.539721	0.589389	0.999846
ENSG00000064655	EYA2	protein_coding	EYA transcriptional coactivator and phosphatase 2	77.4373	83.8173	76.3891	56.0039	93.5389	-0.0178801	0.0586312	-0.304959	0.760397	0.999846
ENSG00000064666	CNN2	protein_coding	calponin 2	434.389	420.161	395.426	425.28	496.691	0.0956854	0.0769326	1.24376	0.213589	0.999846
ENSG00000064687	ABCA7	protein_coding	ATP binding cassette subfamily A member 7	304.816	305.181	286.459	312.397	315.226	0.0411066	0.0772031	0.532448	0.594416	0.999846
ENSG00000064692	SNCAIP	protein_coding	synuclein alpha interacting protein	38.6735	40.8341	31.4543	39.3777	43.0279	0.0204962	0.0482894	0.424446	0.671241	0.999846
ENSG00000064703	DDX20	protein_coding	DEAD-box helicase 20	1075.39	1044.49	1095.28	1111.33	1050.44	0.0112741	0.0677392	0.166434	0.867815	0.999846
ENSG00000064726	BTBD1	protein_coding	BTB domain containing 1	1576.13	1499.04	1673.82	1519.98	1611.67	-0.0145169	0.0645653	-0.22484	0.822104	0.999846
ENSG00000064763	FAR2	protein_coding	fatty acyl-CoA reductase 2	433.884	402.968	477.432	431.405	423.731	-0.0224895	0.0769156	-0.292392	0.769987	0.999846
ENSG00000064787	BCAS1	protein_coding	breast carcinoma amplified sequence 1	1.77035	2.14916	2.24674	1.75012	0.935389	-0.00421459	0.0119688	-0.352131	0.72474	0.999846
ENSG00000064835	POU1F1	protein_coding	POU class 1 homeobox 1	0.218765	0	0	0.875061	0	0.00222939	0.00435413	0.512019	0.608638	0.999846
ENSG00000064932	SBNO2	protein_coding	strawberry notch homolog 2	664.99	686.657	690.872	651.045	631.387	-0.0681015	0.0731162	-0.931416	0.351639	0.999846
ENSG00000064933	PMS1	protein_coding	PMS1 homolog 1%2C mismatch repair system component	422.05	426.608	432.497	442.781	386.316	-0.0276049	0.0768991	-0.358976	0.719613	0.999846
ENSG00000064961	HMG20B	protein_coding	high mobility group 20B	1131.08	1174.52	1135.73	1071.95	1142.11	-0.0462578	0.0670345	-0.690059	0.490157	0.999846
ENSG00000064989	CALCRL	protein_coding	calcitonin receptor like receptor	16.4161	13.9695	15.7272	21.0015	14.9662	0.0139638	0.033762	0.413596	0.67917	0.999846
ENSG00000064995	TAF11	protein_coding	TATA-box binding protein associated factor 11	611.619	572.751	621.223	651.045	601.455	0.0439856	0.0745757	0.589811	0.555317	0.999846
ENSG00000064999	ANKS1A	protein_coding	ankyrin repeat and sterile alpha motif domain containing 1A	1017.53	1003.66	1052.6	990.569	1023.32	-0.0220667	0.0681673	-0.323713	0.746155	0.999846
ENSG00000065000	AP3D1	protein_coding	adaptor related protein complex 3 delta 1 subunit	4336.13	4690.54	4375.52	4012.15	4266.31	-0.11425	0.0521042	-2.19271	0.0283281	0.999846
ENSG00000065029	ZNF76	protein_coding	zinc finger protein 76	312.204	300.883	310.05	326.398	311.484	0.030766	0.0772262	0.398389	0.690344	0.999846
ENSG00000065054	SLC9A3R2	protein_coding	SLC9A3 regulator 2	498.684	538.365	506.639	456.782	492.95	-0.0820452	0.0759252	-1.08061	0.279873	0.999846
ENSG00000065057	NTHL1	protein_coding	nth like DNA glycosylase 1	248.632	236.408	243.771	245.892	268.457	0.0428646	0.0765642	0.559851	0.575581	0.999846
ENSG00000065060	UHRF1BP1	protein_coding	UHRF1 binding protein 1	948.478	961.749	917.792	968.692	945.678	0.0191396	0.0690254	0.277284	0.781562	0.999846
ENSG00000065135	GNAI3	protein_coding	G protein subunit alpha i3	1359.16	1300.24	1319.96	1438.6	1377.83	0.081471	0.0639981	1.27302	0.20301	0.999846
ENSG00000065150	IPO5	protein_coding	importin 5	4422.91	4368.17	4509.2	4340.3	4473.96	-0.00915502	0.0487394	-0.187836	0.851005	0.999846
ENSG00000065154	OAT	protein_coding	ornithine aminotransferase	1801.69	1713.96	1838.95	1814.88	1838.97	0.0328673	0.0606781	0.541667	0.588048	0.999846
ENSG00000065183	WDR3	protein_coding	WD repeat domain 3	1715.4	1661.3	1645.73	1776.37	1778.17	0.0846911	0.0601459	1.40809	0.159103	0.999846
ENSG00000065243	PKN2	protein_coding	protein kinase N2	1877.89	1746.19	1909.73	2008.26	1847.39	0.0613898	0.0625096	0.982085	0.326058	0.999846
ENSG00000065268	WDR18	protein_coding	WD repeat domain 18	744.587	783.369	761.644	728.051	705.283	-0.0738114	0.0719252	-1.02622	0.304786	0.999846
ENSG00000065308	TRAM2	protein_coding	translocation associated membrane protein 2	537.613	529.768	508.886	534.662	577.135	0.0594534	0.0753673	0.788849	0.4302	0.999846
ENSG00000065320	NTN1	protein_coding	netrin 1	583.994	635.077	579.658	546.913	574.329	-0.0724779	0.0748387	-0.968454	0.332818	0.999846
ENSG00000065328	MCM10	protein_coding	minichromosome maintenance 10 replication initiation factor	1744.2	1763.39	1705.27	1771.12	1737.02	0.0132462	0.0602493	0.219856	0.825983	0.999846
ENSG00000065357	DGKA	protein_coding	diacylglycerol kinase alpha	95.9568	104.234	97.7331	89.2562	92.6035	-0.0357891	0.0655598	-0.545901	0.585134	0.999846
ENSG00000065361	ERBB3	protein_coding	erb-b2 receptor tyrosine kinase 3	42.3255	51.5799	31.4543	37.6276	48.6402	0.00569782	0.0484558	0.117588	0.906394	0.999846
ENSG00000065413	ANKRD44	protein_coding	ankyrin repeat domain 44	75.4276	74.146	71.8956	89.2562	66.4126	0.0175145	0.060243	0.290731	0.771257	0.999846
ENSG00000065427	KARS	protein_coding	lysyl-tRNA synthetase	2099.21	2139.49	2110.81	2022.27	2124.27	-0.0298279	0.0580025	-0.514253	0.607075	0.999846
ENSG00000065457	ADAT1	protein_coding	adenosine deaminase%2C tRNA specific 1	376.033	390.073	396.549	378.901	338.611	-0.069479	0.0771303	-0.9008	0.367695	0.999846
ENSG00000065485	PDIA5	protein_coding	protein disulfide isomerase family A member 5	266.569	269.72	252.758	252.893	290.906	0.0249969	0.0767114	0.325857	0.744533	0.999846
ENSG00000065491	TBC1D22B	protein_coding	TBC1 domain family member 22B	258.165	252.526	266.238	238.892	275.004	-0.00617526	0.076589	-0.0806284	0.935737	0.999846
ENSG00000065518	NDUFB4	protein_coding	NADH:ubiquinone oxidoreductase subunit B4	837.852	901.573	831.293	782.304	836.238	-0.068521	0.0713722	-0.960052	0.337029	0.999846
ENSG00000065526	SPEN	protein_coding	spen family transcriptional repressor	15154.5	15392.3	14974.5	14886.5	15364.7	-0.00518463	0.0399597	-0.129746	0.896767	0.999846
ENSG00000065534	MYLK	protein_coding	myosin light chain kinase	141.542	146.143	151.655	123.384	144.985	-0.0459947	0.0711011	-0.646891	0.517703	0.999846
ENSG00000065548	ZC3H15	protein_coding	zinc finger CCCH-type containing 15	1874.38	1828.94	1891.75	1957.51	1819.33	0.0178591	0.0605987	0.294711	0.768215	0.999846
ENSG00000065559	MAP2K4	protein_coding	mitogen-activated protein kinase kinase 4	568.792	577.05	588.645	554.789	554.686	-0.044846	0.0745995	-0.601157	0.547735	0.999846
ENSG00000065600	TMEM206	protein_coding	transmembrane protein 206	418.294	447.025	410.029	413.904	402.217	-0.0392856	0.0767758	-0.511693	0.608866	0.999846
ENSG00000065609	SNAP91	protein_coding	synaptosome associated protein 91	53.8975	58.0273	67.4021	49.0034	41.1571	-0.0690165	0.0545335	-1.26558	0.205664	0.999846
ENSG00000065613	SLK	protein_coding	STE20 like kinase	2040.43	2054.6	2002.97	2135.15	1968.99	0.0136645	0.059723	0.228798	0.819026	0.999846
ENSG00000065615	CYB5R4	protein_coding	cytochrome b5 reductase 4	280.86	232.109	315.667	279.144	296.518	0.0302928	0.0761884	0.397604	0.690922	0.999846
ENSG00000065618	COL17A1	protein_coding	collagen type XVII alpha 1 chain	3.9736	3.22374	4.49347	3.50024	4.67694	0.00109233	0.017584	0.0621206	0.950467	0.999846
ENSG00000065621	GSTO2	protein_coding	glutathione S-transferase omega 2	46.5539	46.207	53.9217	40.2528	45.8341	-0.0283082	0.0519162	-0.545267	0.58557	0.999846
ENSG00000065665	SEC61A2	protein_coding	Sec61 translocon alpha 2 subunit	404.187	423.385	387.562	427.905	377.897	-0.00473989	0.0770579	-0.0615108	0.950952	0.999846
ENSG00000065675	PRKCQ	protein_coding	protein kinase C theta	69.684	71.9969	80.8825	60.3792	65.4772	-0.0511696	0.0596584	-0.85771	0.391052	0.999846
ENSG00000065717	TLE2	protein_coding	transducin like enhancer of split 2	123.037	139.695	130.311	115.508	106.634	-0.0789729	0.0694191	-1.13763	0.255277	0.999846
ENSG00000065802	ASB1	protein_coding	ankyrin repeat and SOCS box containing 1	448.897	445.951	422.387	470.783	456.47	0.0543232	0.0763855	0.711172	0.476977	0.999846
ENSG00000065809	FAM107B	protein_coding	family with sequence similarity 107 member B	365.102	347.089	388.685	357.025	367.608	-0.0112746	0.0771777	-0.146086	0.883853	0.999846
ENSG00000065833	ME1	protein_coding	malic enzyme 1	438.038	463.144	444.854	427.905	416.248	-0.0599831	0.0764758	-0.784341	0.43284	0.999846
ENSG00000065882	TBC1D1	protein_coding	TBC1 domain family member 1	413.649	443.802	434.744	371.026	405.023	-0.0991367	0.0768204	-1.2905	0.196877	0.999846
ENSG00000065883	CDK13	protein_coding	cyclin dependent kinase 13	1441.01	1444.24	1461.5	1482.35	1375.96	-0.0182273	0.0638929	-0.285279	0.77543	0.999846
ENSG00000065911	MTHFD2	protein_coding	methylenetetrahydrofolate dehydrogenase (NADP+ dependent) 2%2C methenyltetrahydrofolate cyclohydrolase	1731.89	1689.24	1715.38	1773.75	1749.18	0.0402243	0.0600854	0.669452	0.503207	0.999846
ENSG00000065923	SLC9A7	protein_coding	solute carrier family 9 member A7	462.898	442.727	445.977	483.034	479.854	0.067625	0.0761295	0.888289	0.374385	0.999846
ENSG00000065970	FOXJ2	protein_coding	forkhead box J2	424.704	455.622	419.016	419.154	405.023	-0.0479483	0.0767153	-0.625017	0.53196	0.999846
ENSG00000065978	YBX1	protein_coding	Y-box binding protein 1	4207.59	4477.78	4049.74	4146.91	4155.93	-0.0334982	0.0528942	-0.633305	0.526534	0.999846
ENSG00000065989	PDE4A	protein_coding	phosphodiesterase 4A	225.457	239.631	229.167	217.89	215.139	-0.0475758	0.0761136	-0.625062	0.53193	0.999846
ENSG00000066027	PPP2R5A	protein_coding	protein phosphatase 2 regulatory subunit B'alpha	550.123	541.589	551.574	545.163	562.169	0.0114845	0.0749296	0.153271	0.878185	0.999846
ENSG00000066032	CTNNA2	protein_coding	catenin alpha 2	0.561684	0	2.24674	0	0	-0.00458983	0.00607823	-0.755127	0.450173	0.999846
ENSG00000066044	ELAVL1	protein_coding	ELAV like RNA binding protein 1	2620.02	2629.5	2599.47	2607.68	2643.41	0.0051286	0.0542111	0.0946042	0.924629	0.999846
ENSG00000066056	TIE1	protein_coding	tyrosine kinase with immunoglobulin like and EGF like domains 1	0.268645	1.07458	0	0	0	-0.00246079	0.00444758	-0.553287	0.580067	0.999846
ENSG00000066084	DIP2B	protein_coding	disco interacting protein 2 homolog B	1287.39	1278.75	1357.03	1269.71	1244.07	-0.0523649	0.0650474	-0.805027	0.420804	0.999846
ENSG00000066117	SMARCD1	protein_coding	SWI/SNF related%2C matrix associated%2C actin dependent regulator of chromatin%2C subfamily d%2C member 1	2068.73	2144.86	2114.18	1990.76	2025.12	-0.070813	0.0575321	-1.23084	0.218382	0.999846
ENSG00000066135	KDM4A	protein_coding	lysine demethylase 4A	1235.71	1269.08	1188.52	1222.46	1262.77	0.0119631	0.0658479	0.181678	0.855835	0.999846
ENSG00000066136	NFYC	protein_coding	nuclear transcription factor Y subunit gamma	737.897	805.935	704.352	721.05	720.249	-0.0448724	0.0731711	-0.613253	0.539709	0.999846
ENSG00000066185	ZMYND12	protein_coding	zinc finger MYND-type containing 12	1.85971	1.07458	4.49347	0	1.87078	-0.00802888	0.0114288	-0.70251	0.482361	0.999846
ENSG00000066230	SLC9A3	protein_coding	solute carrier family 9 member A3	26.195	32.2374	20.2206	28.0019	24.3201	-0.000378818	0.0407968	-0.00928549	0.992591	0.999846
ENSG00000066248	NGEF	protein_coding	neuronal guanine nucleotide exchange factor	83.9104	99.936	95.4863	69.1298	71.0896	-0.101734	0.0632287	-1.60899	0.107618	0.999846
ENSG00000066279	ASPM	protein_coding	abnormal spindle microtubule assembly	5208	5041.93	5206.81	5518.13	5065.13	0.0409283	0.0506051	0.808779	0.418642	0.999846
ENSG00000066294	CD84	protein_coding	CD84 molecule	0.280842	0	1.12337	0	0	-0.00248085	0.00446704	-0.555367	0.578644	0.999846
ENSG00000066322	ELOVL1	protein_coding	ELOVL fatty acid elongase 1	555.24	564.155	572.918	546.038	537.849	-0.0430541	0.0748122	-0.575495	0.564956	0.999846
ENSG00000066336	SPI1	protein_coding	Spi-1 proto-oncogene	5.28666	8.59664	4.49347	5.25036	2.80617	-0.0115389	0.0197971	-0.58286	0.559988	0.999846
ENSG00000066379	ZNRD1	protein_coding	zinc ribbon domain containing 1	84.949	77.3698	93.2396	83.1308	86.0558	-0.00241269	0.0630626	-0.0382586	0.969481	0.999846
ENSG00000066382	MPPED2	protein_coding	metallophosphoesterase domain containing 2	95.9066	88.1156	95.4863	97.1317	102.893	0.0290105	0.0654895	0.44298	0.65778	0.999846
ENSG00000066405	CLDN18	protein_coding	claudin 18	13.7092	11.8204	7.86358	19.2513	15.9016	0.0342772	0.0311082	1.10187	0.270518	0.999846
ENSG00000066422	ZBTB11	protein_coding	zinc finger and BTB domain containing 11	940.954	888.678	933.519	966.942	974.675	0.0663691	0.0690967	0.960524	0.336791	0.999846
ENSG00000066427	ATXN3	protein_coding	ataxin 3	402.859	357.835	398.796	449.781	405.023	0.0944865	0.0770606	1.22613	0.220149	0.999846
ENSG00000066455	GOLGA5	protein_coding	golgin A5	466.664	496.456	468.445	447.156	454.599	-0.0571608	0.0761618	-0.750517	0.452943	0.999846
ENSG00000066468	FGFR2	protein_coding	fibroblast growth factor receptor 2	412.072	405.117	420.14	408.653	414.377	-0.00212373	0.076737	-0.0276755	0.977921	0.999846
ENSG00000066557	LRRC40	protein_coding	leucine rich repeat containing 40	662.848	600.69	720.079	698.298	632.323	0.00725697	0.0752288	0.0964652	0.923151	0.999846
ENSG00000066583	ISOC1	protein_coding	isochorismatase domain containing 1	736.968	745.759	705.475	732.426	764.213	0.0297321	0.0722882	0.4113	0.680852	0.999846
ENSG00000066629	EML1	protein_coding	echinoderm microtubule associated protein like 1	357.42	332.045	350.491	383.277	363.866	0.0681785	0.077174	0.883438	0.376999	0.999846
ENSG00000066651	TRMT11	protein_coding	tRNA methyltransferase 11 homolog	274.497	231.035	267.362	298.396	301.195	0.120335	0.0768651	1.56554	0.117457	0.999846
ENSG00000066654	THUMPD1	protein_coding	THUMP domain containing 1	1005.75	940.258	1036.87	1042.2	1003.67	0.0359963	0.06923	0.519952	0.603097	0.999846
ENSG00000066697	MSANTD3	protein_coding	Myb/SANT DNA binding domain containing 3	264.951	250.377	304.433	245.892	259.103	-0.0584687	0.0765302	-0.763994	0.444871	0.999846
ENSG00000066735	KIF26A	protein_coding	kinesin family member 26A	705.128	723.193	705.475	665.046	726.797	-0.0253565	0.0730351	-0.347183	0.728454	0.999846
ENSG00000066739	ATG2B	protein_coding	autophagy related 2B	1097.97	1005.81	1160.44	1107.83	1117.79	0.0284613	0.0692861	0.410779	0.681235	0.999846
ENSG00000066777	ARFGEF1	protein_coding	ADP ribosylation factor guanine nucleotide exchange factor 1	919.116	867.186	994.181	916.189	898.909	-0.0248584	0.0710579	-0.349833	0.726464	0.999846
ENSG00000066827	ZFAT	protein_coding	zinc finger and AT-hook domain containing	231.706	213.841	249.388	222.265	241.33	0.000550639	0.0759295	0.00725198	0.994214	0.999846
ENSG00000066855	MTFR1	protein_coding	mitochondrial fission regulator 1	650.911	639.375	659.417	665.046	639.806	0.00463017	0.0734361	0.0630503	0.949726	0.999846
ENSG00000066923	STAG3	protein_coding	stromal antigen 3	33.7853	40.8341	31.4543	24.5017	38.3509	-0.0190721	0.0448133	-0.425589	0.670407	0.999846
ENSG00000066926	FECH	protein_coding	ferrochelatase	577.512	606.063	580.781	559.164	564.039	-0.0503399	0.0745334	-0.675401	0.499421	0.999846
ENSG00000066933	MYO9A	protein_coding	myosin IXA	1370.92	1308.84	1418.81	1365.09	1390.92	0.0117033	0.064695	0.1809	0.856446	0.999846
ENSG00000067048	DDX3Y	protein_coding	DEAD-box helicase 3%2C Y-linked	0.955105	1.07458	0	0.875061	1.87078	0.00388153	0.00864171	0.449162	0.653315	0.999846
ENSG00000067057	PFKP	protein_coding	phosphofructokinase%2C platelet	887.29	960.675	889.708	853.184	845.592	-0.0875513	0.0702114	-1.24697	0.21241	0.999846
ENSG00000067064	IDI1	protein_coding	isopentenyl-diphosphate delta isomerase 1	547.438	478.188	601.002	566.164	544.396	0.0241555	0.0764717	0.315875	0.752098	0.999846
ENSG00000067066	SP100	protein_coding	SP100 nuclear antigen	1.01718	1.07458	1.12337	0	1.87078	-0.000789777	0.00875964	-0.0901609	0.928159	0.999846
ENSG00000067082	KLF6	protein_coding	Kruppel like factor 6	398.498	385.774	398.796	402.528	406.894	0.0247641	0.0768612	0.322193	0.747307	0.999846
ENSG00000067113	PLPP1	protein_coding	phospholipid phosphatase 1	84.4282	68.7731	87.6227	97.1317	84.185	0.044121	0.0624127	0.706924	0.479614	0.999846
ENSG00000067141	NEO1	protein_coding	neogenin 1	1330.86	1340	1414.32	1308.22	1260.9	-0.0773785	0.0646576	-1.19674	0.231406	0.999846
ENSG00000067167	TRAM1	protein_coding	translocation associated membrane protein 1	1668.75	1594.68	1806.38	1680.99	1592.97	-0.0421556	0.0644338	-0.654247	0.512952	0.999846
ENSG00000067177	PHKA1	protein_coding	phosphorylase kinase regulatory subunit alpha 1	703.937	702.776	689.748	725.425	697.8	0.0212065	0.0725732	0.292208	0.770127	0.999846
ENSG00000067182	TNFRSF1A	protein_coding	TNF receptor superfamily member 1A	418.766	462.07	410.029	387.652	415.313	-0.065536	0.076914	-0.852069	0.394176	0.999846
ENSG00000067191	CACNB1	protein_coding	calcium voltage-gated channel auxiliary subunit beta 1	46.7473	42.9832	41.5646	47.2533	55.1879	0.0359426	0.052097	0.689918	0.490246	0.999846
ENSG00000067208	EVI5	protein_coding	ecotropic viral integration site 5	679.329	625.406	708.845	724.55	658.514	0.033614	0.0742978	0.452423	0.650964	0.999846
ENSG00000067221	STOML1	protein_coding	stomatin like 1	82.8071	85.9664	84.2526	79.6305	81.3788	-0.0170019	0.06305	-0.269658	0.787424	0.999846
ENSG00000067225	PKM	protein_coding	pyruvate kinase M1/2	15987	16887	16224.8	14853.3	15983	-0.0937521	0.043866	-2.13724	0.0325785	0.999846
ENSG00000067248	DHX29	protein_coding	DExH-box helicase 29	1335.43	1309.91	1342.43	1368.59	1320.77	0.0157798	0.0641798	0.245869	0.805783	0.999846
ENSG00000067334	DNTTIP2	protein_coding	deoxynucleotidyltransferase terminal interacting protein 2	1850.23	1820.34	1781.66	1922.51	1876.39	0.0630134	0.0593048	1.06253	0.287993	0.999846
ENSG00000067365	METTL22	protein_coding	methyltransferase like 22	269.014	281.54	230.291	268.644	295.583	0.0600842	0.0765174	0.785236	0.432315	0.999846
ENSG00000067369	TP53BP1	protein_coding	tumor protein p53 binding protein 1	1210.09	1264.78	1237.95	1138.45	1199.17	-0.0752904	0.0657967	-1.14429	0.252504	0.999846
ENSG00000067445	TRO	protein_coding	trophinin	438.955	486.785	421.263	429.655	418.119	-0.0551602	0.0767859	-0.718364	0.472533	0.999846
ENSG00000067533	RRP15	protein_coding	ribosomal RNA processing 15 homolog	1167.97	1159.47	1152.58	1196.21	1163.62	0.022542	0.0659079	0.342023	0.732334	0.999846
ENSG00000067560	RHOA	protein_coding	ras homolog family member A	6481.27	6524.85	6472.85	6413.32	6514.05	-0.0071862	0.0441318	-0.162835	0.870648	0.999846
ENSG00000067596	DHX8	protein_coding	DEAH-box helicase 8	1356.28	1422.74	1348.04	1320.47	1333.86	-0.0484282	0.0641479	-0.754947	0.450281	0.999846
ENSG00000067601	PMS2P4	transcribed_unprocessed_pseudogene	PMS1 homolog 2%2C mismatch repair system component pseudogene 4	14.095	16.1187	11.2337	13.1259	15.9016	0.0036045	0.0315313	0.114315	0.908988	0.999846
ENSG00000067606	PRKCZ	protein_coding	protein kinase C zeta	268.778	281.54	277.472	247.642	268.457	-0.0525182	0.0769043	-0.682904	0.494667	0.999846
ENSG00000067646	ZFY	protein_coding	zinc finger protein%2C Y-linked	0.452612	0	0	0.875061	0.935389	0.00417343	0.00594637	0.701845	0.482776	0.999846
ENSG00000067704	IARS2	protein_coding	isoleucyl-tRNA synthetase 2%2C mitochondrial	3311.29	3286.07	3338.65	3382.11	3238.32	-0.000624377	0.0520472	-0.0119964	0.990429	0.999846
ENSG00000067715	SYT1	protein_coding	synaptotagmin 1	150.522	148.292	162.888	135.634	155.275	-0.0309613	0.0718943	-0.430651	0.666722	0.999846
ENSG00000067798	NAV3	protein_coding	neuron navigator 3	7.40698	7.52206	7.86358	10.5007	3.74156	-0.00237712	0.0229248	-0.103692	0.917414	0.999846
ENSG00000067829	IDH3G	protein_coding	isocitrate dehydrogenase 3 (NAD(+)) gamma	895.603	946.705	918.915	849.684	867.105	-0.0861461	0.0696024	-1.23769	0.215832	0.999846
ENSG00000067836	ROGDI	protein_coding	rogdi homolog	159.569	162.262	159.518	144.385	172.112	-0.00819598	0.0725085	-0.113035	0.910003	0.999846
ENSG00000067840	PDZD4	protein_coding	PDZ domain containing 4	83.6556	78.4444	83.1293	81.3806	91.6681	0.020746	0.0630003	0.3293	0.741929	0.999846
ENSG00000067842	ATP2B3	protein_coding	ATPase plasma membrane Ca2+ transporting 3	20.0497	13.9695	19.0973	21.8765	25.2555	0.0306547	0.0368817	0.831164	0.405881	0.999846
ENSG00000067900	ROCK1	protein_coding	Rho associated coiled-coil containing protein kinase 1	1328.66	1260.48	1323.33	1418.47	1312.35	0.0615125	0.0654712	0.939536	0.347456	0.999846
ENSG00000067955	CBFB	protein_coding	core-binding factor beta subunit	900.32	886.529	872.857	961.692	880.201	0.0470009	0.0703275	0.668315	0.503933	0.999846
ENSG00000067992	PDK3	protein_coding	pyruvate dehydrogenase kinase 3	323.423	322.374	310.05	326.398	334.869	0.0319866	0.0772392	0.414124	0.678783	0.999846
ENSG00000068001	HYAL2	protein_coding	hyaluronoglucosaminidase 2	337.134	339.567	348.244	334.273	326.451	-0.0294559	0.0772225	-0.381442	0.702875	0.999846
ENSG00000068024	HDAC4	protein_coding	histone deacetylase 4	338.409	366.432	361.725	302.771	322.709	-0.111857	0.0772266	-1.44843	0.147498	0.999846
ENSG00000068028	RASSF1	protein_coding	Ras association domain family member 1	263.444	240.706	253.881	273.894	285.294	0.0796203	0.0768506	1.03604	0.300184	0.999846
ENSG00000068078	FGFR3	protein_coding	fibroblast growth factor receptor 3	687.169	637.226	648.184	755.177	708.089	0.124101	0.0730473	1.69891	0.0893362	0.999846
ENSG00000068079	IFI35	protein_coding	interferon induced protein 35	14.1518	15.0441	16.8505	7.87555	16.837	-0.0154863	0.0308867	-0.501388	0.616098	0.999846
ENSG00000068097	HEATR6	protein_coding	HEAT repeat containing 6	659.222	694.179	671.774	614.293	656.643	-0.0683371	0.0734997	-0.929761	0.352495	0.999846
ENSG00000068120	COASY	protein_coding	Coenzyme A synthase	1054.12	1122.94	1017.77	1029.07	1046.7	-0.0328064	0.068534	-0.478688	0.63216	0.999846
ENSG00000068137	PLEKHH3	protein_coding	pleckstrin homology%2C MyTH4 and FERM domain containing H3	329.947	339.567	349.368	306.271	324.58	-0.0640582	0.0772377	-0.829364	0.406898	0.999846
ENSG00000068305	MEF2A	protein_coding	myocyte enhancer factor 2A	860.84	909.095	895.325	812.056	826.884	-0.0987695	0.0700353	-1.41028	0.158457	0.999846
ENSG00000068308	OTUD5	protein_coding	OTU deubiquitinase 5	1415.29	1476.47	1357.03	1357.22	1470.43	-0.00277644	0.0655199	-0.0423755	0.966199	0.999846
ENSG00000068323	TFE3	protein_coding	transcription factor binding to IGHM enhancer 3	602.579	644.748	629.086	556.539	579.941	-0.105493	0.0741729	-1.42225	0.154953	0.999846
ENSG00000068354	TBC1D25	protein_coding	TBC1 domain family member 25	318.975	342.791	308.926	308.021	316.161	-0.0308632	0.0772257	-0.399649	0.689415	0.999846
ENSG00000068366	ACSL4	protein_coding	acyl-CoA synthetase long chain family member 4	703.144	693.104	754.904	735.051	629.517	-0.0536607	0.0743905	-0.721338	0.470702	0.999846
ENSG00000068383	INPP5A	protein_coding	inositol polyphosphate-5-phosphatase A	376.059	375.029	357.231	362.275	409.7	0.0393353	0.0771609	0.509782	0.610204	0.999846
ENSG00000068394	GPKOW	protein_coding	G-patch domain and KOW motifs	312.76	341.717	297.693	300.146	311.484	-0.0311895	0.0771806	-0.40411	0.686132	0.999846
ENSG00000068400	GRIPAP1	protein_coding	GRIP1 associated protein 1	639.233	653.345	595.385	602.917	705.283	0.0406049	0.0751643	0.540216	0.589048	0.999846
ENSG00000068438	FTSJ1	protein_coding	FtsJ RNA methyltransferase homolog 1	557.99	544.812	541.464	545.163	600.52	0.0468805	0.0751746	0.623621	0.532876	0.999846
ENSG00000068489	PRR11	protein_coding	proline rich 11	770.784	799.488	779.618	747.302	756.73	-0.0486288	0.0714317	-0.680774	0.496014	0.999846
ENSG00000068615	REEP1	protein_coding	receptor accessory protein 1	144.76	116.055	150.531	148.76	163.693	0.0683471	0.0706674	0.967166	0.333461	0.999846
ENSG00000068650	ATP11A	protein_coding	ATPase phospholipid transporting 11A	365.328	392.222	399.919	347.399	321.774	-0.127551	0.0771405	-1.65349	0.098232	0.999846
ENSG00000068654	POLR1A	protein_coding	RNA polymerase I subunit A	3406.37	3530	3345.39	3333.11	3416.98	-0.0232546	0.052258	-0.444996	0.656323	0.999846
ENSG00000068697	LAPTM4A	protein_coding	lysosomal protein transmembrane 4 alpha	1101.26	1067.06	1046.98	1149.83	1141.17	0.0872075	0.066689	1.30767	0.190984	0.999846
ENSG00000068724	TTC7A	protein_coding	tetratricopeptide repeat domain 7A	212.373	235.333	199.96	192.513	221.687	-0.0279974	0.0750793	-0.372905	0.70922	0.999846
ENSG00000068745	IP6K2	protein_coding	inositol hexakisphosphate kinase 2	1213.75	1263.71	1181.78	1181.33	1228.17	-0.0165503	0.0661961	-0.250019	0.802573	0.999846
ENSG00000068781	STON1-GTF2A1L	protein_coding	STON1-GTF2A1L readthrough	0.514689	0	1.12337	0	0.935389	-0.000414821	0.0060859	-0.0681609	0.945658	0.999846
ENSG00000068784	SRBD1	protein_coding	S1 RNA binding domain 1	480.112	437.354	504.392	525.036	453.664	0.0314876	0.0767825	0.410088	0.681741	0.999846
ENSG00000068796	KIF2A	protein_coding	kinesin family member 2A	1568.55	1535.58	1615.4	1588.24	1534.97	-0.00988211	0.0622742	-0.158687	0.873915	0.999846
ENSG00000068831	RASGRP2	protein_coding	RAS guanyl releasing protein 2	20.7998	24.7153	15.7272	17.5012	25.2555	0.00459393	0.0368197	0.124768	0.900707	0.999846
ENSG00000068878	PSME4	protein_coding	proteasome activator subunit 4	2544.19	2537.08	2565.77	2545.55	2528.36	-0.00695075	0.0545482	-0.127424	0.898605	0.999846
ENSG00000068885	IFT80	protein_coding	intraflagellar transport 80	156.375	145.068	156.148	167.137	157.145	0.0353792	0.0726558	0.486942	0.626299	0.999846
ENSG00000068903	SIRT2	protein_coding	sirtuin 2	490.795	484.636	447.101	519.786	511.658	0.0865381	0.07594	1.13956	0.25447	0.999846
ENSG00000068912	ERLEC1	protein_coding	endoplasmic reticulum lectin 1	449.888	443.802	459.458	458.532	437.762	-0.00617744	0.0763623	-0.0808964	0.935524	0.999846
ENSG00000068971	PPP2R5B	protein_coding	protein phosphatase 2 regulatory subunit B'beta	245.589	255.75	241.524	236.266	248.813	-0.0157614	0.076542	-0.205919	0.836854	0.999846
ENSG00000068976	PYGM	protein_coding	glycogen phosphorylase%2C muscle associated	9.51047	6.44748	10.1103	14.001	7.48311	0.0110034	0.0259625	0.423818	0.671699	0.999846
ENSG00000069011	PITX1	protein_coding	paired like homeodomain 1	814.989	873.634	822.306	745.552	818.465	-0.0804405	0.0718048	-1.12027	0.2626	0.999846
ENSG00000069018	TRPC7	protein_coding	transient receptor potential cation channel subfamily C member 7	2.86706	3.22374	1.12337	5.25036	1.87078	0.0063491	0.0146978	0.431976	0.665759	0.999846
ENSG00000069020	MAST4	protein_coding	microtubule associated serine/threonine kinase family member 4	202.542	220.289	167.382	221.39	201.109	0.0444559	0.0741614	0.599448	0.548874	0.999846
ENSG00000069188	SDK2	protein_coding	sidekick cell adhesion molecule 2	858.919	894.051	953.74	765.678	822.207	-0.152697	0.0709404	-2.15247	0.0313603	0.999846
ENSG00000069248	NUP133	protein_coding	nucleoporin 133	3097.09	3023.87	3173.52	3071.46	3119.52	-0.00121192	0.0529681	-0.0228802	0.981746	0.999846
ENSG00000069275	NUCKS1	protein_coding	nuclear casein kinase and cyclin dependent kinase substrate 1	15492.5	15555.6	15868.7	15677.6	14868	-0.0376757	0.0411617	-0.915311	0.360029	0.999846
ENSG00000069329	VPS35	protein_coding	VPS35%2C retromer complex component	1863.88	1760.16	1923.21	1971.51	1800.62	0.0276624	0.0628317	0.440262	0.659748	0.999846
ENSG00000069345	DNAJA2	protein_coding	DnaJ heat shock protein family (Hsp40) member A2	1373.67	1345.37	1423.31	1379.97	1346.02	-0.0171922	0.0641221	-0.268116	0.78861	0.999846
ENSG00000069399	BCL3	protein_coding	B-cell CLL/lymphoma 3	26.6437	16.1187	38.1945	28.877	23.3847	-0.00353846	0.0392523	-0.0901467	0.928171	0.999846
ENSG00000069424	KCNAB2	protein_coding	potassium voltage-gated channel subfamily A regulatory beta subunit 2	97.3543	96.7122	80.8825	102.382	109.44	0.0590037	0.0653876	0.902367	0.366862	0.999846
ENSG00000069431	ABCC9	protein_coding	ATP binding cassette subfamily C member 9	14.2552	11.8204	14.6038	17.5012	13.0954	0.00943464	0.0317413	0.297236	0.766287	0.999846
ENSG00000069482	GAL	protein_coding	galanin and GMAP prepropeptide	790.566	793.04	833.539	763.053	772.631	-0.0573529	0.0712876	-0.804529	0.421092	0.999846
ENSG00000069493	CLEC2D	protein_coding	C-type lectin domain family 2 member D	55.9995	50.5053	57.2918	64.7545	51.4464	0.0164836	0.0551016	0.299149	0.764826	0.999846
ENSG00000069509	FUNDC1	protein_coding	FUN14 domain containing 1	286.042	310.554	272.979	280.019	280.617	-0.0269901	0.077023	-0.350416	0.726026	0.999846
ENSG00000069535	MAOB	protein_coding	monoamine oxidase B	11.528	8.59664	11.2337	12.2509	14.0308	0.0146603	0.0289272	0.506798	0.612296	0.999846
ENSG00000069667	RORA	protein_coding	RAR related orphan receptor A	177.4	166.56	185.356	184.638	173.047	0.00865645	0.0739462	0.117064	0.906809	0.999846
ENSG00000069696	DRD4	protein_coding	dopamine receptor D4	47.2445	46.207	51.6749	49.0034	42.0925	-0.0134583	0.0522344	-0.257651	0.796676	0.999846
ENSG00000069702	TGFBR3	protein_coding	transforming growth factor beta receptor 3	568.465	577.05	596.509	552.163	548.138	-0.0583447	0.0746385	-0.781697	0.434393	0.999846
ENSG00000069764	PLA2G10	protein_coding	phospholipase A2 group X	2.28216	1.07458	4.49347	2.62518	0.935389	-0.00454537	0.013105	-0.346842	0.72871	0.999846
ENSG00000069812	HES2	protein_coding	hes family bHLH transcription factor 2	2.77245	3.22374	3.37011	2.62518	1.87078	-0.00508983	0.0148386	-0.343013	0.731589	0.999846
ENSG00000069849	ATP1B3	protein_coding	ATPase Na+/K+ transporting subunit beta 3	1582.05	1545.25	1583.95	1655.61	1543.39	0.0255662	0.0626114	0.408332	0.68303	0.999846
ENSG00000069869	NEDD4	protein_coding	neural precursor cell expressed%2C developmentally down-regulated 4%2C E3 ubiquitin protein ligase	196.184	164.411	211.193	211.765	197.367	0.0448656	0.074135	0.605188	0.545054	0.999846
ENSG00000069943	PIGB	protein_coding	phosphatidylinositol glycan anchor biosynthesis class B	54.3062	50.5053	55.0451	49.0034	62.6711	0.0117049	0.0545339	0.214635	0.830052	0.999846
ENSG00000069956	MAPK6	protein_coding	mitogen-activated protein kinase 6	552.571	539.439	569.548	578.415	522.882	-0.00563857	0.0753739	-0.0748079	0.940368	0.999846
ENSG00000069966	GNB5	protein_coding	G protein subunit beta 5	158.686	164.411	162.888	167.137	140.308	-0.0291853	0.0724591	-0.402784	0.687107	0.999846
ENSG00000069974	RAB27A	protein_coding	RAB27A%2C member RAS oncogene family	56.379	52.6544	52.7983	63.0044	57.0587	0.0288997	0.0557898	0.518011	0.604451	0.999846
ENSG00000069998	HDHD5	protein_coding	haloacid dehalogenase like hydrolase domain containing 5	875.033	861.813	804.332	886.437	947.549	0.0965907	0.0707353	1.36552	0.172088	0.999846
ENSG00000070010	UFD1	protein_coding	ubiquitin recognition factor in ER associated degradation 1	989.946	934.885	988.564	1044.82	991.512	0.0601277	0.0688644	0.873131	0.382592	0.999846
ENSG00000070018	LRP6	protein_coding	LDL receptor related protein 6	971.129	925.214	984.071	1022.07	953.161	0.0356516	0.0694394	0.51342	0.607658	0.999846
ENSG00000070019	GUCY2C	protein_coding	guanylate cyclase 2C	0.268645	1.07458	0	0	0	-0.00246079	0.00444758	-0.553287	0.580067	0.999846
ENSG00000070031	SCT	protein_coding	secretin	7.93784	12.895	4.49347	8.75061	5.61233	-0.00655791	0.0234699	-0.279418	0.779924	0.999846
ENSG00000070047	PHRF1	protein_coding	PHD and ring finger domains 1	1183.44	1166.99	1123.37	1204.96	1238.45	0.0707205	0.0659498	1.07234	0.283569	0.999846
ENSG00000070061	ELP1	protein_coding	elongator complex protein 1	2082.3	2030.96	2119.8	2047.64	2130.82	0.0079206	0.0583331	0.135782	0.891993	0.999846
ENSG00000070081	NUCB2	protein_coding	nucleobindin 2	760.37	830.651	797.592	748.177	665.061	-0.136139	0.0727566	-1.87116	0.0613228	0.999846
ENSG00000070087	PFN2	protein_coding	profilin 2	1914.65	1989.05	1946.8	1873.51	1849.26	-0.0662732	0.0586727	-1.12954	0.25867	0.999846
ENSG00000070159	PTPN3	protein_coding	protein tyrosine phosphatase%2C non-receptor type 3	381.529	355.686	392.056	378.026	400.346	0.0307689	0.0770971	0.399093	0.689824	0.999846
ENSG00000070182	SPTB	protein_coding	spectrin beta%2C erythrocytic	178.347	190.201	170.752	179.387	173.047	-0.0124275	0.0740459	-0.167834	0.866714	0.999846
ENSG00000070190	DAPP1	protein_coding	dual adaptor of phosphotyrosine and 3-phosphoinositides 1	0.280842	0	1.12337	0	0	-0.00248085	0.00446704	-0.555367	0.578644	0.999846
ENSG00000070214	SLC44A1	protein_coding	solute carrier family 44 member 1	815.046	803.786	829.046	817.307	810.047	-0.00326745	0.0707751	-0.0461666	0.963177	0.999846
ENSG00000070269	TMEM260	protein_coding	transmembrane protein 260	172.972	163.336	179.739	177.637	171.176	0.00865602	0.073769	0.11734	0.906591	0.999846
ENSG00000070366	SMG6	protein_coding	SMG6%2C nonsense mediated mRNA decay factor	653.44	656.569	651.554	626.543	679.092	-0.00209658	0.073663	-0.0284618	0.977294	0.999846
ENSG00000070367	EXOC5	protein_coding	exocyst complex component 5	1048.31	954.227	1115.5	1123.58	999.931	0.0261581	0.071521	0.365741	0.714559	0.999846
ENSG00000070371	CLTCL1	protein_coding	clathrin heavy chain like 1	422.868	405.117	421.263	449.781	415.313	0.0371272	0.0767384	0.483815	0.628517	0.999846
ENSG00000070388	FGF22	protein_coding	fibroblast growth factor 22	14.7613	9.67122	11.2337	16.6262	21.5139	0.0383178	0.0322757	1.1872	0.235148	0.999846
ENSG00000070404	FSTL3	protein_coding	follistatin like 3	74.408	70.9223	75.2657	69.1298	82.3142	0.00956307	0.0606859	0.157583	0.874785	0.999846
ENSG00000070413	DGCR2	protein_coding	DiGeorge syndrome critical region gene 2	1891.77	1888.04	1929.95	1871.75	1877.33	-0.0215996	0.0588066	-0.367299	0.713396	0.999846
ENSG00000070423	RNF126	protein_coding	ring finger protein 126	1184.22	1214.28	1233.46	1108.7	1180.46	-0.0733372	0.0662671	-1.10669	0.268427	0.999846
ENSG00000070444	MNT	protein_coding	MAX network transcriptional repressor	535.601	556.633	508.886	539.037	537.849	0.00909123	0.0753855	0.120596	0.904011	0.999846
ENSG00000070476	ZXDC	protein_coding	ZXD family zinc finger C	781.562	760.803	778.494	765.678	821.271	0.0299753	0.0717021	0.418052	0.675909	0.999846
ENSG00000070495	JMJD6	protein_coding	arginine demethylase and lysine hydroxylase	578.944	617.884	522.366	587.166	588.36	0.0261624	0.0755308	0.346381	0.729056	0.999846
ENSG00000070501	POLB	protein_coding	DNA polymerase beta	283.785	268.645	305.556	275.644	285.294	-0.0153428	0.0769932	-0.199274	0.842048	0.999846
ENSG00000070526	ST6GALNAC1	protein_coding	ST6 N-acetylgalactosaminide alpha-2%2C6-sialyltransferase 1	2.19569	3.22374	1.12337	3.50024	0.935389	0.000223465	0.0129289	0.0172842	0.98621	0.999846
ENSG00000070540	WIPI1	protein_coding	WD repeat domain%2C phosphoinositide interacting 1	54.6171	63.4002	49.4282	55.1288	50.511	-0.0140416	0.0546743	-0.256823	0.797315	0.999846
ENSG00000070601	FRMPD1	protein_coding	FERM and PDZ domain containing 1	17.3886	11.8204	21.344	14.876	21.5139	0.00679598	0.0338787	0.200597	0.841014	0.999846
ENSG00000070610	GBA2	protein_coding	glucosylceramidase beta 2	872.547	868.261	827.923	855.809	938.195	0.0559805	0.0709406	0.789118	0.430043	0.999846
ENSG00000070614	NDST1	protein_coding	N-deacetylase and N-sulfotransferase 1	1647.13	1703.21	1670.45	1588.24	1626.64	-0.0563006	0.0609364	-0.923924	0.355526	0.999846
ENSG00000070669	ASNS	protein_coding	asparagine synthetase (glutamine-hydrolyzing)	50.7337	44.0578	50.5516	56.8789	51.4464	0.0274999	0.0536378	0.512697	0.608164	0.999846
ENSG00000070718	AP3M2	protein_coding	adaptor related protein complex 3 mu 2 subunit	511.727	514.724	479.678	512.786	539.719	0.04873	0.0757011	0.643715	0.51976	0.999846
ENSG00000070731	ST6GALNAC2	protein_coding	ST6 N-acetylgalactosaminide alpha-2%2C6-sialyltransferase 2	3.45603	2.14916	4.49347	4.3753	2.80617	0.00133989	0.016325	0.0820763	0.934586	0.999846
ENSG00000070756	PABPC1	protein_coding	poly(A) binding protein cytoplasmic 1	12747.7	13095.9	13454.6	11757.3	12682.9	-0.108725	0.0443565	-2.45117	0.0142392	0.999846
ENSG00000070759	TESK2	protein_coding	testis-specific kinase 2	131.456	138.621	123.571	124.259	139.373	0.00193786	0.0701279	0.0276332	0.977955	0.999846
ENSG00000070761	CFAP20	protein_coding	cilia and flagella associated protein 20	505.109	500.754	522.366	485.659	511.658	-0.0221673	0.0756917	-0.292863	0.769627	0.999846
ENSG00000070770	CSNK2A2	protein_coding	casein kinase 2 alpha 2	2040.23	1980.45	2061.38	1986.39	2132.69	0.0222139	0.0595527	0.373013	0.709139	0.999846
ENSG00000070778	PTPN21	protein_coding	protein tyrosine phosphatase%2C non-receptor type 21	148.698	137.546	149.408	147.885	159.951	0.032245	0.0719788	0.44798	0.654168	0.999846
ENSG00000070785	EIF2B3	protein_coding	eukaryotic translation initiation factor 2B subunit gamma	486.827	453.473	485.295	512.786	495.756	0.0613454	0.0759663	0.807534	0.419359	0.999846
ENSG00000070808	CAMK2A	protein_coding	calcium/calmodulin dependent protein kinase II alpha	0.514689	0	1.12337	0	0.935389	-0.000414821	0.0060859	-0.0681609	0.945658	0.999846
ENSG00000070814	TCOF1	protein_coding	treacle ribosome biogenesis factor 1	4714.67	5075.24	4708.04	4405.93	4669.46	-0.0947946	0.0515764	-1.83795	0.0660703	0.999846
ENSG00000070831	CDC42	protein_coding	cell division cycle 42	1900.63	1942.84	1908.6	1924.26	1826.81	-0.0310552	0.059476	-0.522147	0.601568	0.999846
ENSG00000070882	OSBPL3	protein_coding	oxysterol binding protein like 3	595.676	600.69	609.989	556.539	615.486	-0.0296825	0.0746893	-0.397413	0.691063	0.999846
ENSG00000070886	EPHA8	protein_coding	EPH receptor A8	57.5109	56.9528	60.6619	51.6286	60.8003	-0.0102259	0.0559674	-0.182712	0.855024	0.999846
ENSG00000070915	SLC12A3	protein_coding	solute carrier family 12 member 3	0.233847	0	0	0	0.935389	0.00226332	0.00438502	0.516148	0.605751	0.999846
ENSG00000070950	RAD18	protein_coding	RAD18%2C E3 ubiquitin protein ligase	880.433	827.427	904.312	900.438	889.555	0.0339152	0.0705002	0.481066	0.630469	0.999846
ENSG00000070961	ATP2B1	protein_coding	ATPase plasma membrane Ca2+ transporting 1	1429.95	1374.39	1422.18	1504.23	1418.98	0.0502913	0.0637738	0.788589	0.430352	0.999846
ENSG00000070985	TRPM5	protein_coding	transient receptor potential cation channel subfamily M member 5	1.15879	1.07458	0	2.62518	0.935389	0.00571145	0.00943829	0.605136	0.545089	0.999846
ENSG00000071051	NCK2	protein_coding	NCK adaptor protein 2	375.02	387.924	376.328	371.026	364.802	-0.0292976	0.0770455	-0.380263	0.70375	0.999846
ENSG00000071054	MAP4K4	protein_coding	mitogen-activated protein kinase kinase kinase kinase 4	2361.13	2536.01	2332.11	2218.28	2358.12	-0.073825	0.0588826	-1.25377	0.209927	0.999846
ENSG00000071073	MGAT4A	protein_coding	mannosyl (alpha-1%2C3-)-glycoprotein beta-1%2C4-N-acetylglucosaminyltransferase%2C isozyme A	225.951	220.289	226.92	242.392	214.204	0.0125944	0.0759343	0.165859	0.868268	0.999846
ENSG00000071082	RPL31	protein_coding	ribosomal protein L31	2764.18	2603.71	2628.68	2976.08	2848.26	0.13253	0.0542378	2.44351	0.0145453	0.999846
ENSG00000071127	WDR1	protein_coding	WD repeat domain 1	2088.38	2120.15	2099.58	2017.02	2116.78	-0.0248468	0.05802	-0.428246	0.668472	0.999846
ENSG00000071189	SNX13	protein_coding	sorting nexin 13	548.909	553.409	548.204	561.789	532.236	-0.00600433	0.0750231	-0.0800331	0.936211	0.999846
ENSG00000071205	ARHGAP10	protein_coding	Rho GTPase activating protein 10	235.509	237.482	242.648	219.64	242.266	-0.023715	0.0762695	-0.310936	0.755849	0.999846
ENSG00000071242	RPS6KA2	protein_coding	ribosomal protein S6 kinase A2	355.191	387.924	353.861	327.273	351.706	-0.0659667	0.0772112	-0.854367	0.392902	0.999846
ENSG00000071243	ING3	protein_coding	inhibitor of growth family member 3	409.015	397.595	390.932	406.028	441.504	0.0569033	0.0768573	0.740376	0.459072	0.999846
ENSG00000071246	VASH1	protein_coding	vasohibin 1	358.116	376.103	356.108	330.773	369.479	-0.0335359	0.0772099	-0.434348	0.664036	0.999846
ENSG00000071282	LMCD1	protein_coding	LIM and cysteine rich domains 1	35.4994	42.9832	31.4543	37.6276	29.9324	-0.0139651	0.046297	-0.301642	0.762925	0.999846
ENSG00000071462	BUD23	protein_coding	BUD23%2C rRNA methyltransferase and ribosome maturation factor	1114.15	1120.79	1041.36	1127.08	1167.37	0.0633956	0.0674148	0.940381	0.347022	0.999846
ENSG00000071537	SEL1L	protein_coding	SEL1L ERAD E3 ligase adaptor subunit	856.352	808.084	873.981	898.687	844.656	0.0363883	0.0710363	0.512249	0.608477	0.999846
ENSG00000071539	TRIP13	protein_coding	thyroid hormone receptor interactor 13	1243.11	1203.53	1267.16	1199.71	1302.06	0.013461	0.0664663	0.202524	0.839507	0.999846
ENSG00000071553	ATP6AP1	protein_coding	ATPase H+ transporting accessory protein 1	2087.27	2113.7	2032.17	2095.77	2107.43	0.016349	0.0577295	0.2832	0.777024	0.999846
ENSG00000071564	TCF3	protein_coding	transcription factor 3	1983.16	1978.3	2058.01	1852.5	2043.82	-0.0412738	0.0610747	-0.675793	0.499172	0.999846
ENSG00000071575	TRIB2	protein_coding	tribbles pseudokinase 2	45.3876	41.9086	62.9086	40.2528	36.4802	-0.0541073	0.0504246	-1.07303	0.283256	0.999846
ENSG00000071626	DAZAP1	protein_coding	DAZ associated protein 1	3484.17	3614.89	3402.68	3431.99	3487.13	-0.0179081	0.0521722	-0.343251	0.73141	0.999846
ENSG00000071655	MBD3	protein_coding	methyl-CpG binding domain protein 3	1608.09	1608.65	1512.05	1636.36	1675.28	0.068065	0.0620632	1.0967	0.272771	0.999846
ENSG00000071794	HLTF	protein_coding	helicase like transcription factor	1980.29	1886.96	2077.11	2029.27	1927.84	-0.00163425	0.0611322	-0.026733	0.978673	0.999846
ENSG00000071859	FAM50A	protein_coding	family with sequence similarity 50 member A	1219.84	1298.09	1226.72	1177.83	1176.72	-0.0770451	0.0656653	-1.1733	0.240676	0.999846
ENSG00000071889	FAM3A	protein_coding	family with sequence similarity 3 member A	619.308	630.779	593.139	625.668	627.646	0.0218491	0.0739895	0.2953	0.767765	0.999846
ENSG00000071894	CPSF1	protein_coding	cleavage and polyadenylation specific factor 1	1666.4	1679.57	1618.77	1630.24	1737.02	0.0235064	0.0618638	0.37997	0.703968	0.999846
ENSG00000071909	MYO3B	protein_coding	myosin IIIB	0.218765	0	0	0.875061	0	0.00222939	0.00435413	0.512019	0.608638	0.999846
ENSG00000071967	CYBRD1	protein_coding	cytochrome b reductase 1	80.9416	93.4885	61.7853	79.6305	88.8619	0.0218621	0.0605401	0.361118	0.718011	0.999846
ENSG00000071994	PDCD2	protein_coding	programmed cell death 2	1499.97	1500.11	1495.2	1491.1	1513.46	0.0034727	0.0621447	0.0558809	0.955437	0.999846
ENSG00000072041	SLC6A15	protein_coding	solute carrier family 6 member 15	1373.43	1346.45	1392.98	1457.85	1296.45	0.00639958	0.0661769	0.0967042	0.922961	0.999846
ENSG00000072042	RDH11	protein_coding	retinol dehydrogenase 11 (all-trans/9-cis/11-cis)	1114.76	1086.4	1175.04	1106.95	1090.66	-0.0304759	0.0673589	-0.45244	0.650952	0.999846
ENSG00000072062	PRKACA	protein_coding	protein kinase cAMP-activated catalytic subunit alpha	1828.6	1929.95	1795.14	1760.62	1828.69	-0.0436049	0.0608836	-0.716201	0.473867	0.999846
ENSG00000072071	ADGRL1	protein_coding	adhesion G protein-coupled receptor L1	2263.47	2464.01	2262.46	2112.4	2215	-0.105052	0.0590191	-1.77997	0.0750805	0.999846
ENSG00000072110	ACTN1	protein_coding	actinin alpha 1	1682.73	1739.75	1685.05	1648.61	1657.51	-0.0413138	0.0606427	-0.681265	0.495704	0.999846
ENSG00000072121	ZFYVE26	protein_coding	zinc finger FYVE-type containing 26	885.996	924.139	900.941	846.184	872.718	-0.0619768	0.0697786	-0.888192	0.374438	0.999846
ENSG00000072133	RPS6KA6	protein_coding	ribosomal protein S6 kinase A6	277.11	275.093	263.992	275.644	293.712	0.0360705	0.0770049	0.468418	0.639486	0.999846
ENSG00000072134	EPN2	protein_coding	epsin 2	490.366	516.873	489.789	464.657	490.144	-0.0454984	0.0759215	-0.599282	0.548985	0.999846
ENSG00000072135	PTPN18	protein_coding	protein tyrosine phosphatase%2C non-receptor type 18	474.003	546.961	474.061	441.906	433.085	-0.127319	0.0764664	-1.66503	0.0959065	0.999846
ENSG00000072163	LIMS2	protein_coding	LIM zinc finger domain containing 2	8.47409	5.3729	11.2337	7.00049	10.2893	0.00154173	0.024619	0.0626237	0.950066	0.999846
ENSG00000072182	ASIC4	protein_coding	acid sensing ion channel subunit family member 4	2.07446	0	0	1.75012	6.54772	0.0177458	0.0121998	1.4546	0.14578	0.999846
ENSG00000072195	SPEG	protein_coding	SPEG complex locus	202.203	200.947	235.907	181.138	190.819	-0.0878253	0.0749498	-1.17179	0.241282	0.999846
ENSG00000072201	LNX1	protein_coding	ligand of numb-protein X 1	15.7117	8.59664	19.0973	19.2513	15.9016	0.015809	0.0322496	0.490206	0.623988	0.999846
ENSG00000072210	ALDH3A2	protein_coding	aldehyde dehydrogenase 3 family member A2	800.858	773.698	786.358	815.557	827.819	0.0523532	0.0709516	0.737872	0.460592	0.999846
ENSG00000072274	TFRC	protein_coding	transferrin receptor	2645.9	2458.64	2593.86	2806.32	2724.79	0.111082	0.0553335	2.0075	0.0446962	0.999846
ENSG00000072310	SREBF1	protein_coding	sterol regulatory element binding transcription factor 1	573.158	597.467	579.658	548.663	566.846	-0.0490272	0.0746073	-0.657137	0.511093	0.999846
ENSG00000072315	TRPC5	protein_coding	transient receptor potential cation channel subfamily C member 5	2.26244	0	4.49347	1.75012	2.80617	0.000171907	0.012476	0.0137791	0.989006	0.999846
ENSG00000072364	AFF4	protein_coding	AF4/FMR2 family member 4	2678.84	2620.9	2715.18	2729.31	2649.96	0.0101323	0.0546036	0.185562	0.852789	0.999846
ENSG00000072401	UBE2D1	protein_coding	ubiquitin conjugating enzyme E2 D1	224.985	197.723	240.401	234.516	227.299	0.0306983	0.0756368	0.405865	0.684842	0.999846
ENSG00000072415	MPP5	protein_coding	membrane palmitoylated protein 5	711.226	661.942	731.313	747.302	704.348	0.0394979	0.0732374	0.539313	0.589671	0.999846
ENSG00000072422	RHOBTB1	protein_coding	Rho related BTB domain containing 1	191.193	192.35	213.44	179.387	179.595	-0.0659178	0.0747353	-0.882017	0.377768	0.999846
ENSG00000072501	SMC1A	protein_coding	structural maintenance of chromosomes 1A	7683.65	8201.2	7898.4	7124.74	7510.24	-0.124587	0.0454843	-2.73913	0.00616027	0.999846
ENSG00000072506	HSD17B10	protein_coding	hydroxysteroid 17-beta dehydrogenase 10	788.495	808.084	730.189	796.305	819.401	0.0478549	0.0720069	0.664588	0.506314	0.999846
ENSG00000072518	MARK2	protein_coding	microtubule affinity regulating kinase 2	1623.12	1699.99	1616.53	1582.98	1592.97	-0.050304	0.0615185	-0.817706	0.413525	0.999846
ENSG00000072571	HMMR	protein_coding	hyaluronan mediated motility receptor	834.722	858.59	853.76	815.557	810.982	-0.0523624	0.0703787	-0.74401	0.456871	0.999846
ENSG00000072609	CHFR	protein_coding	checkpoint with forkhead and ring finger domains	344.268	348.164	317.913	337.773	373.22	0.0468386	0.077238	0.606419	0.544237	0.999846
ENSG00000072657	TRHDE	protein_coding	thyrotropin releasing hormone degrading enzyme	19.8768	12.895	22.4674	24.5017	19.6432	0.0187251	0.0361605	0.517834	0.604574	0.999846
ENSG00000072682	P4HA2	protein_coding	prolyl 4-hydroxylase subunit alpha 2	199.976	200.947	215.687	193.388	189.884	-0.0463142	0.0752041	-0.615846	0.537996	0.999846
ENSG00000072736	NFATC3	protein_coding	nuclear factor of activated T-cells 3	957.906	993.987	959.357	949.441	928.841	-0.0411559	0.0687689	-0.598467	0.549528	0.999846
ENSG00000072756	TRNT1	protein_coding	tRNA nucleotidyl transferase 1	263.215	229.96	267.362	286.145	269.392	0.0704499	0.0766555	0.919046	0.358071	0.999846
ENSG00000072778	ACADVL	protein_coding	acyl-CoA dehydrogenase very long chain	738.767	742.535	716.709	730.676	765.148	0.023957	0.0721519	0.332036	0.739862	0.999846
ENSG00000072786	STK10	protein_coding	serine/threonine kinase 10	560.334	602.84	588.645	524.161	525.689	-0.114412	0.0747386	-1.53084	0.12581	0.999846
ENSG00000072803	FBXW11	protein_coding	F-box and WD repeat domain containing 11	1171.46	1147.65	1126.74	1247.84	1163.62	0.0637798	0.0666177	0.9574	0.338366	0.999846
ENSG00000072818	ACAP1	protein_coding	ArfGAP with coiled-coil%2C ankyrin repeat and PH domains 1	45.0016	48.3561	53.9217	39.3777	38.3509	-0.0501984	0.0514757	-0.975188	0.329467	0.999846
ENSG00000072832	CRMP1	protein_coding	collapsin response mediator protein 1	121.77	121.428	122.447	108.508	134.696	-0.00141524	0.0686675	-0.0206101	0.983557	0.999846
ENSG00000072840	EVC	protein_coding	EvC ciliary complex subunit 1	385.906	404.042	390.932	361.4	387.251	-0.0469169	0.0770141	-0.609198	0.542393	0.999846
ENSG00000072849	DERL2	protein_coding	derlin 2	456.449	431.981	501.022	455.032	437.762	-0.0351804	0.0766661	-0.458878	0.646322	0.999846
ENSG00000072858	SIDT1	protein_coding	SID1 transmembrane family member 1	22.4339	18.2679	26.9608	19.2513	25.2555	-0.00151895	0.0383161	-0.0396425	0.968378	0.999846
ENSG00000072864	NDE1	protein_coding	nudE neurodevelopment protein 1	544.339	562.006	520.12	544.288	550.944	0.0104166	0.0751976	0.138523	0.889827	0.999846
ENSG00000072952	MRVI1	protein_coding	murine retrovirus integration site 1 homolog	2.08136	2.14916	3.37011	0	2.80617	-0.00593339	0.0121223	-0.48946	0.624516	0.999846
ENSG00000072954	TMEM38A	protein_coding	transmembrane protein 38A	82.296	81.6681	87.6227	82.2557	77.6373	-0.0171041	0.0628427	-0.272173	0.785489	0.999846
ENSG00000072958	AP1M1	protein_coding	adaptor related protein complex 1 mu 1 subunit	1106.52	1153.02	1134.6	1042.2	1096.28	-0.0731121	0.0669767	-1.0916	0.275007	0.999846
ENSG00000073008	PVR	protein_coding	poliovirus receptor	660.649	702.776	604.372	682.547	652.901	0.0193154	0.0744728	0.259362	0.795356	0.999846
ENSG00000073050	XRCC1	protein_coding	X-ray repair cross complementing 1	430.929	486.785	411.153	409.528	416.248	-0.0662163	0.0769355	-0.860673	0.389418	0.999846
ENSG00000073060	SCARB1	protein_coding	scavenger receptor class B member 1	1257.74	1208.9	1263.79	1207.58	1350.7	0.0364184	0.0671496	0.542347	0.587579	0.999846
ENSG00000073067	CYP2W1	protein_coding	cytochrome P450 family 2 subfamily W member 1	4.83877	1.07458	8.98695	0.875061	8.4185	-0.00140683	0.0168663	-0.0834108	0.933525	0.999846
ENSG00000073111	MCM2	protein_coding	minichromosome maintenance complex component 2	4219.12	4236	4140.74	4167.04	4332.72	0.0184368	0.049305	0.373935	0.708453	0.999846
ENSG00000073146	MOV10L1	protein_coding	Mov10 RISC complex RNA helicase like 1	0.280842	0	1.12337	0	0	-0.00248085	0.00446704	-0.555367	0.578644	0.999846
ENSG00000073150	PANX2	protein_coding	pannexin 2	167.561	184.828	171.875	133.009	180.53	-0.0598398	0.0719513	-0.831671	0.405595	0.999846
ENSG00000073169	SELENOO	protein_coding	selenoprotein O	338.984	327.747	343.751	315.897	368.543	0.0132676	0.0772325	0.171788	0.863604	0.999846
ENSG00000073282	TP63	protein_coding	tumor protein p63	0.218765	0	0	0.875061	0	0.00222939	0.00435413	0.512019	0.608638	0.999846
ENSG00000073331	ALPK1	protein_coding	alpha kinase 1	142.107	155.814	168.505	122.509	121.601	-0.127112	0.0714957	-1.7779	0.0754208	0.999846
ENSG00000073350	LLGL2	protein_coding	LLGL2%2C scribble cell polarity complex component	220.564	241.781	190.973	223.14	226.364	0.0208236	0.0752725	0.276644	0.782054	0.999846
ENSG00000073417	PDE8A	protein_coding	phosphodiesterase 8A	587.65	588.87	623.469	571.415	566.846	-0.0574194	0.0744462	-0.771287	0.440537	0.999846
ENSG00000073464	CLCN4	protein_coding	chloride voltage-gated channel 4	7.01006	6.44748	7.86358	4.3753	9.35389	-0.00139394	0.0226334	-0.0615878	0.950891	0.999846
ENSG00000073536	NLE1	protein_coding	notchless homolog 1	490.567	471.741	511.133	501.41	477.984	-0.002648	0.0759985	-0.0348429	0.972205	0.999846
ENSG00000073578	SDHA	protein_coding	succinate dehydrogenase complex flavoprotein subunit A	1257.32	1245.44	1231.21	1262.71	1289.9	0.0335263	0.0648085	0.517313	0.604937	0.999846
ENSG00000073584	SMARCE1	protein_coding	SWI/SNF related%2C matrix associated%2C actin dependent regulator of chromatin%2C subfamily e%2C member 1	555.783	544.812	568.424	548.663	561.233	-0.00266318	0.0748838	-0.0355641	0.97163	0.999846
ENSG00000073598	FNDC8	protein_coding	fibronectin type III domain containing 8	1.18895	1.07458	0	0.875061	2.80617	0.00591365	0.00952681	0.620737	0.534773	0.999846
ENSG00000073605	GSDMB	protein_coding	gasdermin B	46.1662	60.1765	32.5777	50.7535	41.1571	-0.00166981	0.0492481	-0.0339062	0.972952	0.999846
ENSG00000073614	KDM5A	protein_coding	lysine demethylase 5A	1824.69	1793.47	1856.93	1840.25	1808.11	-0.000486655	0.0596076	-0.00816431	0.993486	0.999846
ENSG00000073670	ADAM11	protein_coding	ADAM metallopeptidase domain 11	228.621	245.004	221.304	215.265	232.912	-0.0239288	0.0760182	-0.314777	0.752931	0.999846
ENSG00000073711	PPP2R3A	protein_coding	protein phosphatase 2 regulatory subunit B''alpha	178.718	174.082	187.603	182.013	171.176	-0.012061	0.0741171	-0.162729	0.870732	0.999846
ENSG00000073712	FERMT2	protein_coding	fermitin family member 2	1035.46	944.556	1113.26	1044.82	1039.22	0.0132647	0.0705666	0.187974	0.850897	0.999846
ENSG00000073734	ABCB11	protein_coding	ATP binding cassette subfamily B member 11	0.499607	0	1.12337	0.875061	0	-0.000513912	0.00601142	-0.0854894	0.931872	0.999846
ENSG00000073756	PTGS2	protein_coding	prostaglandin-endoperoxide synthase 2	23.1992	22.5662	26.9608	23.6266	19.6432	-0.0134647	0.0393638	-0.342058	0.732307	0.999846
ENSG00000073792	IGF2BP2	protein_coding	insulin like growth factor 2 mRNA binding protein 2	1086.85	1135.83	1114.38	1016.82	1080.37	-0.0759065	0.0674025	-1.12617	0.260094	0.999846
ENSG00000073803	MAP3K13	protein_coding	mitogen-activated protein kinase kinase kinase 13	299.798	307.33	269.608	308.896	313.355	0.0512584	0.0771267	0.664599	0.506307	0.999846
ENSG00000073849	ST6GAL1	protein_coding	ST6 beta-galactoside alpha-2%2C6-sialyltransferase 1	185.99	194.499	194.343	181.138	173.982	-0.0484663	0.0746218	-0.649493	0.51602	0.999846
ENSG00000073861	TBX21	protein_coding	T-box 21	2.25488	2.14916	3.37011	3.50024	0	-0.00420173	0.0125075	-0.335938	0.736918	0.999846
ENSG00000073905	VDAC1P1	processed_pseudogene	voltage dependent anion channel 1 pseudogene 1	2.96862	1.07458	4.49347	3.50024	2.80617	0.0017731	0.0149947	0.118248	0.905871	0.999846
ENSG00000073910	FRY	protein_coding	FRY microtubule binding protein	78.8327	88.1156	88.7461	67.3797	71.0896	-0.0716161	0.0621201	-1.15286	0.248966	0.999846
ENSG00000073921	PICALM	protein_coding	phosphatidylinositol binding clathrin assembly protein	1459.14	1442.09	1518.79	1488.48	1387.18	-0.0324227	0.0640835	-0.505944	0.612896	0.999846
ENSG00000073969	NSF	protein_coding	N-ethylmaleimide sensitive factor%2C vesicle fusing ATPase	789.97	801.637	814.442	740.301	803.499	-0.0455395	0.0717026	-0.635117	0.525352	0.999846
ENSG00000074047	GLI2	protein_coding	GLI family zinc finger 2	366.192	414.788	403.289	307.146	339.546	-0.177469	0.0771626	-2.29994	0.0214517	0.999846
ENSG00000074054	CLASP1	protein_coding	cytoplasmic linker associated protein 1	1334.88	1353.97	1389.61	1339.72	1256.23	-0.061333	0.0647447	-0.947305	0.343484	0.999846
ENSG00000074071	MRPS34	protein_coding	mitochondrial ribosomal protein S34	1361.19	1423.82	1322.2	1327.47	1371.28	-0.0196938	0.0647451	-0.304175	0.760995	0.999846
ENSG00000074181	NOTCH3	protein_coding	notch 3	708.358	681.284	779.618	673.797	698.735	-0.0583835	0.0736347	-0.79288	0.427848	0.999846
ENSG00000074201	CLNS1A	protein_coding	chloride nucleotide-sensitive channel 1A	1514.43	1504.41	1544.63	1485.85	1522.81	-0.0153287	0.0622389	-0.246288	0.805459	0.999846
ENSG00000074211	PPP2R2C	protein_coding	protein phosphatase 2 regulatory subunit Bgamma	132.2	139.695	133.681	134.759	120.665	-0.0287087	0.0704021	-0.407782	0.683433	0.999846
ENSG00000074219	TEAD2	protein_coding	TEA domain transcription factor 2	324.199	333.12	338.134	301.896	323.645	-0.0508964	0.0772388	-0.658949	0.509929	0.999846
ENSG00000074266	EED	protein_coding	embryonic ectoderm development	428.459	414.788	419.016	463.782	416.248	0.0436339	0.0767537	0.568493	0.569701	0.999846
ENSG00000074276	CDHR2	protein_coding	cadherin related family member 2	20.8116	12.895	26.9608	21.8765	21.5139	0.00741745	0.0364035	0.203756	0.838544	0.999846
ENSG00000074317	SNCB	protein_coding	synuclein beta	54.6188	60.1765	59.5385	46.3782	52.3818	-0.0417175	0.0551404	-0.756569	0.449308	0.999846
ENSG00000074319	TSG101	protein_coding	tumor susceptibility 101	514.173	525.47	558.314	500.535	472.371	-0.0932142	0.0756495	-1.23218	0.21788	0.999846
ENSG00000074356	NCBP3	protein_coding	nuclear cap binding subunit 3	2050.4	2027.73	2017.57	2030.14	2126.14	0.0321678	0.0582036	0.552677	0.580484	0.999846
ENSG00000074370	ATP2A3	protein_coding	ATPase sarcoplasmic/endoplasmic reticulum Ca2+ transporting 3	66.9428	74.146	73.0189	55.1288	65.4772	-0.0506772	0.0588086	-0.86173	0.388836	0.999846
ENSG00000074410	CA12	protein_coding	carbonic anhydrase 12	93.6918	116.055	97.7331	93.6315	67.348	-0.0871823	0.063354	-1.37611	0.168787	0.999846
ENSG00000074416	MGLL	protein_coding	monoglyceride lipase	23.856	29.0137	19.0973	19.2513	28.0617	-0.00193193	0.038983	-0.0495582	0.960474	0.999846
ENSG00000074527	NTN4	protein_coding	netrin 4	22.3485	25.7899	19.0973	19.2513	25.2555	-0.00101929	0.0384413	-0.0265155	0.978846	0.999846
ENSG00000074582	BCS1L	protein_coding	BCS1 homolog%2C ubiquinol-cytochrome c reductase complex chaperone	624.132	650.121	624.593	594.166	627.646	-0.0396891	0.0739712	-0.536549	0.591579	0.999846
ENSG00000074590	NUAK1	protein_coding	NUAK family kinase 1	295.746	291.211	304.433	286.145	301.195	-0.00971608	0.077159	-0.125923	0.899793	0.999846
ENSG00000074603	DPP8	protein_coding	dipeptidyl peptidase 8	825.455	793.04	858.253	861.06	789.468	5.82263e-05	0.0717849	0.000811121	0.999353	0.999846
ENSG00000074621	SLC24A1	protein_coding	solute carrier family 24 member 1	341.267	380.401	366.218	309.772	308.678	-0.139456	0.0772132	-1.80612	0.0708991	0.999846
ENSG00000074657	ZNF532	protein_coding	zinc finger protein 532	213.244	218.14	225.797	199.514	209.527	-0.0474703	0.0757209	-0.626911	0.530717	0.999846
ENSG00000074660	SCARF1	protein_coding	scavenger receptor class F member 1	3.28714	3.22374	4.49347	2.62518	2.80617	-0.00551186	0.016082	-0.342735	0.731798	0.999846
ENSG00000074695	LMAN1	protein_coding	lectin%2C mannose binding 1	2259.62	2123.37	2332.11	2461.55	2121.46	0.0322827	0.0639768	0.5046	0.61384	0.999846
ENSG00000074696	HACD3	protein_coding	3-hydroxyacyl-CoA dehydratase 3	3747.61	3734.17	3805.97	3786.39	3663.92	-0.0150501	0.0502848	-0.299297	0.764713	0.999846
ENSG00000074706	IPCEF1	protein_coding	interaction protein for cytohesin exchange factors 1	6.23136	6.44748	6.74021	6.12543	5.61233	-0.00340572	0.0218134	-0.15613	0.875931	0.999846
ENSG00000074755	ZZEF1	protein_coding	zinc finger ZZ-type and EF-hand domain containing 1	1612.24	1624.77	1585.07	1616.24	1622.9	0.0104629	0.0611697	0.171047	0.864186	0.999846
ENSG00000074800	ENO1	protein_coding	enolase 1	16685.6	16493.7	16316.9	16694.4	17237.3	0.0451003	0.038979	1.15704	0.247256	0.999846
ENSG00000074803	SLC12A1	protein_coding	solute carrier family 12 member 1	1.32994	1.07458	3.37011	0.875061	0	-0.0082555	0.00999249	-0.826171	0.408707	0.999846
ENSG00000074842	MYDGF	protein_coding	myeloid derived growth factor	775.654	798.413	677.391	798.055	828.755	0.0917882	0.0733348	1.25163	0.210704	0.999846
ENSG00000074855	ANO8	protein_coding	anoctamin 8	288.711	317.001	278.595	273.019	286.229	-0.0424867	0.0770306	-0.551557	0.581252	0.999846
ENSG00000074935	TUBE1	protein_coding	tubulin epsilon 1	332.866	332.045	345.997	331.648	321.774	-0.0268371	0.0772329	-0.347483	0.728229	0.999846
ENSG00000074964	ARHGEF10L	protein_coding	Rho guanine nucleotide exchange factor 10 like	54.3761	63.4002	59.5385	39.3777	55.1879	-0.0545658	0.0541559	-1.00757	0.313661	0.999846
ENSG00000074966	TXK	protein_coding	TXK tyrosine kinase	5.91799	6.44748	8.98695	2.62518	5.61233	-0.0165995	0.0209192	-0.793503	0.427485	0.999846
ENSG00000075043	KCNQ2	protein_coding	potassium voltage-gated channel subfamily Q member 2	324.326	321.3	341.504	294.02	340.482	-0.0307901	0.0772027	-0.398822	0.690025	0.999846
ENSG00000075073	TACR2	protein_coding	tachykinin receptor 2	7.37218	6.44748	7.86358	10.5007	4.67694	0.00206853	0.0230999	0.0895473	0.928647	0.999846
ENSG00000075089	ACTR6	protein_coding	ARP6 actin related protein 6 homolog	317.259	297.659	349.368	339.524	282.487	-0.0253874	0.0769809	-0.329788	0.74156	0.999846
ENSG00000075131	TIPIN	protein_coding	TIMELESS interacting protein	585.956	542.663	563.931	628.294	608.938	0.102124	0.0744492	1.37172	0.170149	0.999846
ENSG00000075142	SRI	protein_coding	sorcin	670.873	596.392	716.709	691.298	679.092	0.0390248	0.0747637	0.521975	0.601688	0.999846
ENSG00000075151	EIF4G3	protein_coding	eukaryotic translation initiation factor 4 gamma 3	3603.28	3677.21	3644.21	3533.5	3558.22	-0.0405512	0.0500751	-0.809808	0.41805	0.999846
ENSG00000075188	NUP37	protein_coding	nucleoporin 37	380.484	356.761	401.043	394.652	369.479	0.00677165	0.0771368	0.0877876	0.930046	0.999846
ENSG00000075213	SEMA3A	protein_coding	semaphorin 3A	87.8035	96.7122	99.9798	78.7555	75.7665	-0.0766327	0.0640516	-1.19642	0.231532	0.999846
ENSG00000075218	GTSE1	protein_coding	G2 and S-phase expressed 1	1409.41	1442.09	1303.11	1421.1	1471.37	0.0575477	0.0651418	0.883422	0.377008	0.999846
ENSG00000075223	SEMA3C	protein_coding	semaphorin 3C	175.722	147.218	178.616	202.139	174.918	0.0720233	0.0731642	0.984405	0.324916	0.999846
ENSG00000075234	TTC38	protein_coding	tetratricopeptide repeat domain 38	558.934	528.694	572.918	536.412	597.713	0.0252952	0.0754739	0.335152	0.737511	0.999846
ENSG00000075239	ACAT1	protein_coding	acetyl-CoA acetyltransferase 1	995.099	973.57	998.675	1019.45	988.706	0.0193068	0.0682508	0.282881	0.777268	0.999846
ENSG00000075240	GRAMD4	protein_coding	GRAM domain containing 4	308.551	324.523	292.076	294.895	322.709	0.000651538	0.0771633	0.00844364	0.993263	0.999846
ENSG00000075275	CELSR1	protein_coding	cadherin EGF LAG seven-pass G-type receptor 1	689.049	740.386	718.956	658.921	637.935	-0.113567	0.0727991	-1.56	0.11876	0.999846
ENSG00000075290	WNT8B	protein_coding	Wnt family member 8B	8.72941	7.52206	4.49347	7.00049	15.9016	0.0232301	0.0246541	0.942239	0.34607	0.999846
ENSG00000075292	ZNF638	protein_coding	zinc finger protein 638	2697.25	2617.68	2573.64	2885.08	2712.63	0.0924672	0.0553184	1.67155	0.0946138	0.999846
ENSG00000075303	SLC25A40	protein_coding	solute carrier family 25 member 40	197.122	162.262	223.55	196.889	205.786	0.0218845	0.0736156	0.29728	0.766252	0.999846
ENSG00000075336	TIMM21	protein_coding	translocase of inner mitochondrial membrane 21	319.888	312.703	314.543	334.273	318.032	0.0282384	0.0772377	0.365603	0.714661	0.999846
ENSG00000075340	ADD2	protein_coding	adducin 2	839.804	894.051	885.214	785.805	794.145	-0.121242	0.0703159	-1.72425	0.0846621	0.999846
ENSG00000075391	RASAL2	protein_coding	RAS protein activator like 2	663.601	635.077	677.391	683.422	658.514	0.0213034	0.0734255	0.290137	0.771712	0.999846
ENSG00000075399	VPS9D1	protein_coding	VPS9 domain containing 1	161.251	148.292	164.012	167.137	165.564	0.0309019	0.073007	0.423273	0.672096	0.999846
ENSG00000075407	ZNF37A	protein_coding	zinc finger protein 37A	714.034	669.464	677.391	806.806	702.477	0.107237	0.0736763	1.45551	0.145529	0.999846
ENSG00000075413	MARK3	protein_coding	microtubule affinity regulating kinase 3	1416.19	1378.69	1363.77	1463.1	1459.21	0.0723186	0.0629798	1.14828	0.250851	0.999846
ENSG00000075415	SLC25A3	protein_coding	solute carrier family 25 member 3	4017.55	3952.31	3890.22	4179.29	4048.36	0.0612108	0.0494357	1.23819	0.215646	0.999846
ENSG00000075420	FNDC3B	protein_coding	fibronectin type III domain containing 3B	532.908	524.395	584.152	491.784	531.301	-0.0691872	0.0757473	-0.913395	0.361035	0.999846
ENSG00000075426	FOSL2	protein_coding	FOS like 2%2C AP-1 transcription factor subunit	68.5393	73.0715	59.5385	77.0053	64.5418	0.0165343	0.0587839	0.281272	0.778502	0.999846
ENSG00000075429	CACNG5	protein_coding	calcium voltage-gated channel auxiliary subunit gamma 5	2.09176	5.3729	1.12337	0	1.87078	-0.00995068	0.0120253	-0.827479	0.407966	0.999846
ENSG00000075461	CACNG4	protein_coding	calcium voltage-gated channel auxiliary subunit gamma 4	5.15678	2.14916	6.74021	6.12543	5.61233	0.00650734	0.0194843	0.333978	0.738396	0.999846
ENSG00000075539	FRYL	protein_coding	FRY like transcription coactivator	597.27	562.006	645.937	614.293	566.846	-0.0192255	0.0752752	-0.255403	0.798412	0.999846
ENSG00000075568	TMEM131	protein_coding	transmembrane protein 131	1199.66	1201.38	1263.79	1198.83	1134.63	-0.0595667	0.0663047	-0.898378	0.368984	0.999846
ENSG00000075618	FSCN1	protein_coding	fascin actin-bundling protein 1	1367.4	1412	1431.17	1290.71	1335.74	-0.0896089	0.0637295	-1.40608	0.1597	0.999846
ENSG00000075624	ACTB	protein_coding	actin beta	32871.7	33960	33607.8	30675.3	33243.7	-0.0737581	0.0418535	-1.76229	0.0780195	0.999846
ENSG00000075643	MOCOS	protein_coding	molybdenum cofactor sulfurase	499.909	517.948	502.146	485.659	493.885	-0.0352996	0.0756553	-0.466585	0.640797	0.999846
ENSG00000075651	PLD1	protein_coding	phospholipase D1	127.679	135.397	124.694	136.509	114.117	-0.0148782	0.0694995	-0.214076	0.830488	0.999846
ENSG00000075673	ATP12A	protein_coding	ATPase H+/K+ transporting non-gastric alpha2 subunit	6.51863	3.22374	11.2337	7.87555	3.74156	-0.00583445	0.0211216	-0.276231	0.78237	0.999846
ENSG00000075702	WDR62	protein_coding	WD repeat domain 62	890.599	930.587	844.773	889.062	897.973	0.00634996	0.0704989	0.0900717	0.92823	0.999846
ENSG00000075711	DLG1	protein_coding	discs large MAGUK scaffold protein 1	895.765	881.156	908.805	923.189	869.912	0.00211679	0.0699721	0.0302519	0.975866	0.999846
ENSG00000075785	RAB7A	protein_coding	RAB7A%2C member RAS oncogene family	2735.82	2900.29	2715.18	2566.55	2761.27	-0.0639203	0.0569807	-1.12179	0.261952	0.999846
ENSG00000075790	BCAP29	protein_coding	B-cell receptor associated protein 29	504.248	554.483	503.269	522.411	436.827	-0.0792141	0.0766087	-1.03401	0.301132	0.999846
ENSG00000075826	SEC31B	protein_coding	SEC31 homolog B%2C COPII coat complex component	211.399	205.245	214.563	214.39	211.398	0.00827899	0.0756782	0.109397	0.912887	0.999846
ENSG00000075856	SART3	protein_coding	squamous cell carcinoma antigen recognized by T-cells 3	1305.19	1309.91	1291.87	1290.71	1328.25	0.00721552	0.0643447	0.112138	0.910714	0.999846
ENSG00000075886	TUBA3D	protein_coding	tubulin alpha 3d	17.2859	18.2679	10.1103	19.2513	21.5139	0.0263811	0.0341481	0.772549	0.439789	0.999846
ENSG00000075891	PAX2	protein_coding	paired box 2	98.5144	121.428	84.2526	103.257	85.1204	-0.0276792	0.0637288	-0.434328	0.66405	0.999846
ENSG00000075914	EXOSC7	protein_coding	exosome component 7	283.735	298.733	267.362	296.646	272.198	0.00320682	0.076975	0.0416605	0.966769	0.999846
ENSG00000075945	KIFAP3	protein_coding	kinesin associated protein 3	426.058	438.429	401.043	441.031	423.731	0.0237858	0.0767232	0.310021	0.756545	0.999846
ENSG00000075975	MKRN2	protein_coding	makorin ring finger protein 2	849.082	842.471	852.637	831.308	869.912	0.00352452	0.0703966	0.0500666	0.960069	0.999846
ENSG00000076003	MCM6	protein_coding	minichromosome maintenance complex component 6	2751.76	2732.66	2787.08	2749.44	2737.88	-0.00723494	0.0535868	-0.135014	0.892601	0.999846
ENSG00000076043	REXO2	protein_coding	RNA exonuclease 2	366.155	354.612	370.712	361.4	377.897	0.014491	0.0771218	0.187897	0.850957	0.999846
ENSG00000076053	RBM7	protein_coding	RNA binding motif protein 7	214.991	207.394	219.057	238.017	195.496	0.00967297	0.0752121	0.128609	0.897667	0.999846
ENSG00000076067	RBMS2	protein_coding	RNA binding motif single stranded interacting protein 2	401.702	419.086	372.958	392.902	421.86	0.0214277	0.0770256	0.278189	0.780867	0.999846
ENSG00000076108	BAZ2A	protein_coding	bromodomain adjacent to zinc finger domain 2A	4374.87	4628.22	4375.52	4184.54	4311.21	-0.0740751	0.0499116	-1.48413	0.137775	0.999846
ENSG00000076201	PTPN23	protein_coding	protein tyrosine phosphatase%2C non-receptor type 23	1087.27	1135.83	1088.54	997.569	1127.14	-0.0483755	0.0690928	-0.700152	0.483833	0.999846
ENSG00000076242	MLH1	protein_coding	mutL homolog 1	6.90326	7.52206	8.98695	1.75012	9.35389	-0.0113421	0.0214873	-0.527855	0.5976	0.999846
ENSG00000076248	UNG	protein_coding	uracil DNA glycosylase	1601.46	1531.28	1586.2	1594.36	1693.99	0.0611222	0.0623063	0.980996	0.326595	0.999846
ENSG00000076258	FMO4	protein_coding	flavin containing monooxygenase 4	33.0271	31.1628	31.4543	36.7526	32.7386	0.0146368	0.0457373	0.320018	0.748955	0.999846
ENSG00000076321	KLHL20	protein_coding	kelch like family member 20	308.611	314.852	308.926	314.147	296.518	-0.014824	0.077216	-0.191981	0.847757	0.999846
ENSG00000076344	RGS11	protein_coding	regulator of G protein signaling 11	2.44399	3.22374	5.61684	0	0.935389	-0.0182545	0.0134275	-1.35948	0.173993	0.999846
ENSG00000076351	SLC46A1	protein_coding	solute carrier family 46 member 1	169.454	168.709	187.603	153.136	168.37	-0.051067	0.0733868	-0.695862	0.486516	0.999846
ENSG00000076356	PLXNA2	protein_coding	plexin A2	176.317	206.319	159.518	164.511	174.918	-0.0369409	0.0730289	-0.505839	0.612969	0.999846
ENSG00000076382	SPAG5	protein_coding	sperm associated antigen 5	1013.11	1026.22	1007.66	1044.82	973.74	-0.00775902	0.0685154	-0.113245	0.909836	0.999846
ENSG00000076513	ANKRD13A	protein_coding	ankyrin repeat domain 13A	659.66	707.074	689.748	616.043	625.775	-0.112093	0.0731911	-1.53151	0.125644	0.999846
ENSG00000076554	TPD52	protein_coding	tumor protein D52	517.565	460.995	570.671	538.162	500.433	0.00607183	0.0766398	0.0792256	0.936853	0.999846
ENSG00000076555	ACACB	protein_coding	acetyl-CoA carboxylase beta	292.986	298.733	303.309	267.769	302.131	-0.0373898	0.0770853	-0.485044	0.627645	0.999846
ENSG00000076604	TRAF4	protein_coding	TNF receptor associated factor 4	386.923	358.91	378.575	364.025	446.18	0.0684147	0.0772305	0.885851	0.375698	0.999846
ENSG00000076641	PAG1	protein_coding	phosphoprotein membrane anchor with glycosphingolipid microdomains 1	772.965	695.254	821.182	824.307	751.117	0.0362218	0.0738722	0.490331	0.623899	0.999846
ENSG00000076650	GPATCH1	protein_coding	G-patch domain containing 1	260.997	263.272	267.362	246.767	266.586	-0.0215254	0.076802	-0.280271	0.77927	0.999846
ENSG00000076662	ICAM3	protein_coding	intercellular adhesion molecule 3	1.01718	1.07458	1.12337	0	1.87078	-0.000789777	0.00875964	-0.0901609	0.928159	0.999846
ENSG00000076685	NT5C2	protein_coding	5'-nucleotidase%2C cytosolic II	297.539	292.286	314.543	303.646	279.681	-0.0266202	0.0771339	-0.345116	0.730007	0.999846
ENSG00000076706	MCAM	protein_coding	melanoma cell adhesion molecule	352.635	343.866	375.205	336.023	355.448	-0.0289941	0.0772091	-0.375527	0.707269	0.999846
ENSG00000076716	GPC4	protein_coding	glypican 4	680.735	731.789	707.722	623.043	660.385	-0.109823	0.0731075	-1.50221	0.133044	0.999846
ENSG00000076770	MBNL3	protein_coding	muscleblind like splicing regulator 3	621.455	631.853	647.06	647.545	559.363	-0.0515157	0.074884	-0.68794	0.491491	0.999846
ENSG00000076826	CAMSAP3	protein_coding	calmodulin regulated spectrin associated protein family member 3	513.823	519.022	486.419	497.035	552.815	0.036382	0.0759309	0.479147	0.631834	0.999846
ENSG00000076864	RAP1GAP	protein_coding	RAP1 GTPase activating protein	82.7158	96.7122	83.1293	75.2552	75.7665	-0.0526493	0.0627372	-0.839204	0.401355	0.999846
ENSG00000076924	XAB2	protein_coding	XPA binding protein 2	585.822	604.989	571.795	595.916	570.587	-0.0079803	0.0745621	-0.107029	0.914766	0.999846
ENSG00000076928	ARHGEF1	protein_coding	Rho guanine nucleotide exchange factor 1	539.401	523.321	561.684	519.786	552.815	-0.0101315	0.0753739	-0.134416	0.893073	0.999846
ENSG00000076944	STXBP2	protein_coding	syntaxin binding protein 2	230.205	240.706	223.55	229.266	227.299	-0.0102027	0.0762001	-0.133894	0.893487	0.999846
ENSG00000076984	MAP2K7	protein_coding	mitogen-activated protein kinase kinase 7	965.504	958.526	951.493	979.193	972.804	0.0229438	0.0684666	0.335109	0.737543	0.999846
ENSG00000077009	NMRK2	protein_coding	nicotinamide riboside kinase 2	2.80262	3.22374	3.37011	0.875061	3.74156	-0.00466554	0.0145805	-0.319984	0.74898	0.999846
ENSG00000077044	DGKD	protein_coding	diacylglycerol kinase delta	593.369	594.243	589.768	574.915	614.55	0.00393998	0.0744376	0.05293	0.957788	0.999846
ENSG00000077063	CTTNBP2	protein_coding	cortactin binding protein 2	126.684	133.248	121.324	127.759	124.407	-0.00401383	0.0698862	-0.0574337	0.9542	0.999846
ENSG00000077080	ACTL6B	protein_coding	actin like 6B	1.26323	0	2.24674	0	2.80617	0.0010829	0.00902379	0.120005	0.904479	0.999846
ENSG00000077092	RARB	protein_coding	retinoic acid receptor beta	129.326	147.218	147.161	104.132	118.794	-0.116087	0.0700368	-1.65751	0.0974157	0.999846
ENSG00000077097	TOP2B	protein_coding	DNA topoisomerase II beta	4451.5	4496.04	4645.13	4363.93	4300.92	-0.0685995	0.0483064	-1.42009	0.155581	0.999846
ENSG00000077147	TM9SF3	protein_coding	transmembrane 9 superfamily member 3	2044.79	1845.05	2067	2281.28	1985.83	0.0970497	0.0650117	1.4928	0.135489	0.999846
ENSG00000077150	NFKB2	protein_coding	nuclear factor kappa B subunit 2	271.212	297.659	275.225	266.894	245.072	-0.0732301	0.0768807	-0.952516	0.340835	0.999846
ENSG00000077152	UBE2T	protein_coding	ubiquitin conjugating enzyme E2 T	571.954	579.199	583.028	565.289	560.298	-0.0291136	0.0745388	-0.390583	0.696105	0.999846
ENSG00000077157	PPP1R12B	protein_coding	protein phosphatase 1 regulatory subunit 12B	610.006	606.063	588.645	565.289	680.028	0.0355446	0.0755516	0.470467	0.638021	0.999846
ENSG00000077232	DNAJC10	protein_coding	DnaJ heat shock protein family (Hsp40) member C10	1684.16	1578.56	1735.6	1724.74	1697.73	0.0371537	0.0624779	0.59467	0.552064	0.999846
ENSG00000077235	GTF3C1	protein_coding	general transcription factor IIIC subunit 1	4940.67	5059.12	5085.49	4715.7	4902.37	-0.0688951	0.0474347	-1.45242	0.146385	0.999846
ENSG00000077238	IL4R	protein_coding	interleukin 4 receptor	110.015	122.502	117.954	103.257	96.3451	-0.0698581	0.0677872	-1.03055	0.302752	0.999846
ENSG00000077254	USP33	protein_coding	ubiquitin specific peptidase 33	1442.45	1346.45	1473.86	1543.61	1405.89	0.0497085	0.065872	0.754624	0.450475	0.999846
ENSG00000077264	PAK3	protein_coding	p21 (RAC1) activated kinase 3	69.0272	66.624	80.8825	61.2543	67.348	-0.0353329	0.0591965	-0.596875	0.550591	0.999846
ENSG00000077274	CAPN6	protein_coding	calpain 6	2.29081	4.29832	1.12337	0	3.74156	-0.00350028	0.0123175	-0.284172	0.776278	0.999846
ENSG00000077279	DCX	protein_coding	doublecortin	1.57887	1.07458	3.37011	0	1.87078	-0.00572243	0.0106621	-0.536706	0.591471	0.999846
ENSG00000077312	SNRPA	protein_coding	small nuclear ribonucleoprotein polypeptide A	1622.14	1761.24	1627.76	1470.1	1629.45	-0.100324	0.0645269	-1.55476	0.120004	0.999846
ENSG00000077327	SPAG6	protein_coding	sperm associated antigen 6	1.06418	1.07458	2.24674	0	0.935389	-0.00566923	0.00903706	-0.627331	0.530442	0.999846
ENSG00000077348	EXOSC5	protein_coding	exosome component 5	310.529	311.628	299.939	310.647	319.903	0.0214383	0.0772242	0.277611	0.781311	0.999846
ENSG00000077380	DYNC1I2	protein_coding	dynein cytoplasmic 1 intermediate chain 2	477.308	477.114	507.763	458.532	465.824	-0.0536755	0.0760399	-0.705886	0.480259	0.999846
ENSG00000077420	APBB1IP	protein_coding	amyloid beta precursor protein binding family B member 1 interacting protein	0.452612	0	0	0.875061	0.935389	0.00417343	0.00594637	0.701845	0.482776	0.999846
ENSG00000077454	LRCH4	protein_coding	leucine rich repeats and calponin homology domain containing 4	157.286	176.231	141.544	164.511	146.856	-0.00942539	0.0718996	-0.131091	0.895703	0.999846
ENSG00000077458	FAM76B	protein_coding	family with sequence similarity 76 member B	236.446	227.811	241.524	252.893	223.558	0.00947882	0.0761838	0.12442	0.900983	0.999846
ENSG00000077463	SIRT6	protein_coding	sirtuin 6	232.568	235.333	224.674	220.515	249.749	0.0127882	0.0760962	0.168053	0.866542	0.999846
ENSG00000077498	TYR	protein_coding	tyrosinase	0.280842	0	1.12337	0	0	-0.00248085	0.00446704	-0.555367	0.578644	0.999846
ENSG00000077514	POLD3	protein_coding	DNA polymerase delta 3%2C accessory subunit	650.649	676.986	668.404	637.044	620.163	-0.0641848	0.0733372	-0.875201	0.381464	0.999846
ENSG00000077522	ACTN2	protein_coding	actinin alpha 2	113.324	108.533	106.72	115.508	122.536	0.0385112	0.0682881	0.563952	0.572787	0.999846
ENSG00000077549	CAPZB	protein_coding	capping actin protein of muscle Z-line beta subunit	1723.62	1820.34	1747.96	1588.24	1737.95	-0.0809695	0.0624115	-1.29735	0.194511	0.999846
ENSG00000077585	GPR137B	protein_coding	G protein-coupled receptor 137B	157.41	164.411	167.382	143.51	154.339	-0.0519554	0.0727934	-0.713738	0.475389	0.999846
ENSG00000077616	NAALAD2	protein_coding	N-acetylated alpha-linked acidic dipeptidase 2	85.4743	74.146	80.8825	98.0068	88.8619	0.0577653	0.0633824	0.911377	0.362097	0.999846
ENSG00000077684	JADE1	protein_coding	jade family PHD finger 1	778.133	795.189	762.767	787.555	767.019	-0.00218462	0.0714641	-0.0305695	0.975613	0.999846
ENSG00000077713	SLC25A43	protein_coding	solute carrier family 25 member 43	155.005	154.74	170.752	137.385	157.145	-0.0467196	0.0722421	-0.646709	0.517821	0.999846
ENSG00000077721	UBE2A	protein_coding	ubiquitin conjugating enzyme E2 A	1190.12	1196.01	1149.21	1246.96	1168.3	0.0321649	0.0664785	0.483839	0.6285	0.999846
ENSG00000077782	FGFR1	protein_coding	fibroblast growth factor receptor 1	926.21	948.854	876.227	887.312	992.448	0.0290623	0.0710563	0.409004	0.682536	0.999846
ENSG00000077800	FKBP6	protein_coding	FK506 binding protein 6	0.549487	1.07458	1.12337	0	0	-0.00523748	0.00647912	-0.808364	0.418881	0.999846
ENSG00000077935	SMC1B	protein_coding	structural maintenance of chromosomes 1B	8.60463	7.52206	6.74021	6.12543	14.0308	0.0127894	0.0246989	0.517812	0.60459	0.999846
ENSG00000077942	FBLN1	protein_coding	fibulin 1	531.881	555.558	540.34	517.161	514.464	-0.0536654	0.0751771	-0.713853	0.475318	0.999846
ENSG00000077943	ITGA8	protein_coding	integrin subunit alpha 8	233.498	227.811	232.537	252.893	220.752	0.0173924	0.0761009	0.228545	0.819223	0.999846
ENSG00000077984	CST7	protein_coding	cystatin F	1.57598	0	4.49347	0.875061	0.935389	-0.00571786	0.0104873	-0.545219	0.585603	0.999846
ENSG00000078018	MAP2	protein_coding	microtubule associated protein 2	11.3631	10.7458	15.7272	9.62567	9.35389	-0.0169549	0.0286292	-0.592225	0.5537	0.999846
ENSG00000078043	PIAS2	protein_coding	protein inhibitor of activated STAT 2	591.37	581.348	601.002	612.543	570.587	0.00094231	0.0745445	0.0126409	0.989914	0.999846
ENSG00000078053	AMPH	protein_coding	amphiphysin	184.573	188.052	217.933	159.261	173.047	-0.10374	0.0741198	-1.39963	0.161625	0.999846
ENSG00000078061	ARAF	protein_coding	A-Raf proto-oncogene%2C serine/threonine kinase	824.314	836.024	790.851	817.307	853.075	0.026203	0.0710097	0.369006	0.712123	0.999846
ENSG00000078070	MCCC1	protein_coding	methylcrotonoyl-CoA carboxylase 1	218.586	231.035	210.07	201.264	231.976	-0.0107616	0.0755339	-0.142474	0.886706	0.999846
ENSG00000078081	LAMP3	protein_coding	lysosomal associated membrane protein 3	29.8706	20.417	34.8244	31.5022	32.7386	0.0183926	0.042829	0.429442	0.667602	0.999846
ENSG00000078114	NEBL	protein_coding	nebulette	201.867	227.811	212.317	180.263	187.078	-0.101292	0.0752615	-1.34587	0.178343	0.999846
ENSG00000078124	ACER3	protein_coding	alkaline ceramidase 3	461.996	419.086	504.392	469.908	454.599	0.00139538	0.0767974	0.0181696	0.985504	0.999846
ENSG00000078140	UBE2K	protein_coding	ubiquitin conjugating enzyme E2 K	1759.4	1681.72	1732.23	1805.25	1818.4	0.0701523	0.0599826	1.16954	0.242185	0.999846
ENSG00000078142	PIK3C3	protein_coding	phosphatidylinositol 3-kinase catalytic subunit type 3	373.365	387.924	379.699	366.65	359.189	-0.0431572	0.077054	-0.56009	0.575418	0.999846
ENSG00000078177	N4BP2	protein_coding	NEDD4 binding protein 2	453.739	416.937	472.938	502.285	422.796	0.0309243	0.0769972	0.401628	0.687958	0.999846
ENSG00000078237	TIGAR	protein_coding	TP53 induced glycolysis regulatory phosphatase	343.937	301.957	334.764	351.774	387.251	0.107646	0.0772389	1.39368	0.163414	0.999846
ENSG00000078246	TULP3	protein_coding	tubby like protein 3	531.966	577.05	535.847	487.409	527.559	-0.0806233	0.0755756	-1.06679	0.286066	0.999846
ENSG00000078269	SYNJ2	protein_coding	synaptojanin 2	409.047	427.683	401.043	417.404	390.057	-0.020531	0.0768668	-0.267098	0.789394	0.999846
ENSG00000078295	ADCY2	protein_coding	adenylate cyclase 2	0.280842	0	1.12337	0	0	-0.00248085	0.00446704	-0.555367	0.578644	0.999846
ENSG00000078304	PPP2R5C	protein_coding	protein phosphatase 2 regulatory subunit B'gamma	1689.55	1692.46	1819.86	1626.74	1619.16	-0.0910235	0.0615891	-1.47792	0.13943	0.999846
ENSG00000078319	PMS2P1	unprocessed_pseudogene	PMS1 homolog 2%2C mismatch repair system component pseudogene 1	29.8213	23.6408	28.0842	37.6276	29.9324	0.0334979	0.0435657	0.768904	0.44195	0.999846
ENSG00000078328	RBFOX1	protein_coding	RNA binding fox-1 homolog 1	0.514689	0	1.12337	0	0.935389	-0.000414821	0.0060859	-0.0681609	0.945658	0.999846
ENSG00000078369	GNB1	protein_coding	G protein subunit beta 1	4345.65	4396.11	4331.71	4265.92	4388.84	-0.0109124	0.048445	-0.225252	0.821783	0.999846
ENSG00000078399	HOXA9	protein_coding	homeobox A9	762.276	786.593	752.657	757.803	752.053	-0.0191971	0.0716646	-0.267874	0.788796	0.999846
ENSG00000078401	EDN1	protein_coding	endothelin 1	2.47189	2.14916	2.24674	1.75012	3.74156	0.00259688	0.0139829	0.185719	0.852665	0.999846
ENSG00000078403	MLLT10	protein_coding	MLLT10%2C histone lysine methyltransferase DOT1L cofactor	649.718	638.301	676.268	651.045	633.258	-0.0216709	0.0735456	-0.29466	0.768254	0.999846
ENSG00000078487	ZCWPW1	protein_coding	zinc finger CW-type and PWWP domain containing 1	18.882	24.7153	14.6038	17.5012	18.7078	-0.00682419	0.0355312	-0.192062	0.847694	0.999846
ENSG00000078549	ADCYAP1R1	protein_coding	ADCYAP receptor type I	91.0385	98.8614	93.2396	82.2557	89.7973	-0.0360844	0.0645765	-0.558785	0.576308	0.999846
ENSG00000078579	FGF20	protein_coding	fibroblast growth factor 20	0.768252	1.07458	1.12337	0.875061	0	-0.00317968	0.0077915	-0.408095	0.683204	0.999846
ENSG00000078618	NRDC	protein_coding	nardilysin convertase	2198.96	2154.53	2172.59	2220.03	2248.67	0.0390022	0.0565976	0.689114	0.490751	0.999846
ENSG00000078668	VDAC3	protein_coding	voltage dependent anion channel 3	1523.29	1485.07	1516.55	1586.49	1505.04	0.0340197	0.0626131	0.543333	0.586901	0.999846
ENSG00000078674	PCM1	protein_coding	pericentriolar material 1	2002.51	1893.41	2062.5	2114.15	1940	0.028796	0.0617403	0.466406	0.640925	0.999846
ENSG00000078687	TNRC6C	protein_coding	trinucleotide repeat containing 6C	758.598	773.698	722.326	764.803	773.567	0.0272151	0.0719484	0.378259	0.705238	0.999846
ENSG00000078699	CBFA2T2	protein_coding	CBFA2/RUNX1 translocation partner 2	466.958	478.188	460.581	471.658	457.405	-0.00875732	0.0761288	-0.115033	0.908419	0.999846
ENSG00000078747	ITCH	protein_coding	itchy E3 ubiquitin protein ligase	1209.56	1172.37	1204.25	1253.09	1208.52	0.0389393	0.0656199	0.593407	0.552909	0.999846
ENSG00000078795	PKD2L2	protein_coding	polycystin 2 like 2%2C transient receptor potential cation channel	13.256	11.8204	12.3571	15.7511	13.0954	0.0106349	0.0308859	0.344327	0.730601	0.999846
ENSG00000078804	TP53INP2	protein_coding	tumor protein p53 inducible nuclear protein 2	308.229	318.076	306.68	309.772	298.389	-0.0189332	0.0772176	-0.245193	0.806307	0.999846
ENSG00000078808	SDF4	protein_coding	stromal cell derived factor 4	1128.52	1166.99	1072.82	1080.7	1193.56	0.0154941	0.0686756	0.225613	0.821502	0.999846
ENSG00000078814	MYH7B	protein_coding	myosin heavy chain 7B	18.2252	23.6408	12.3571	21.0015	15.9016	0.00182622	0.0345404	0.052872	0.957834	0.999846
ENSG00000078900	TP73	protein_coding	tumor protein p73	181.64	193.424	184.232	162.761	186.142	-0.0413666	0.0740928	-0.558308	0.576634	0.999846
ENSG00000078902	TOLLIP	protein_coding	toll interacting protein	422.816	419.086	441.484	406.028	424.667	-0.0285659	0.076681	-0.372529	0.709499	0.999846
ENSG00000078967	UBE2D4	protein_coding	ubiquitin conjugating enzyme E2 D4 (putative)	159.386	160.112	149.408	167.137	160.887	0.0280459	0.0729317	0.384551	0.70057	0.999846
ENSG00000079101	CLUL1	protein_coding	clusterin like 1	9.00378	15.0441	0	7.87555	13.0954	0.00220543	0.0105289	0.209464	0.834086	0.999846
ENSG00000079102	RUNX1T1	protein_coding	RUNX1 translocation partner 1	612.888	625.406	657.171	587.166	581.812	-0.0858406	0.0740217	-1.15967	0.246184	0.999846
ENSG00000079134	THOC1	protein_coding	THO complex 1	552.709	544.812	560.561	599.417	506.045	0.000643601	0.0759261	0.00847668	0.993237	0.999846
ENSG00000079150	FKBP7	protein_coding	FK506 binding protein 7	206.151	219.214	225.797	192.513	187.078	-0.0903395	0.0754948	-1.19663	0.23145	0.999846
ENSG00000079156	OSBPL6	protein_coding	oxysterol binding protein like 6	513.65	509.351	533.6	508.41	503.239	-0.0264663	0.0754945	-0.350573	0.725909	0.999846
ENSG00000079215	SLC1A3	protein_coding	solute carrier family 1 member 3	849.878	843.546	867.24	849.684	839.044	-0.0131224	0.0702388	-0.186826	0.851797	0.999846
ENSG00000079246	XRCC5	protein_coding	X-ray repair cross complementing 5	7704.96	7944.37	7927.61	7511.52	7436.34	-0.0793652	0.0425452	-1.86543	0.062121	0.999846
ENSG00000079257	LXN	protein_coding	latexin	41.5508	42.9832	61.7853	31.5022	29.9324	-0.0862805	0.0490467	-1.75915	0.0785524	0.999846
ENSG00000079263	SP140	protein_coding	SP140 nuclear body protein	1.0143	0	2.24674	0.875061	0.935389	-0.000972424	0.00875103	-0.111121	0.91152	0.999846
ENSG00000079277	MKNK1	protein_coding	MAP kinase interacting serine/threonine kinase 1	336.86	356.761	342.627	301.021	347.029	-0.0549755	0.0772358	-0.711787	0.476597	0.999846
ENSG00000079308	TNS1	protein_coding	tensin 1	52.9197	55.8782	75.2657	39.3777	41.1571	-0.0981979	0.0537813	-1.82587	0.0678694	0.999846
ENSG00000079313	REXO1	protein_coding	RNA exonuclease 1 homolog	805.934	797.339	817.812	791.055	817.53	-0.00414886	0.070985	-0.058447	0.953393	0.999846
ENSG00000079332	SAR1A	protein_coding	secretion associated Ras related GTPase 1A	1633.64	1539.87	1642.36	1724.74	1627.58	0.0599669	0.0625721	0.958365	0.337879	0.999846
ENSG00000079335	CDC14A	protein_coding	cell division cycle 14A	142.803	147.218	149.408	141.76	132.825	-0.0346741	0.0716054	-0.484239	0.628216	0.999846
ENSG00000079337	RAPGEF3	protein_coding	Rap guanine nucleotide exchange factor 3	14.9787	13.9695	17.9739	14.876	13.0954	-0.00882175	0.0325374	-0.271126	0.786294	0.999846
ENSG00000079385	CEACAM1	protein_coding	carcinoembryonic antigen related cell adhesion molecule 1	13.0169	10.7458	16.8505	11.3758	13.0954	-0.0069223	0.0303422	-0.228141	0.819536	0.999846
ENSG00000079387	SENP1	protein_coding	SUMO1/sentrin specific peptidase 1	753.97	752.206	808.825	728.051	726.797	-0.0689178	0.0720509	-0.956516	0.338811	0.999846
ENSG00000079432	CIC	protein_coding	capicua transcriptional repressor	1331.71	1398.03	1314.34	1260.96	1353.51	-0.0410189	0.0654728	-0.626503	0.530985	0.999846
ENSG00000079435	LIPE	protein_coding	lipase E%2C hormone sensitive type	125.131	135.397	101.103	132.134	131.89	0.0425167	0.0685988	0.619787	0.535398	0.999846
ENSG00000079459	FDFT1	protein_coding	farnesyl-diphosphate farnesyltransferase 1	1277.25	1340	1342.43	1232.09	1194.49	-0.11176	0.0646381	-1.72901	0.0838068	0.999846
ENSG00000079462	PAFAH1B3	protein_coding	platelet activating factor acetylhydrolase 1b catalytic subunit 3	250.078	245.004	238.154	245.892	271.263	0.0422861	0.076571	0.552246	0.58078	0.999846
ENSG00000079482	OPHN1	protein_coding	oligophrenin 1	192.123	190.201	211.193	183.763	183.336	-0.048118	0.0747788	-0.643471	0.519919	0.999846
ENSG00000079557	AFM	protein_coding	afamin	0.280842	0	1.12337	0	0	-0.00248085	0.00446704	-0.555367	0.578644	0.999846
ENSG00000079616	KIF22	protein_coding	kinesin family member 22	1148.95	1153.02	1162.69	1118.33	1161.75	-0.0170614	0.066256	-0.257507	0.796788	0.999846
ENSG00000079691	CARMIL1	protein_coding	capping protein regulator and myosin 1 linker 1	300.905	328.822	306.68	280.019	288.1	-0.0779744	0.0771816	-1.01027	0.312365	0.999846
ENSG00000079739	PGM1	protein_coding	phosphoglucomutase 1	1162.87	1228.25	1168.3	1103.45	1151.46	-0.0665955	0.0665158	-1.0012	0.316731	0.999846
ENSG00000079785	DDX1	protein_coding	DEAD-box helicase 1	2333.35	2210.41	2274.82	2522.8	2325.38	0.0933764	0.0581913	1.60464	0.108572	0.999846
ENSG00000079805	DNM2	protein_coding	dynamin 2	2693.93	2811.1	2647.78	2590.18	2726.66	-0.0324417	0.0559915	-0.579405	0.562316	0.999846
ENSG00000079819	EPB41L2	protein_coding	erythrocyte membrane protein band 4.1 like 2	2552.8	2585.44	2587.12	2555.18	2483.46	-0.0321604	0.0547515	-0.587389	0.556943	0.999846
ENSG00000079841	RIMS1	protein_coding	regulating synaptic membrane exocytosis 1	14.7234	17.1933	14.6038	14.001	13.0954	-0.0106482	0.0323811	-0.328841	0.742276	0.999846
ENSG00000079931	MOXD1	protein_coding	monooxygenase DBH like 1	337.294	367.506	334.764	317.647	329.257	-0.0600826	0.0772362	-0.777906	0.436624	0.999846
ENSG00000079950	STX7	protein_coding	syntaxin 7	459.462	424.459	489.789	483.034	440.568	0.00878119	0.0767332	0.114438	0.908891	0.999846
ENSG00000079974	RABL2B	protein_coding	RAB%2C member of RAS oncogene family like 2B	128.901	143.994	124.694	122.509	124.407	-0.0353395	0.0699517	-0.505199	0.613419	0.999846
ENSG00000079999	KEAP1	protein_coding	kelch like ECH associated protein 1	870.529	820.979	820.059	932.815	908.263	0.118249	0.0699425	1.69067	0.0909003	0.999846
ENSG00000080007	DDX43	protein_coding	DEAD-box helicase 43	0.280842	0	1.12337	0	0	-0.00248085	0.00446704	-0.555367	0.578644	0.999846
ENSG00000080031	PTPRH	protein_coding	protein tyrosine phosphatase%2C receptor type H	0.937138	0	1.12337	2.62518	0	0.00310929	0.00798209	0.389533	0.696882	0.999846
ENSG00000080166	DCT	protein_coding	dopachrome tautomerase	2.97902	4.29832	2.24674	3.50024	1.87078	-0.00278206	0.0152081	-0.182933	0.854851	0.999846
ENSG00000080189	SLC35C2	protein_coding	solute carrier family 35 member C2	575.642	601.765	607.742	548.663	544.396	-0.0923117	0.0744817	-1.23939	0.215202	0.999846
ENSG00000080200	CRYBG3	protein_coding	crystallin beta-gamma domain containing 3	705.244	686.657	721.203	722.8	690.317	0.00390419	0.0727383	0.0536745	0.957195	0.999846
ENSG00000080224	EPHA6	protein_coding	EPH receptor A6	123.453	125.726	125.817	135.634	106.634	-0.0143292	0.0686953	-0.20859	0.834768	0.999846
ENSG00000080293	SCTR	protein_coding	secretin receptor	0.768252	1.07458	1.12337	0.875061	0	-0.00317968	0.0077915	-0.408095	0.683204	0.999846
ENSG00000080298	RFX3	protein_coding	regulatory factor X3	73.0182	85.9664	66.2787	88.3811	51.4464	-0.0195487	0.0568393	-0.343929	0.7309	0.999846
ENSG00000080345	RIF1	protein_coding	replication timing regulatory factor 1	4120.6	3766.4	4138.49	4463.68	4113.84	0.100499	0.0551508	1.82225	0.0684172	0.999846
ENSG00000080371	RAB21	protein_coding	RAB21%2C member RAS oncogene family	1039.45	988.614	1080.68	1088.58	999.931	0.0101281	0.0693715	0.145998	0.883923	0.999846
ENSG00000080493	SLC4A4	protein_coding	solute carrier family 4 member 4	71.7121	69.8477	76.3891	77.0053	63.6064	-0.0101404	0.0599011	-0.169287	0.865571	0.999846
ENSG00000080503	SMARCA2	protein_coding	SWI/SNF related%2C matrix associated%2C actin dependent regulator of chromatin%2C subfamily a%2C member 2	558.286	575.975	543.71	551.288	562.169	-0.00523393	0.0749029	-0.0698762	0.944292	0.999846
ENSG00000080546	SESN1	protein_coding	sestrin 1	280.448	237.482	278.595	304.521	301.195	0.105019	0.0769047	1.36558	0.172071	0.999846
ENSG00000080561	MID2	protein_coding	midline 2	650.915	586.721	681.885	647.545	687.511	0.046445	0.0746606	0.622081	0.533889	0.999846
ENSG00000080572	PIH1D3	protein_coding	PIH1 domain containing 3	0.218765	0	0	0.875061	0	0.00222939	0.00435413	0.512019	0.608638	0.999846
ENSG00000080573	COL5A3	protein_coding	collagen type V alpha 3 chain	0.502492	1.07458	0	0	0.935389	-0.000337022	0.00602617	-0.0559264	0.9554	0.999846
ENSG00000080603	SRCAP	protein_coding	Snf2 related CREBBP activator protein	559.845	607.138	558.314	527.662	546.267	-0.0732395	0.0750661	-0.975668	0.329229	0.999846
ENSG00000080608	PUM3	protein_coding	pumilio RNA binding family member 3	695.628	690.955	744.793	667.671	679.092	-0.0611521	0.0729645	-0.838107	0.40197	0.999846
ENSG00000080618	CPB2	protein_coding	carboxypeptidase B2	5.53271	7.52206	5.61684	5.25036	3.74156	-0.00974907	0.0205133	-0.475257	0.634604	0.999846
ENSG00000080644	CHRNA3	protein_coding	cholinergic receptor nicotinic alpha 3 subunit	114.072	112.831	110.09	115.508	117.859	0.0176503	0.0684421	0.257887	0.796494	0.999846
ENSG00000080709	KCNN2	protein_coding	potassium calcium-activated channel subfamily N member 2	2.08136	2.14916	3.37011	0	2.80617	-0.00593339	0.0121223	-0.48946	0.624516	0.999846
ENSG00000080802	CNOT4	protein_coding	CCR4-NOT transcription complex subunit 4	985.599	1014.4	976.207	968.692	983.094	-0.0209909	0.0683799	-0.306975	0.758863	0.999846
ENSG00000080815	PSEN1	protein_coding	presenilin 1	775.896	831.725	766.137	749.927	755.794	-0.0588275	0.0718518	-0.818734	0.412938	0.999846
ENSG00000080819	CPOX	protein_coding	coproporphyrinogen oxidase	813.311	849.993	778.494	800.681	824.078	-0.00263448	0.0714684	-0.0368621	0.970595	0.999846
ENSG00000080822	CLDND1	protein_coding	claudin domain containing 1	669.969	628.63	671.774	708.799	670.674	0.0561116	0.0734595	0.763844	0.44496	0.999846
ENSG00000080823	MOK	protein_coding	MOK protein kinase	215.091	205.245	221.304	206.514	227.299	0.00961313	0.0756229	0.127119	0.898846	0.999846
ENSG00000080824	HSP90AA1	protein_coding	heat shock protein 90 alpha family class A member 1	15642.9	15109.7	16055.2	16184.2	15222.5	0.0102736	0.0442246	0.232305	0.816301	0.999846
ENSG00000080839	RBL1	protein_coding	RB transcriptional corepressor like 1	499.824	482.487	521.243	483.909	511.658	-0.00697308	0.0758953	-0.0918776	0.926795	0.999846
ENSG00000080845	DLGAP4	protein_coding	DLG associated protein 4	468.657	481.412	496.529	439.28	457.405	-0.0732865	0.0761131	-0.962863	0.335616	0.999846
ENSG00000080854	IGSF9B	protein_coding	immunoglobulin superfamily member 9B	128.964	134.323	129.187	125.134	127.213	-0.0183445	0.0702616	-0.261089	0.794024	0.999846
ENSG00000080947	CROCCP3	transcribed_unprocessed_pseudogene	ciliary rootlet coiled-coil%2C rootletin pseudogene 3	82.4258	93.4885	75.2657	80.5056	80.4434	-0.0142354	0.062396	-0.228146	0.819533	0.999846
ENSG00000080986	NDC80	protein_coding	NDC80%2C kinetochore complex component	449.332	418.012	434.744	490.909	453.664	0.0844471	0.0764737	1.10426	0.269479	0.999846
ENSG00000081014	AP4E1	protein_coding	adaptor related protein complex 4 epsilon 1 subunit	313.357	276.167	299.939	364.9	312.42	0.110798	0.0771231	1.43664	0.150821	0.999846
ENSG00000081019	RSBN1	protein_coding	round spermatid basic protein 1	554.7	554.483	572.918	559.164	532.236	-0.0287979	0.0749543	-0.384206	0.700826	0.999846
ENSG00000081026	MAGI3	protein_coding	membrane associated guanylate kinase%2C WW and PDZ domain containing 3	891.201	900.498	873.981	936.315	854.01	0.00927049	0.0705605	0.131384	0.895472	0.999846
ENSG00000081041	CXCL2	protein_coding	C-X-C motif chemokine ligand 2	3.9736	3.22374	4.49347	3.50024	4.67694	0.00109233	0.017584	0.0621206	0.950467	0.999846
ENSG00000081051	AFP	protein_coding	alpha fetoprotein	0.561684	0	2.24674	0	0	-0.00458983	0.00607823	-0.755127	0.450173	0.999846
ENSG00000081052	COL4A4	protein_coding	collagen type IV alpha 4 chain	31.024	30.0883	26.9608	31.5022	35.5448	0.021128	0.0445438	0.474319	0.635272	0.999846
ENSG00000081059	TCF7	protein_coding	transcription factor 7	377.32	406.191	388.685	356.15	358.254	-0.0827094	0.0770362	-1.07364	0.282983	0.999846
ENSG00000081087	OSTM1	protein_coding	osteopetrosis associated transmembrane protein 1	191.01	175.157	196.589	184.638	207.656	0.0284346	0.0744666	0.381844	0.702577	0.999846
ENSG00000081138	CDH7	protein_coding	cadherin 7	0.233847	0	0	0	0.935389	0.00226332	0.00438502	0.516148	0.605751	0.999846
ENSG00000081148	IMPG2	protein_coding	interphotoreceptor matrix proteoglycan 2	4.15227	5.3729	6.74021	2.62518	1.87078	-0.0182041	0.0178803	-1.0181	0.308628	0.999846
ENSG00000081154	PCNP	protein_coding	PEST proteolytic signal containing nuclear protein	1343.91	1262.63	1410.95	1428.97	1273.06	0.0118756	0.0679266	0.17483	0.861213	0.999846
ENSG00000081177	EXD2	protein_coding	exonuclease 3'-5' domain containing 2	436.476	443.802	420.14	462.907	419.054	0.0168394	0.0766915	0.219574	0.826203	0.999846
ENSG00000081181	ARG2	protein_coding	arginase 2	188.879	174.082	206.7	195.139	179.595	-0.00790757	0.0742367	-0.106518	0.915171	0.999846
ENSG00000081189	MEF2C	protein_coding	myocyte enhancer factor 2C	379.543	386.849	377.452	380.651	373.22	-0.0106677	0.0770121	-0.138519	0.88983	0.999846
ENSG00000081237	PTPRC	protein_coding	protein tyrosine phosphatase%2C receptor type C	0.549487	1.07458	1.12337	0	0	-0.00523748	0.00647912	-0.808364	0.418881	0.999846
ENSG00000081248	CACNA1S	protein_coding	calcium voltage-gated channel subunit alpha1 S	0.268645	1.07458	0	0	0	-0.00246079	0.00444758	-0.553287	0.580067	0.999846
ENSG00000081307	UBA5	protein_coding	ubiquitin like modifier activating enzyme 5	659.409	596.392	669.528	699.174	672.545	0.0749187	0.0740001	1.01241	0.31134	0.999846
ENSG00000081320	STK17B	protein_coding	serine/threonine kinase 17b	350.624	335.269	351.614	365.775	349.835	0.0308188	0.0771933	0.399242	0.689715	0.999846
ENSG00000081377	CDC14B	protein_coding	cell division cycle 14B	692.173	653.345	732.436	686.048	696.865	-0.0017043	0.0734681	-0.0231978	0.981492	0.999846
ENSG00000081386	ZNF510	protein_coding	zinc finger protein 510	199.834	193.424	207.823	209.14	188.949	-0.00399262	0.0750411	-0.0532058	0.957568	0.999846
ENSG00000081479	LRP2	protein_coding	LDL receptor related protein 2	699.817	702.776	727.943	704.424	664.126	-0.0423928	0.0728365	-0.582027	0.560548	0.999846
ENSG00000081665	ZNF506	protein_coding	zinc finger protein 506	126.26	116.055	119.077	141.76	128.148	0.0569657	0.0697849	0.816304	0.414326	0.999846
ENSG00000081692	JMJD4	protein_coding	jumonji domain containing 4	257.591	251.452	249.388	256.393	273.134	0.0355486	0.0767679	0.463066	0.643317	0.999846
ENSG00000081721	DUSP12	protein_coding	dual specificity phosphatase 12	216.702	204.17	222.427	222.265	217.946	0.0184865	0.0757824	0.243942	0.807276	0.999846
ENSG00000081760	AACS	protein_coding	acetoacetyl-CoA synthetase	404.692	404.042	362.848	424.404	427.473	0.0822696	0.0769298	1.06941	0.284884	0.999846
ENSG00000081791	KIAA0141	protein_coding	KIAA0141	598.924	635.077	599.879	557.414	603.326	-0.0567507	0.0745897	-0.760838	0.446754	0.999846
ENSG00000081803	CADPS2	protein_coding	calcium dependent secretion activator 2	247.528	226.736	249.388	278.269	235.718	0.0467676	0.0762123	0.613649	0.539447	0.999846
ENSG00000081842	PCDHA6	protein_coding	protocadherin alpha 6	0.280842	0	1.12337	0	0	-0.00248085	0.00446704	-0.555367	0.578644	0.999846
ENSG00000081853	PCDHGA2	protein_coding	protocadherin gamma subfamily A%2C 2	0.768252	1.07458	1.12337	0.875061	0	-0.00317968	0.0077915	-0.408095	0.683204	0.999846
ENSG00000081870	HSPB11	protein_coding	heat shock protein family B (small) member 11	299.811	296.584	317.913	296.646	288.1	-0.0341256	0.0771766	-0.442175	0.658363	0.999846
ENSG00000081913	PHLPP1	protein_coding	PH domain and leucine rich repeat protein phosphatase 1	561.924	601.765	576.288	535.537	534.107	-0.087217	0.0747703	-1.16646	0.243427	0.999846
ENSG00000081923	ATP8B1	protein_coding	ATPase phospholipid transporting 8B1	72.4827	80.5935	61.7853	84.8809	62.6711	0.00913369	0.0587734	0.155405	0.876502	0.999846
ENSG00000081985	IL12RB2	protein_coding	interleukin 12 receptor subunit beta 2	60.5363	69.8477	49.4282	63.0044	59.8649	0.00649889	0.0561175	0.115809	0.907804	0.999846
ENSG00000082014	SMARCD3	protein_coding	SWI/SNF related%2C matrix associated%2C actin dependent regulator of chromatin%2C subfamily d%2C member 3	342.005	348.164	342.627	352.649	324.58	-0.0143539	0.0772261	-0.185868	0.852548	0.999846
ENSG00000082068	WDR70	protein_coding	WD repeat domain 70	428.166	455.622	462.828	406.028	388.186	-0.118274	0.0765841	-1.54437	0.122499	0.999846
ENSG00000082074	FYB1	protein_coding	FYN binding protein 1	0.280842	0	1.12337	0	0	-0.00248085	0.00446704	-0.555367	0.578644	0.999846
ENSG00000082126	MPP4	protein_coding	membrane palmitoylated protein 4	1.24814	0	2.24674	0.875061	1.87078	0.00114202	0.00963194	0.118566	0.905619	0.999846
ENSG00000082146	STRADB	protein_coding	STE20-related kinase adaptor beta	315.997	319.15	326.9	303.646	314.291	-0.0318065	0.0772349	-0.411815	0.680475	0.999846
ENSG00000082153	BZW1	protein_coding	basic leucine zipper and W2 domains 1	1036.97	941.332	1077.31	1094.7	1034.54	0.0552502	0.0700155	0.789115	0.430045	0.999846
ENSG00000082175	PGR	protein_coding	progesterone receptor	2.83453	3.22374	4.49347	1.75012	1.87078	-0.00996989	0.0149596	-0.666454	0.505121	0.999846
ENSG00000082196	C1QTNF3	protein_coding	C1q and TNF related 3	6.56388	3.22374	11.2337	5.25036	6.54772	-0.00569738	0.021465	-0.265427	0.790681	0.999846
ENSG00000082212	ME2	protein_coding	malic enzyme 2	1010.35	995.061	989.688	1008.07	1048.57	0.0376322	0.0680564	0.552956	0.580294	0.999846
ENSG00000082213	C5orf22	protein_coding	chromosome 5 open reading frame 22	734.642	759.728	811.072	742.927	624.84	-0.126891	0.0742005	-1.71011	0.0872455	0.999846
ENSG00000082258	CCNT2	protein_coding	cyclin T2	819.873	769.4	821.182	874.186	814.724	0.0600997	0.0714763	0.840834	0.400441	0.999846
ENSG00000082269	FAM135A	protein_coding	family with sequence similarity 135 member A	563.846	499.68	609.989	612.543	533.172	0.0270155	0.0764912	0.353185	0.72395	0.999846
ENSG00000082293	COL19A1	protein_coding	collagen type XIX alpha 1 chain	13.534	10.7458	14.6038	16.6262	12.1601	0.0077867	0.030916	0.251867	0.801144	0.999846
ENSG00000082397	EPB41L3	protein_coding	erythrocyte membrane protein band 4.1 like 3	950.272	941.332	1042.49	938.94	878.33	-0.0888932	0.0703339	-1.26387	0.206275	0.999846
ENSG00000082438	COBLL1	protein_coding	cordon-bleu WH2 repeat protein like 1	276.134	279.391	298.816	275.644	250.684	-0.0614426	0.0769381	-0.798598	0.424523	0.999846
ENSG00000082458	DLG3	protein_coding	discs large MAGUK scaffold protein 3	603.204	676.986	612.236	539.912	583.683	-0.124309	0.074827	-1.66129	0.0966555	0.999846
ENSG00000082497	SERTAD4	protein_coding	SERTA domain containing 4	167.543	164.411	168.505	168.887	168.37	0.0065504	0.0735833	0.0890202	0.929066	0.999846
ENSG00000082512	TRAF5	protein_coding	TNF receptor associated factor 5	199.781	218.14	197.713	193.388	189.884	-0.045331	0.0751295	-0.603371	0.546262	0.999846
ENSG00000082515	MRPL22	protein_coding	mitochondrial ribosomal protein L22	423.227	431.981	422.387	400.778	437.762	-0.0153614	0.0767399	-0.200175	0.841344	0.999846
ENSG00000082516	GEMIN5	protein_coding	gem nuclear organelle associated protein 5	1632.41	1604.35	1694.04	1554.11	1677.15	-0.0235713	0.0628691	-0.374927	0.707715	0.999846
ENSG00000082641	NFE2L1	protein_coding	nuclear factor%2C erythroid 2 like 1	1634.36	1723.63	1583.95	1601.36	1628.51	-0.027525	0.0624899	-0.440471	0.659596	0.999846
ENSG00000082684	SEMA5B	protein_coding	semaphorin 5B	4.84625	7.52206	5.61684	4.3753	1.87078	-0.0159677	0.0190482	-0.838277	0.401875	0.999846
ENSG00000082701	GSK3B	protein_coding	glycogen synthase kinase 3 beta	1499.41	1453.91	1467.12	1531.36	1545.26	0.0596579	0.0621433	0.960005	0.337053	0.999846
ENSG00000082781	ITGB5	protein_coding	integrin subunit beta 5	290.906	294.435	297.693	258.143	313.355	-0.0236414	0.0768964	-0.307445	0.758505	0.999846
ENSG00000082805	ERC1	protein_coding	ELKS/RAB6-interacting/CAST family member 1	1294.8	1355.05	1270.53	1247.84	1305.8	-0.0310708	0.065374	-0.475278	0.634589	0.999846
ENSG00000082898	XPO1	protein_coding	exportin 1	6543.73	6095.02	6578.45	6986.48	6514.98	0.080676	0.0500417	1.61218	0.106924	0.999846
ENSG00000082996	RNF13	protein_coding	ring finger protein 13	277.663	299.808	279.719	246.767	284.358	-0.0572017	0.0768599	-0.744233	0.456735	0.999846
ENSG00000083067	TRPM3	protein_coding	transient receptor potential cation channel subfamily M member 3	4.06533	2.14916	3.37011	7.00049	3.74156	0.012202	0.0176251	0.692306	0.488745	0.999846
ENSG00000083093	PALB2	protein_coding	partner and localizer of BRCA2	436.461	444.876	426.88	455.032	419.054	0.00233308	0.0766142	0.0304524	0.975706	0.999846
ENSG00000083097	DOPEY1	protein_coding	dopey family member 1	554.417	548.036	524.613	609.042	535.978	0.0571699	0.0755531	0.756685	0.449239	0.999846
ENSG00000083099	LYRM2	protein_coding	LYR motif containing 2	699.11	656.569	667.281	769.178	703.412	0.101836	0.0731384	1.39238	0.163808	0.999846
ENSG00000083123	BCKDHB	protein_coding	branched chain keto acid dehydrogenase E1 subunit beta	287.493	275.093	310.05	287.02	277.81	-0.0233353	0.0770435	-0.302885	0.761977	0.999846
ENSG00000083168	KAT6A	protein_coding	lysine acetyltransferase 6A	2142.55	2223.31	2177.09	2105.4	2064.4	-0.0649372	0.0571411	-1.13644	0.255774	0.999846
ENSG00000083223	ZCCHC6	protein_coding	zinc finger CCHC-type containing 6	615.502	602.84	639.197	634.419	585.553	-0.0159794	0.0743774	-0.214842	0.829891	0.999846
ENSG00000083290	ULK2	protein_coding	unc-51 like autophagy activating kinase 2	207.375	229.96	231.414	196.014	172.112	-0.126423	0.0753206	-1.67847	0.0932553	0.999846
ENSG00000083307	GRHL2	protein_coding	grainyhead like transcription factor 2	0.218765	0	0	0.875061	0	0.00222939	0.00435413	0.512019	0.608638	0.999846
ENSG00000083312	TNPO1	protein_coding	transportin 1	4116.3	3847	4195.78	4488.19	3934.25	0.0555687	0.0580999	0.956434	0.338853	0.999846
ENSG00000083444	PLOD1	protein_coding	procollagen-lysine%2C2-oxoglutarate 5-dioxygenase 1	1168.64	1244.36	1203.13	1086.83	1140.24	-0.103278	0.0663162	-1.55736	0.119385	0.999846
ENSG00000083454	P2RX5	protein_coding	purinergic receptor P2X 5	4.6525	5.3729	3.37011	6.12543	3.74156	0.00263815	0.0188325	0.140085	0.888593	0.999846
ENSG00000083457	ITGAE	protein_coding	integrin subunit alpha E	270.017	245.004	268.485	288.77	277.81	0.0645528	0.0768966	0.839475	0.401203	0.999846
ENSG00000083520	DIS3	protein_coding	DIS3 homolog%2C exosome endoribonuclease and 3'-5' exoribonuclease	3360.14	3200.1	3331.91	3572	3336.53	0.0698118	0.0536404	1.30148	0.193095	0.999846
ENSG00000083535	PIBF1	protein_coding	progesterone immunomodulatory binding factor 1	530.706	491.083	569.548	575.79	486.402	0.00195937	0.0765773	0.0255869	0.979587	0.999846
ENSG00000083544	TDRD3	protein_coding	tudor domain containing 3	187.738	202.021	201.083	164.511	183.336	-0.0787846	0.074548	-1.05683	0.290589	0.999846
ENSG00000083635	NUFIP1	protein_coding	NUFIP1%2C FMR1 interacting protein 1	305.512	342.791	320.16	288.77	270.327	-0.118422	0.077189	-1.53418	0.124986	0.999846
ENSG00000083642	PDS5B	protein_coding	PDS5 cohesin associated factor B	1330.3	1269.08	1334.56	1407.1	1310.48	0.0477991	0.0652991	0.732002	0.464167	0.999846
ENSG00000083720	OXCT1	protein_coding	3-oxoacid CoA-transferase 1	632.378	574.901	634.703	677.297	642.612	0.080696	0.0742603	1.08666	0.277185	0.999846
ENSG00000083750	RRAGB	protein_coding	Ras related GTP binding B	149.174	146.143	150.531	139.135	160.887	0.00488959	0.0718535	0.0680493	0.945746	0.999846
ENSG00000083799	CYLD	protein_coding	CYLD lysine 63 deubiquitinase	468.165	437.354	461.704	531.162	442.439	0.0640744	0.0768158	0.83413	0.404208	0.999846
ENSG00000083807	SLC27A5	protein_coding	solute carrier family 27 member 5	69.7195	67.6986	71.8956	69.1298	70.1542	-0.000554343	0.0598673	-0.00925954	0.992612	0.999846
ENSG00000083812	ZNF324	protein_coding	zinc finger protein 324	232.753	247.153	208.947	261.643	213.269	0.0229581	0.0753889	0.304529	0.760725	0.999846
ENSG00000083814	ZNF671	protein_coding	zinc finger protein 671	20.3363	20.417	15.7272	22.7516	22.4493	0.0197944	0.0372459	0.531452	0.595105	0.999846
ENSG00000083817	ZNF416	protein_coding	zinc finger protein 416	46.1191	31.1628	43.8114	53.3787	56.1233	0.0681969	0.0512789	1.32992	0.183544	0.999846
ENSG00000083828	ZNF586	protein_coding	zinc finger protein 586	59.6859	52.6544	59.5385	63.8794	62.6711	0.0281019	0.0568346	0.494451	0.620987	0.999846
ENSG00000083838	ZNF446	protein_coding	zinc finger protein 446	55.155	56.9528	64.032	47.2533	52.3818	-0.0421621	0.0552383	-0.763277	0.445298	0.999846
ENSG00000083844	ZNF264	protein_coding	zinc finger protein 264	341.125	328.822	320.16	353.525	361.995	0.0720472	0.0772137	0.933088	0.350774	0.999846
ENSG00000083845	RPS5	protein_coding	ribosomal protein S5	3398.91	3239.86	3421.78	3501.12	3432.88	0.0504065	0.0522197	0.965277	0.334406	0.999846
ENSG00000083857	FAT1	protein_coding	FAT atypical cadherin 1	1720.57	1751.57	1814.24	1647.74	1668.73	-0.0848204	0.0604093	-1.4041	0.16029	0.999846
ENSG00000083896	YTHDC1	protein_coding	YTH domain containing 1	1624.76	1722.55	1613.16	1575.98	1587.35	-0.061377	0.0619083	-0.991418	0.321481	0.999846
ENSG00000083937	CHMP2B	protein_coding	charged multivesicular body protein 2B	900.212	843.546	942.506	920.564	894.232	0.0165504	0.0707318	0.233988	0.814994	0.999846
ENSG00000084070	SMAP2	protein_coding	small ArfGAP2	773.117	801.637	808.825	714.05	767.954	-0.0823174	0.0718029	-1.14644	0.251615	0.999846
ENSG00000084072	PPIE	protein_coding	peptidylprolyl isomerase E	450.783	474.965	443.731	454.157	430.279	-0.0313469	0.076438	-0.410095	0.681736	0.999846
ENSG00000084073	ZMPSTE24	protein_coding	zinc metallopeptidase STE24	1225.06	1120.79	1259.3	1326.59	1193.56	0.0606632	0.0687359	0.882556	0.377476	0.999846
ENSG00000084090	STARD7	protein_coding	StAR related lipid transfer domain containing 7	4317.15	4227.4	4195.78	4404.18	4441.23	0.0628711	0.0480148	1.30941	0.190395	0.999846
ENSG00000084092	NOA1	protein_coding	nitric oxide associated 1	638.325	651.196	668.404	584.541	649.16	-0.0624259	0.0741624	-0.841745	0.399931	0.999846
ENSG00000084093	REST	protein_coding	RE1 silencing transcription factor	1054.25	956.377	1116.63	1111.33	1032.67	0.0346918	0.0706539	0.49101	0.623419	0.999846
ENSG00000084110	HAL	protein_coding	histidine ammonia-lyase	18.1052	16.1187	19.0973	16.6262	20.5786	0.0043691	0.0353816	0.123485	0.901723	0.999846
ENSG00000084112	SSH1	protein_coding	slingshot protein phosphatase 1	752.312	817.756	763.891	702.674	724.926	-0.100722	0.0721087	-1.39681	0.162469	0.999846
ENSG00000084207	GSTP1	protein_coding	glutathione S-transferase pi 1	3486.26	3578.35	3543.1	3298.1	3525.48	-0.0536547	0.0525228	-1.02155	0.306993	0.999846
ENSG00000084234	APLP2	protein_coding	amyloid beta precursor like protein 2	5768.76	5786.62	5786.47	5679.14	5822.8	-0.00811858	0.0453993	-0.178826	0.858074	0.999846
ENSG00000084444	FAM234B	protein_coding	family with sequence similarity 234 member B	425.869	452.398	420.14	429.655	401.282	-0.0392122	0.0767376	-0.510991	0.609357	0.999846
ENSG00000084453	SLCO1A2	protein_coding	solute carrier organic anion transporter family member 1A2	1.73267	0	3.37011	2.62518	0.935389	0.000481125	0.0110436	0.0435661	0.96525	0.999846
ENSG00000084463	WBP11	protein_coding	WW domain binding protein 11	2174.71	2291.01	2262.46	1957.51	2187.87	-0.110393	0.0603469	-1.8293	0.0673542	0.999846
ENSG00000084623	EIF3I	protein_coding	eukaryotic translation initiation factor 3 subunit I	3765.77	3874.94	3561.08	3719.01	3908.05	0.0311378	0.0537099	0.579741	0.562089	0.999846
ENSG00000084628	NKAIN1	protein_coding	sodium/potassium transporting ATPase interacting 1	56.0157	51.5799	55.0451	60.3792	57.0587	0.0214765	0.0557005	0.385571	0.699814	0.999846
ENSG00000084636	COL16A1	protein_coding	collagen type XVI alpha 1 chain	1.28294	1.07458	2.24674	0.875061	0.935389	-0.00378615	0.0102621	-0.368944	0.712169	0.999846
ENSG00000084652	TXLNA	protein_coding	taxilin alpha	3654.73	3704.08	3503.79	3691.01	3720.04	0.034876	0.0513119	0.679686	0.496703	0.999846
ENSG00000084676	NCOA1	protein_coding	nuclear receptor coactivator 1	952.49	971.421	997.551	947.691	893.296	-0.0697698	0.0691541	-1.0089	0.313022	0.999846
ENSG00000084693	AGBL5	protein_coding	ATP/GTP binding protein like 5	1065.29	1098.22	1098.65	992.319	1071.96	-0.0665634	0.0679469	-0.97964	0.327264	0.999846
ENSG00000084710	EFR3B	protein_coding	EFR3 homolog B	193.429	186.977	201.083	199.514	186.142	-0.00308858	0.0748469	-0.0412653	0.967084	0.999846
ENSG00000084731	KIF3C	protein_coding	kinesin family member 3C	372.362	406.191	387.562	329.023	366.672	-0.100067	0.0771527	-1.297	0.194632	0.999846
ENSG00000084733	RAB10	protein_coding	RAB10%2C member RAS oncogene family	1853.42	1900.93	1862.54	1881.38	1768.82	-0.0357034	0.0601472	-0.5936	0.55278	0.999846
ENSG00000084734	GCKR	protein_coding	glucokinase regulator	0.780449	0	2.24674	0.875061	0	-0.002872	0.00735113	-0.390688	0.696028	0.999846
ENSG00000084754	HADHA	protein_coding	hydroxyacyl-CoA dehydrogenase trifunctional multienzyme complex subunit alpha	2169	2182.47	2223.15	2111.52	2158.88	-0.0377017	0.0569754	-0.661719	0.508151	0.999846
ENSG00000084764	MAPRE3	protein_coding	microtubule associated protein RP/EB family member 3	192.8	194.499	207.823	171.512	197.367	-0.0465757	0.0745956	-0.624376	0.532381	0.999846
ENSG00000084774	CAD	protein_coding	carbamoyl-phosphate synthetase 2%2C aspartate transcarbamylase%2C and dihydroorotase	3499.45	3428.99	3509.4	3527.37	3532.03	0.0219509	0.050623	0.433615	0.664568	0.999846
ENSG00000085063	CD59	protein_coding	CD59 molecule (CD59 blood group)	623.746	606.063	570.671	660.671	657.578	0.105478	0.073922	1.42688	0.153614	0.999846
ENSG00000085117	CD82	protein_coding	CD82 molecule	32.9245	23.6408	34.8244	36.7526	36.4802	0.0305119	0.0450657	0.677054	0.498372	0.999846
ENSG00000085185	BCORL1	protein_coding	BCL6 corepressor like 1	1936.02	2174.95	1916.47	1805.25	1847.39	-0.13034	0.0624562	-2.08691	0.0368964	0.999846
ENSG00000085224	ATRX	protein_coding	ATRX%2C chromatin remodeler	3026.87	2945.42	2847.74	3277.1	3037.21	0.105878	0.0550329	1.9239	0.0543668	0.999846
ENSG00000085231	AK6	protein_coding	adenylate kinase 6	220.243	212.767	210.07	233.641	224.493	0.0474106	0.0759623	0.624133	0.53254	0.999846
ENSG00000085274	MYNN	protein_coding	myoneurin	207.373	200.947	188.726	241.517	198.302	0.0662042	0.0748924	0.883991	0.376701	0.999846
ENSG00000085276	MECOM	protein_coding	MDS1 and EVI1 complex locus	591.596	586.721	630.21	585.416	564.039	-0.0516076	0.0745402	-0.692347	0.48872	0.999846
ENSG00000085365	SCAMP1	protein_coding	secretory carrier membrane protein 1	669.823	601.765	734.683	724.55	618.292	0.00485425	0.0759182	0.0639406	0.949018	0.999846
ENSG00000085377	PREP	protein_coding	prolyl endopeptidase	863.874	860.739	850.39	856.684	887.684	0.0195322	0.0700948	0.278654	0.78051	0.999846
ENSG00000085382	HACE1	protein_coding	HECT domain and ankyrin repeat containing E3 ubiquitin protein ligase 1	234.485	194.499	231.414	266.018	246.007	0.108859	0.0759375	1.43353	0.151706	0.999846
ENSG00000085415	SEH1L	protein_coding	SEH1 like nucleoporin	897.707	828.501	896.448	925.814	940.066	0.0805867	0.070113	1.14938	0.250398	0.999846
ENSG00000085433	WDR47	protein_coding	WD repeat domain 47	376.452	342.791	413.4	401.653	347.965	-0.00552619	0.0772371	-0.0715484	0.942961	0.999846
ENSG00000085449	WDFY1	protein_coding	WD repeat and FYVE domain containing 1	724.395	755.43	762.767	723.675	655.708	-0.0917813	0.0728461	-1.25993	0.207693	0.999846
ENSG00000085465	OVGP1	protein_coding	oviductal glycoprotein 1	51.1547	54.8036	53.9217	47.2533	48.6402	-0.0258914	0.0540232	-0.479264	0.631751	0.999846
ENSG00000085491	SLC25A24	protein_coding	solute carrier family 25 member 24	577.819	552.334	606.619	611.667	540.655	-0.00440738	0.0754576	-0.0584086	0.953423	0.999846
ENSG00000085511	MAP3K4	protein_coding	mitogen-activated protein kinase kinase kinase 4	768.129	779.071	787.481	746.427	759.536	-0.0393057	0.071443	-0.550168	0.582204	0.999846
ENSG00000085514	PILRA	protein_coding	paired immunoglobin like type 2 receptor alpha	21.126	18.2679	20.2206	24.5017	21.5139	0.016643	0.0379583	0.438456	0.661056	0.999846
ENSG00000085552	IGSF9	protein_coding	immunoglobulin superfamily member 9	24.3319	25.7899	23.5907	23.6266	24.3201	-0.00318199	0.0403751	-0.0788106	0.937183	0.999846
ENSG00000085563	ABCB1	protein_coding	ATP binding cassette subfamily B member 1	178.073	154.74	175.245	207.389	174.918	0.0738754	0.0734827	1.00535	0.314731	0.999846
ENSG00000085644	ZNF213	protein_coding	zinc finger protein 213	298.593	296.584	315.667	266.894	315.226	-0.0339858	0.0770212	-0.441252	0.65903	0.999846
ENSG00000085662	AKR1B1	protein_coding	aldo-keto reductase family 1 member B	1999.26	2023.43	1899.62	2016.14	2057.86	0.0445051	0.0591153	0.752851	0.451539	0.999846
ENSG00000085719	CPNE3	protein_coding	copine 3	2277.58	2140.56	2392.77	2386.29	2190.68	0.0115649	0.0615105	0.188016	0.850864	0.999846
ENSG00000085721	RRN3	protein_coding	RRN3 homolog%2C RNA polymerase I transcription factor	711.2	649.047	696.488	789.305	709.96	0.102627	0.0734713	1.39683	0.162463	0.999846
ENSG00000085733	CTTN	protein_coding	cortactin	2219.54	2239.43	2170.35	2211.28	2257.09	0.0157994	0.0568396	0.277964	0.78104	0.999846
ENSG00000085741	WNT11	protein_coding	Wnt family member 11	39.6105	46.207	37.0712	35.8775	39.2863	-0.0168312	0.0488171	-0.344781	0.730259	0.999846
ENSG00000085760	MTIF2	protein_coding	mitochondrial translational initiation factor 2	976.441	974.644	944.753	982.693	1003.67	0.0360007	0.0684813	0.5257	0.599096	0.999846
ENSG00000085788	DDHD2	protein_coding	DDHD domain containing 2	791.757	781.22	812.195	769.178	804.434	-0.0125301	0.0713613	-0.175587	0.860619	0.999846
ENSG00000085831	TTC39A	protein_coding	tetratricopeptide repeat domain 39A	82.5272	101.011	80.8825	75.2552	72.9603	-0.060639	0.06234	-0.972715	0.330695	0.999846
ENSG00000085832	EPS15	protein_coding	epidermal growth factor receptor pathway substrate 15	1022.29	1058.46	1085.17	937.19	1008.35	-0.102533	0.0684695	-1.4975	0.134263	0.999846
ENSG00000085840	ORC1	protein_coding	origin recognition complex subunit 1	896.62	917.692	871.734	906.563	890.49	0.00430022	0.0697681	0.0616359	0.950853	0.999846
ENSG00000085871	MGST2	protein_coding	microsomal glutathione S-transferase 2	219.203	220.289	233.661	216.14	206.721	-0.041431	0.0758885	-0.545945	0.585104	0.999846
ENSG00000085872	CHERP	protein_coding	calcium homeostasis endoplasmic reticulum protein	2233.35	2330.76	2263.59	2079.14	2259.9	-0.0683736	0.0587555	-1.1637	0.244547	0.999846
ENSG00000085978	ATG16L1	protein_coding	autophagy related 16 like 1	515.407	507.202	510.009	521.536	522.882	0.0231793	0.0753966	0.307431	0.758515	0.999846
ENSG00000085982	USP40	protein_coding	ubiquitin specific peptidase 40	357.066	368.581	361.725	364.025	333.934	-0.0336834	0.0771851	-0.436397	0.662549	0.999846
ENSG00000085998	POMGNT1	protein_coding	protein O-linked mannose N-acetylglucosaminyltransferase 1 (beta 1%2C2-)	488.541	496.456	517.873	464.657	475.178	-0.0654122	0.0758429	-0.862469	0.388429	0.999846
ENSG00000085999	RAD54L	protein_coding	RAD54 like	630.177	649.047	639.197	588.916	643.548	-0.0413221	0.0740853	-0.557763	0.577006	0.999846
ENSG00000086015	MAST2	protein_coding	microtubule associated serine/threonine kinase 2	751.624	813.457	750.41	728.926	713.702	-0.0790053	0.0722175	-1.09399	0.273959	0.999846
ENSG00000086061	DNAJA1	protein_coding	DnaJ heat shock protein family (Hsp40) member A1	3750.07	3678.29	3671.17	3849.39	3801.42	0.051235	0.0496338	1.03226	0.301951	0.999846
ENSG00000086062	B4GALT1	protein_coding	beta-1%2C4-galactosyltransferase 1	672.208	728.566	685.255	650.17	624.84	-0.0981197	0.0732838	-1.3389	0.180603	0.999846
ENSG00000086065	CHMP5	protein_coding	charged multivesicular body protein 5	412.289	424.459	419.016	402.528	403.153	-0.0369616	0.0767137	-0.481812	0.629939	0.999846
ENSG00000086102	NFX1	protein_coding	nuclear transcription factor%2C X-box binding 1	1266.59	1249.74	1242.45	1275.84	1298.32	0.0360275	0.0646566	0.557212	0.577382	0.999846
ENSG00000086159	AQP6	protein_coding	aquaporin 6	10.7928	12.895	6.74021	11.3758	12.1601	0.00855502	0.0277216	0.308605	0.757622	0.999846
ENSG00000086189	DIMT1	protein_coding	DIM1 dimethyladenosine transferase 1 homolog	732.567	718.894	778.494	721.05	711.831	-0.0424978	0.0724579	-0.586517	0.557528	0.999846
ENSG00000086200	IPO11	protein_coding	importin 11	845.359	799.488	857.13	896.062	828.755	0.0407728	0.0712867	0.571955	0.567352	0.999846
ENSG00000086205	FOLH1	protein_coding	folate hydrolase 1	1.5365	2.14916	2.24674	1.75012	0	-0.00600529	0.0106951	-0.561501	0.574456	0.999846
ENSG00000086232	EIF2AK1	protein_coding	eukaryotic translation initiation factor 2 alpha kinase 1	2658.51	2877.73	2620.82	2507.05	2628.44	-0.082444	0.057628	-1.43062	0.152538	0.999846
ENSG00000086289	EPDR1	protein_coding	ependymin related 1	128.299	132.173	139.298	116.383	125.342	-0.0485891	0.0700787	-0.69335	0.48809	0.999846
ENSG00000086300	SNX10	protein_coding	sorting nexin 10	108.443	114.98	107.843	101.507	109.44	-0.0205182	0.0675104	-0.303927	0.761183	0.999846
ENSG00000086475	SEPHS1	protein_coding	selenophosphate synthetase 1	892.918	886.529	896.448	905.688	883.007	0.0034458	0.0695921	0.0495142	0.96051	0.999846
ENSG00000086504	MRPL28	protein_coding	mitochondrial ribosomal protein L28	1078.2	1088.55	1072.82	1030.82	1120.6	-0.00526194	0.0679781	-0.0774064	0.9383	0.999846
ENSG00000086506	HBQ1	protein_coding	hemoglobin subunit theta 1	22.3986	16.1187	24.7141	25.3768	23.3847	0.0170845	0.0384557	0.444265	0.656851	0.999846
ENSG00000086544	ITPKC	protein_coding	inositol-trisphosphate 3-kinase C	112.426	110.682	95.4863	117.258	126.277	0.062208	0.0678211	0.917237	0.359018	0.999846
ENSG00000086570	FAT2	protein_coding	FAT atypical cadherin 2	27.524	22.5662	23.5907	35.8775	28.0617	0.0379759	0.0422363	0.899129	0.368584	0.999846
ENSG00000086589	RBM22	protein_coding	RNA binding motif protein 22	1363.49	1348.6	1406.46	1284.59	1414.31	-0.0229274	0.0655901	-0.349556	0.726672	0.999846
ENSG00000086598	TMED2	protein_coding	transmembrane p24 trafficking protein 2	2614.34	2650.99	2659.01	2619.93	2527.42	-0.0381646	0.0546254	-0.69866	0.484765	0.999846
ENSG00000086619	ERO1B	protein_coding	endoplasmic reticulum oxidoreductase 1 beta	296.49	298.733	276.349	324.648	286.229	0.0408088	0.077067	0.529524	0.596442	0.999846
ENSG00000086666	ZFAND6	protein_coding	zinc finger AN1-type containing 6	474.725	443.802	505.516	499.66	449.922	0.000840704	0.0765948	0.010976	0.991243	0.999846
ENSG00000086696	HSD17B2	protein_coding	hydroxysteroid 17-beta dehydrogenase 2	3.23547	6.44748	1.12337	3.50024	1.87078	-0.00491362	0.015307	-0.321004	0.748207	0.999846
ENSG00000086712	TXLNG	protein_coding	taxilin gamma	2115.27	2179.25	2146.76	2080.02	2055.05	-0.0544526	0.0571757	-0.952374	0.340908	0.999846
ENSG00000086717	PPEF1	protein_coding	protein phosphatase with EF-hand domain 1	1.48951	2.14916	1.12337	1.75012	0.935389	-0.00145039	0.0110068	-0.131773	0.895164	0.999846
ENSG00000086730	LAT2	protein_coding	linker for activation of T-cells family member 2	42.8166	41.9086	39.3179	50.7535	39.2863	0.0178927	0.0501262	0.356952	0.721128	0.999846
ENSG00000086758	HUWE1	protein_coding	HECT%2C UBA and WWE domain containing 1%2C E3 ubiquitin protein ligase	12584.8	13076.6	13064.8	11870.2	12327.5	-0.10324	0.0405394	-2.54667	0.0108756	0.999846
ENSG00000086827	ZW10	protein_coding	zw10 kinetochore protein	809.991	788.742	821.182	819.057	810.982	0.012665	0.070916	0.178591	0.858259	0.999846
ENSG00000086848	ALG9	protein_coding	ALG9%2C alpha-1%2C2-mannosyltransferase	91.5167	92.4139	103.35	80.5056	89.7973	-0.0452185	0.0644805	-0.701274	0.483132	0.999846
ENSG00000086967	MYBPC2	protein_coding	myosin binding protein C%2C fast type	3.47976	5.3729	1.12337	0.875061	6.54772	0.00175138	0.0152583	0.114782	0.908618	0.999846
ENSG00000087008	ACOX3	protein_coding	acyl-CoA oxidase 3%2C pristanoyl	147.577	160.112	147.161	127.759	155.275	-0.0370352	0.0713385	-0.519147	0.603658	0.999846
ENSG00000087053	MTMR2	protein_coding	myotubularin related protein 2	1095.38	1092.85	1108.76	1078.95	1100.95	-0.0107773	0.0667809	-0.161382	0.871792	0.999846
ENSG00000087074	PPP1R15A	protein_coding	protein phosphatase 1 regulatory subunit 15A	266.435	271.869	238.154	256.393	299.324	0.0528925	0.0765314	0.691122	0.489489	0.999846
ENSG00000087076	HSD17B14	protein_coding	hydroxysteroid 17-beta dehydrogenase 14	24.5308	25.7899	30.3309	14.876	27.1263	-0.0290487	0.0392109	-0.740832	0.458795	0.999846
ENSG00000087077	TRIP6	protein_coding	thyroid hormone receptor interactor 6	615.406	589.945	563.931	623.043	684.705	0.11379	0.0744681	1.52804	0.126502	0.999846
ENSG00000087085	ACHE	protein_coding	acetylcholinesterase (Cartwright blood group)	39.2224	37.6103	39.3179	34.1274	45.8341	0.0059762	0.0483964	0.123484	0.901723	0.999846
ENSG00000087086	FTL	protein_coding	ferritin light chain	2516.19	2584.37	2525.33	2369.66	2585.41	-0.0373143	0.0574713	-0.649269	0.516165	0.999846
ENSG00000087087	SRRT	protein_coding	serrate%2C RNA effector molecule	3592.15	3813.69	3388.08	3501.99	3664.85	-0.00623694	0.0563427	-0.110697	0.911857	0.999846
ENSG00000087088	BAX	protein_coding	BCL2 associated X%2C apoptosis regulator	750.937	741.46	711.092	809.431	741.763	0.0639804	0.0724656	0.882908	0.377286	0.999846
ENSG00000087095	NLK	protein_coding	nemo like kinase	252.978	264.347	230.291	271.269	246.007	0.027626	0.0764423	0.361397	0.717803	0.999846
ENSG00000087111	PIGS	protein_coding	phosphatidylinositol glycan anchor biosynthesis class S	1215.03	1260.48	1219.98	1193.58	1186.07	-0.0459417	0.065374	-0.702751	0.482211	0.999846
ENSG00000087116	ADAMTS2	protein_coding	ADAM metallopeptidase with thrombospondin type 1 motif 2	73.5519	80.5935	75.2657	69.1298	69.2188	-0.0330855	0.0608442	-0.543774	0.586597	0.999846
ENSG00000087152	ATXN7L3	protein_coding	ataxin 7 like 3	1073.31	1050.94	1034.62	1069.32	1138.37	0.0606033	0.06762	0.896233	0.370128	0.999846
ENSG00000087157	PGS1	protein_coding	phosphatidylglycerophosphate synthase 1	463.741	459.92	460.581	461.157	473.307	0.012607	0.0761299	0.165599	0.868473	0.999846
ENSG00000087191	PSMC5	protein_coding	proteasome 26S subunit%2C ATPase 5	1283.48	1334.63	1181.78	1257.46	1360.06	0.0415338	0.0677118	0.613391	0.539618	0.999846
ENSG00000087206	UIMC1	protein_coding	ubiquitin interaction motif containing 1	571.953	595.318	542.587	565.289	584.618	0.00903287	0.0749554	0.12051	0.904079	0.999846
ENSG00000087237	CETP	protein_coding	cholesteryl ester transfer protein	0.452612	0	0	0.875061	0.935389	0.00417343	0.00594637	0.701845	0.482776	0.999846
ENSG00000087245	MMP2	protein_coding	matrix metallopeptidase 2	21.8966	20.417	24.7141	21.8765	20.5786	-0.00578462	0.0385046	-0.150232	0.880582	0.999846
ENSG00000087253	LPCAT2	protein_coding	lysophosphatidylcholine acyltransferase 2	241.774	239.631	229.167	261.643	236.653	0.0376423	0.0763853	0.492795	0.622158	0.999846
ENSG00000087258	GNAO1	protein_coding	G protein subunit alpha o1	34.8183	34.3866	39.3179	39.3777	26.1909	-0.016107	0.0457557	-0.352021	0.724822	0.999846
ENSG00000087263	OGFOD1	protein_coding	2-oxoglutarate and iron dependent oxygenase domain containing 1	1033.18	1055.24	994.181	1042.2	1041.09	0.0172588	0.0679823	0.253872	0.799595	0.999846
ENSG00000087266	SH3BP2	protein_coding	SH3 domain binding protein 2	524.705	520.097	530.23	503.16	545.332	-0.00175219	0.0755153	-0.0232032	0.981488	0.999846
ENSG00000087269	NOP14	protein_coding	NOP14 nucleolar protein	2316.04	2563.95	2251.23	2166.65	2282.35	-0.0921925	0.0612939	-1.50411	0.132554	0.999846
ENSG00000087274	ADD1	protein_coding	adducin 1	2051.03	2207.19	2054.64	1932.13	2010.15	-0.0924668	0.0594273	-1.55596	0.119716	0.999846
ENSG00000087299	L2HGDH	protein_coding	L-2-hydroxyglutarate dehydrogenase	359.527	333.12	349.368	409.528	346.094	0.0742963	0.0772384	0.961909	0.336095	0.999846
ENSG00000087301	TXNDC16	protein_coding	thioredoxin domain containing 16	322.91	315.927	328.024	360.525	287.164	0.00450853	0.0770536	0.0585115	0.953341	0.999846
ENSG00000087302	RTRAF	protein_coding	RNA transcription%2C translation and transport factor	1490.77	1522.68	1506.44	1511.23	1422.73	-0.0361351	0.0630222	-0.573371	0.566394	0.999846
ENSG00000087303	NID2	protein_coding	nidogen 2	338.718	357.835	341.504	301.021	354.512	-0.0464337	0.0772284	-0.601252	0.547672	0.999846
ENSG00000087338	GMCL1	protein_coding	germ cell-less%2C spermatogenesis associated 1	444.196	428.758	434.744	469.908	443.374	0.046456	0.076439	0.607753	0.543352	0.999846
ENSG00000087365	SF3B2	protein_coding	splicing factor 3b subunit 2	4917.51	5154.76	4920.35	4576.57	5018.36	-0.061561	0.052017	-1.18348	0.236619	0.999846
ENSG00000087448	KLHL42	protein_coding	kelch like family member 42	526.496	503.978	548.204	561.789	492.015	0.00191514	0.0760425	0.0251851	0.979907	0.999846
ENSG00000087460	GNAS	protein_coding	GNAS complex locus	12590.8	13222.7	12719.9	12057.5	12363	-0.0806286	0.0411264	-1.96051	0.0499365	0.999846
ENSG00000087470	DNM1L	protein_coding	dynamin 1 like	1568.56	1516.23	1546.88	1615.36	1595.77	0.0547113	0.0615645	0.888683	0.374174	0.999846
ENSG00000087494	PTHLH	protein_coding	parathyroid hormone like hormone	7.64489	4.29832	14.6038	7.00049	4.67694	-0.0151551	0.0228144	-0.66428	0.506511	0.999846
ENSG00000087495	PHACTR3	protein_coding	phosphatase and actin regulator 3	52.7767	53.729	47.1815	56.8789	53.3172	0.0184098	0.0544558	0.338068	0.735312	0.999846
ENSG00000087502	ERGIC2	protein_coding	ERGIC and golgi 2	643.502	562.006	663.911	702.674	645.418	0.0851327	0.0751096	1.13345	0.257027	0.999846
ENSG00000087510	TFAP2C	protein_coding	transcription factor AP-2 gamma	117.91	117.129	116.83	120.758	116.924	0.00630619	0.0689504	0.0914598	0.927127	0.999846
ENSG00000087586	AURKA	protein_coding	aurora kinase A	1201.09	1215.35	1191.89	1184.83	1212.26	-0.00481405	0.0655163	-0.0734788	0.941425	0.999846
ENSG00000087589	CASS4	protein_coding	Cas scaffolding protein family member 4	6.51509	7.52206	6.74021	5.25036	6.54772	-0.00583309	0.0222372	-0.262312	0.793081	0.999846
ENSG00000087842	PIR	protein_coding	pirin	183.809	186.977	189.849	174.137	184.272	-0.0266824	0.0744816	-0.358242	0.720163	0.999846
ENSG00000087884	AAMDC	protein_coding	adipogenesis associated Mth938 domain containing	44.6984	45.1324	32.5777	53.3787	47.7048	0.0461073	0.0506759	0.909847	0.362903	0.999846
ENSG00000087903	RFX2	protein_coding	regulatory factor X2	168.337	182.679	181.986	162.761	145.921	-0.0827866	0.0734467	-1.12717	0.259672	0.999846
ENSG00000087995	METTL2A	protein_coding	methyltransferase like 2A	330.159	359.984	297.693	356.15	306.808	0.0054085	0.0770849	0.0701629	0.944064	0.999846
ENSG00000088002	SULT2B1	protein_coding	sulfotransferase family 2B member 1	5.63067	13.9695	2.24674	3.50024	2.80617	-0.020487	0.0193121	-1.06084	0.288763	0.999846
ENSG00000088035	ALG6	protein_coding	ALG6%2C alpha-1%2C3-glucosyltransferase	626.169	664.091	634.703	635.294	570.587	-0.0676261	0.0744196	-0.908713	0.363502	0.999846
ENSG00000088038	CNOT3	protein_coding	CCR4-NOT transcription complex subunit 3	1652.48	1677.42	1634.5	1562.86	1735.15	-0.00519504	0.0633735	-0.0819749	0.934667	0.999846
ENSG00000088053	GP6	protein_coding	glycoprotein VI platelet	2.49449	4.29832	1.12337	1.75012	2.80617	-0.00209591	0.013827	-0.151581	0.879518	0.999846
ENSG00000088179	PTPN4	protein_coding	protein tyrosine phosphatase%2C non-receptor type 4	386.223	368.581	381.945	417.404	376.962	0.0440501	0.0770693	0.571565	0.567617	0.999846
ENSG00000088205	DDX18	protein_coding	DEAD-box helicase 18	2217.34	2189.99	2247.86	2311.91	2119.59	-0.00134398	0.0589883	-0.0227838	0.981823	0.999846
ENSG00000088247	KHSRP	protein_coding	KH-type splicing regulatory protein	10833.7	11350.8	10490	10370.3	11123.6	-0.0208022	0.0477093	-0.436021	0.662822	0.999846
ENSG00000088256	GNA11	protein_coding	G protein subunit alpha 11	1350.48	1405.55	1279.52	1281.96	1434.89	0.0120708	0.0673196	0.179307	0.857697	0.999846
ENSG00000088280	ASAP3	protein_coding	ArfGAP with SH3 domain%2C ankyrin repeat and PH domain 3	148.049	159.038	148.285	141.76	143.114	-0.0351557	0.0720632	-0.487845	0.62566	0.999846
ENSG00000088298	EDEM2	protein_coding	ER degradation enhancing alpha-mannosidase like protein 2	214.599	240.706	204.453	206.514	206.721	-0.0425106	0.0754568	-0.563376	0.573179	0.999846
ENSG00000088305	DNMT3B	protein_coding	DNA methyltransferase 3 beta	758.823	848.919	751.533	679.047	755.794	-0.103733	0.0734758	-1.4118	0.158008	0.999846
ENSG00000088320	REM1	protein_coding	RRAD and GEM like GTPase 1	0.268645	1.07458	0	0	0	-0.00246079	0.00444758	-0.553287	0.580067	0.999846
ENSG00000088325	TPX2	protein_coding	TPX2%2C microtubule nucleation factor	3758.34	3920.07	3840.8	3530	3742.49	-0.0821174	0.0513937	-1.59781	0.110085	0.999846
ENSG00000088340	FER1L4	transcribed_unitary_pseudogene	fer-1 like family member 4%2C pseudogene	59.4444	61.2511	40.4413	61.2543	74.8311	0.0618186	0.0550438	1.12308	0.261404	0.999846
ENSG00000088356	PDRG1	protein_coding	p53 and DNA damage regulated 1	298.329	297.659	307.803	292.27	295.583	-0.0204604	0.0771861	-0.265079	0.790949	0.999846
ENSG00000088367	EPB41L1	protein_coding	erythrocyte membrane protein band 4.1 like 1	616.893	631.853	648.184	602.917	584.618	-0.0696352	0.0739117	-0.942141	0.34612	0.999846
ENSG00000088386	SLC15A1	protein_coding	solute carrier family 15 member 1	4.47321	3.22374	5.61684	4.3753	4.67694	0.000532385	0.0185512	0.0286982	0.977105	0.999846
ENSG00000088387	DOCK9	protein_coding	dedicator of cytokinesis 9	339.983	355.686	345.997	343.024	315.226	-0.0465864	0.0772308	-0.603211	0.546369	0.999846
ENSG00000088448	ANKRD10	protein_coding	ankyrin repeat domain 10	259.302	219.214	269.608	267.769	280.617	0.0709947	0.0764039	0.929202	0.352784	0.999846
ENSG00000088451	TGDS	protein_coding	TDP-glucose 4%2C6-dehydratase	331.734	315.927	326.9	361.4	322.709	0.0450107	0.0772378	0.582755	0.560058	0.999846
ENSG00000088538	DOCK3	protein_coding	dedicator of cytokinesis 3	491.092	529.768	479.678	462.907	492.015	-0.0473018	0.0761197	-0.621413	0.534328	0.999846
ENSG00000088543	C3orf18	protein_coding	chromosome 3 open reading frame 18	36.2068	40.8341	31.4543	33.2523	39.2863	0.000280935	0.0469585	0.00598263	0.995227	0.999846
ENSG00000088682	COQ9	protein_coding	coenzyme Q9	558.367	596.392	578.535	506.66	551.879	-0.0932262	0.0750995	-1.24137	0.214469	0.999846
ENSG00000088726	TMEM40	protein_coding	transmembrane protein 40	0.499607	0	1.12337	0.875061	0	-0.000513912	0.00601142	-0.0854894	0.931872	0.999846
ENSG00000088727	KIF9	protein_coding	kinesin family member 9	79.7518	62.3257	86.4994	82.2557	87.9266	0.0376958	0.0611032	0.616921	0.537287	0.999846
ENSG00000088756	ARHGAP28	protein_coding	Rho GTPase activating protein 28	70.0772	91.3393	61.7853	68.2547	58.9295	-0.0457777	0.0580916	-0.788027	0.430681	0.999846
ENSG00000088766	CRLS1	protein_coding	cardiolipin synthase 1	625.396	579.199	609.989	664.171	648.224	0.0920695	0.0738807	1.24619	0.212694	0.999846
ENSG00000088782	DEFB127	protein_coding	defensin beta 127	0.280842	0	1.12337	0	0	-0.00248085	0.00446704	-0.555367	0.578644	0.999846
ENSG00000088808	PPP1R13B	protein_coding	protein phosphatase 1 regulatory subunit 13B	446.503	441.653	407.783	457.657	478.919	0.0797696	0.0765031	1.0427	0.297089	0.999846
ENSG00000088812	ATRN	protein_coding	attractin	870.165	811.308	943.629	855.809	869.912	-0.0161906	0.0719458	-0.225039	0.821949	0.999846
ENSG00000088826	SMOX	protein_coding	spermine oxidase	88.8163	91.3393	82.0059	88.3811	93.5389	0.0152017	0.064107	0.23713	0.812556	0.999846
ENSG00000088827	SIGLEC1	protein_coding	sialic acid binding Ig like lectin 1	0.987018	1.07458	1.12337	1.75012	0	-0.000996784	0.00866644	-0.115016	0.908432	0.999846
ENSG00000088832	FKBP1A	protein_coding	FK506 binding protein 1A	2276.89	2324.32	2298.41	2243.66	2241.19	-0.0368988	0.0560586	-0.658217	0.510398	0.999846
ENSG00000088833	NSFL1C	protein_coding	NSFL1 cofactor	789.824	826.352	807.702	751.677	773.567	-0.0691768	0.0711893	-0.97173	0.331185	0.999846
ENSG00000088836	SLC4A11	protein_coding	solute carrier family 4 member 11	315.839	335.269	331.394	286.145	310.549	-0.0788378	0.077227	-1.02086	0.307321	0.999846
ENSG00000088854	C20orf194	protein_coding	chromosome 20 open reading frame 194	191.537	188.052	179.739	191.638	206.721	0.0429167	0.0747864	0.573857	0.566065	0.999846
ENSG00000088876	ZNF343	protein_coding	zinc finger protein 343	254.824	276.167	263.992	254.643	224.493	-0.0750195	0.0765859	-0.979547	0.32731	0.999846
ENSG00000088881	EBF4	protein_coding	early B-cell factor 4	101.161	85.9664	119.077	103.257	96.3451	-0.00849806	0.0649868	-0.130766	0.895961	0.999846
ENSG00000088882	CPXM1	protein_coding	carboxypeptidase X%2C M14 family member 1	0.233847	0	0	0	0.935389	0.00226332	0.00438502	0.516148	0.605751	0.999846
ENSG00000088888	MAVS	protein_coding	mitochondrial antiviral signaling protein	2678.45	2801.43	2621.94	2633.93	2656.5	-0.0305788	0.0554084	-0.551881	0.58103	0.999846
ENSG00000088899	LZTS3	protein_coding	leucine zipper tumor suppressor family member 3	309.366	346.015	315.667	277.394	298.389	-0.0970848	0.0771885	-1.25776	0.208478	0.999846
ENSG00000088926	F11	protein_coding	coagulation factor XI	0.268645	1.07458	0	0	0	-0.00246079	0.00444758	-0.553287	0.580067	0.999846
ENSG00000088930	XRN2	protein_coding	5'-3' exoribonuclease 2	2113.09	2223.31	2125.41	1993.39	2110.24	-0.0693852	0.0586822	-1.18239	0.237051	0.999846
ENSG00000088970	KIZ	protein_coding	kizuna centrosomal protein	235.601	240.706	239.277	225.766	236.653	-0.0230014	0.0763676	-0.301193	0.763267	0.999846
ENSG00000088986	DYNLL1	protein_coding	dynein light chain LC8-type 1	2104.8	2140.56	2160.24	2010.01	2108.37	-0.0521182	0.0578893	-0.900307	0.367957	0.999846
ENSG00000088992	TESC	protein_coding	tescalcin	64.6803	73.0715	76.3891	56.8789	52.3818	-0.0776999	0.0583801	-1.33093	0.183212	0.999846
ENSG00000089006	SNX5	protein_coding	sorting nexin 5	2684.31	2623.05	2696.08	2749.44	2668.66	0.0229233	0.0544063	0.421336	0.67351	0.999846
ENSG00000089009	RPL6	protein_coding	ribosomal protein L6	2930.27	2944.35	3022.98	2833.45	2920.28	-0.0453709	0.0532721	-0.851683	0.39439	0.999846
ENSG00000089022	MAPKAPK5	protein_coding	mitogen-activated protein kinase-activated protein kinase 5	714.401	695.254	721.203	709.674	731.474	0.0167882	0.0724332	0.231775	0.816713	0.999846
ENSG00000089041	P2RX7	protein_coding	purinergic receptor P2X 7	1.53939	3.22374	1.12337	0.875061	0.935389	-0.00627324	0.0111024	-0.565036	0.572049	0.999846
ENSG00000089048	ESF1	protein_coding	ESF1 nucleolar pre-rRNA processing protein homolog	952.598	959.6	978.454	967.817	904.521	-0.0355878	0.0692526	-0.513885	0.607333	0.999846
ENSG00000089050	RBBP9	protein_coding	RB binding protein 9%2C serine hydrolase	422.487	419.086	398.796	443.656	428.408	0.0518547	0.0766696	0.676339	0.498825	0.999846
ENSG00000089053	ANAPC5	protein_coding	anaphase promoting complex subunit 5	3096.89	3022.79	3099.37	3240.35	3025.05	0.0288538	0.0541648	0.532704	0.594239	0.999846
ENSG00000089057	SLC23A2	protein_coding	solute carrier family 23 member 2	1143.79	1170.22	1152.58	1099.95	1152.4	-0.0337667	0.0664593	-0.508081	0.611396	0.999846
ENSG00000089060	SLC8B1	protein_coding	solute carrier family 8 member B1	175.554	169.784	172.999	186.388	173.047	0.024573	0.0739832	0.332143	0.739781	0.999846
ENSG00000089063	TMEM230	protein_coding	transmembrane protein 230	845.587	855.366	854.883	778.804	893.296	-0.0226232	0.0720034	-0.314197	0.753372	0.999846
ENSG00000089091	DZANK1	protein_coding	double zinc ribbon and ankyrin repeat domains 1	50.4209	49.4307	38.1945	55.1288	58.9295	0.0517793	0.0532226	0.972882	0.330612	0.999846
ENSG00000089094	KDM2B	protein_coding	lysine demethylase 2B	820.764	875.783	818.936	799.806	788.533	-0.0652802	0.0710262	-0.9191	0.358043	0.999846
ENSG00000089101	CFAP61	protein_coding	cilia and flagella associated protein 61	2.01928	2.14916	2.24674	0.875061	2.80617	-0.00176578	0.0126241	-0.139874	0.88876	0.999846
ENSG00000089123	TASP1	protein_coding	taspase 1	123.785	135.397	128.064	112.883	118.794	-0.0527066	0.069602	-0.757258	0.448896	0.999846
ENSG00000089154	GCN1	protein_coding	GCN1%2C eIF2 alpha kinase activator homolog	3309.78	3490.24	3346.51	3139.72	3262.64	-0.0823273	0.0524931	-1.56834	0.116801	0.999846
ENSG00000089157	RPLP0	protein_coding	ribosomal protein lateral stalk subunit P0	4278.64	4181.19	4231.73	4386.68	4314.95	0.0434229	0.0482748	0.899494	0.36839	0.999846
ENSG00000089159	PXN	protein_coding	paxillin	601.147	659.792	583.028	569.665	592.101	-0.0610708	0.0748631	-0.815767	0.414634	0.999846
ENSG00000089163	SIRT4	protein_coding	sirtuin 4	15.3937	11.8204	19.0973	16.6262	14.0308	-0.000416891	0.0326057	-0.0127858	0.989799	0.999846
ENSG00000089169	RPH3A	protein_coding	rabphilin 3A	0.830329	1.07458	2.24674	0	0	-0.00778823	0.00789652	-0.986287	0.323993	0.999846
ENSG00000089177	KIF16B	protein_coding	kinesin family member 16B	301.39	326.672	304.433	296.646	277.81	-0.0649282	0.0771693	-0.841373	0.400139	0.999846
ENSG00000089195	TRMT6	protein_coding	tRNA methyltransferase 6	729.266	781.22	743.67	700.924	691.252	-0.0890601	0.0722219	-1.23315	0.217521	0.999846
ENSG00000089199	CHGB	protein_coding	chromogranin B	2.65586	1.07458	2.24674	2.62518	4.67694	0.00939861	0.0144076	0.652336	0.514185	0.999846
ENSG00000089220	PEBP1	protein_coding	phosphatidylethanolamine binding protein 1	2377.32	2399.54	2350.09	2381.92	2377.76	0.00252816	0.0555681	0.0454967	0.963711	0.999846
ENSG00000089234	BRAP	protein_coding	BRCA1 associated protein	602.827	628.63	556.067	619.543	607.067	0.0311145	0.0747706	0.416133	0.677312	0.999846
ENSG00000089248	ERP29	protein_coding	endoplasmic reticulum protein 29	923.277	982.166	896.448	897.812	916.681	-0.035967	0.0700122	-0.513725	0.607444	0.999846
ENSG00000089250	NOS1	protein_coding	nitric oxide synthase 1	0.805935	3.22374	0	0	0	-0.00649003	0.00722589	-0.898163	0.369099	0.999846
ENSG00000089280	FUS	protein_coding	FUS RNA binding protein	7872.11	8246.33	7195.17	7918.42	8128.53	0.0478908	0.0525465	0.911399	0.362085	0.999846
ENSG00000089289	IGBP1	protein_coding	immunoglobulin binding protein 1	364.382	358.91	372.958	369.276	356.383	-0.00627895	0.0771229	-0.0814149	0.935112	0.999846
ENSG00000089327	FXYD5	protein_coding	FXYD domain containing ion transport regulator 5	508.139	581.348	554.944	445.406	450.857	-0.206551	0.0755835	-2.73276	0.00628065	0.999846
ENSG00000089335	ZNF302	protein_coding	zinc finger protein 302	236.143	238.557	215.687	241.517	248.813	0.0461961	0.0762824	0.605593	0.544785	0.999846
ENSG00000089351	GRAMD1A	protein_coding	GRAM domain containing 1A	811.014	844.62	805.455	758.678	835.302	-0.034623	0.0717977	-0.48223	0.629643	0.999846
ENSG00000089486	CDIP1	protein_coding	cell death inducing p53 target 1	679.228	701.701	641.443	669.421	704.348	0.0208327	0.0735061	0.283414	0.776859	0.999846
ENSG00000089505	CMTM1	protein_coding	CKLF like MARVEL transmembrane domain containing 1	27.5711	18.2679	26.9608	33.2523	31.8032	0.0418001	0.042016	0.994861	0.319804	0.999846
ENSG00000089558	KCNH4	protein_coding	potassium voltage-gated channel subfamily H member 4	14.2499	15.0441	16.8505	15.7511	9.35389	-0.0147986	0.0314674	-0.470282	0.638153	0.999846
ENSG00000089597	GANAB	protein_coding	glucosidase II alpha subunit	6983.27	7254.49	7053.63	6701.22	6923.75	-0.0642381	0.0446068	-1.4401	0.14984	0.999846
ENSG00000089639	GMIP	protein_coding	GEM interacting protein	194.469	218.14	181.986	178.512	199.238	-0.0308259	0.0743684	-0.414502	0.678506	0.999846
ENSG00000089682	RBM41	protein_coding	RNA binding motif protein 41	826.37	777.996	774.001	914.438	839.044	0.122204	0.0712874	1.71424	0.0864841	0.999846
ENSG00000089685	BIRC5	protein_coding	baculoviral IAP repeat containing 5	2512.89	2566.1	2509.61	2434.42	2541.45	-0.0245098	0.055526	-0.441413	0.658914	0.999846
ENSG00000089692	LAG3	protein_coding	lymphocyte activating 3	3.45423	6.44748	1.12337	4.3753	1.87078	-0.0029109	0.0156972	-0.185441	0.852883	0.999846
ENSG00000089693	MLF2	protein_coding	myeloid leukemia factor 2	2655.57	2847.64	2616.33	2487.8	2670.54	-0.0693229	0.0580389	-1.19442	0.232313	0.999846
ENSG00000089723	OTUB2	protein_coding	OTU deubiquitinase%2C ubiquitin aldehyde binding 2	124.595	137.546	119.077	129.509	112.247	-0.0237964	0.0691279	-0.344237	0.730668	0.999846
ENSG00000089737	DDX24	protein_coding	DEAD-box helicase 24	2856.81	2970.14	2802.8	2742.44	2911.87	-0.0257121	0.0555913	-0.462519	0.643709	0.999846
ENSG00000089775	ZBTB25	protein_coding	zinc finger and BTB domain containing 25	187.647	180.53	177.492	194.263	198.302	0.0494736	0.0747124	0.662188	0.507851	0.999846
ENSG00000089818	NECAP1	protein_coding	NECAP endocytosis associated 1	521.76	526.544	530.23	523.286	506.981	-0.0222322	0.0753393	-0.295095	0.767921	0.999846
ENSG00000089820	ARHGAP4	protein_coding	Rho GTPase activating protein 4	14.4044	9.67122	14.6038	18.3763	14.9662	0.0201765	0.0317741	0.635	0.525428	0.999846
ENSG00000089847	ANKRD24	protein_coding	ankyrin repeat domain 24	15.4708	11.8204	20.2206	14.876	14.9662	-0.00468494	0.032619	-0.143626	0.885796	0.999846
ENSG00000089876	DHX32	protein_coding	DEAH-box helicase 32 (putative)	352.132	362.134	354.984	336.898	354.512	-0.0275545	0.0771822	-0.357006	0.721087	0.999846
ENSG00000089902	RCOR1	protein_coding	REST corepressor 1	998.592	1002.58	1040.24	999.319	952.226	-0.0479345	0.0684724	-0.700056	0.483892	0.999846
ENSG00000089916	GPATCH2L	protein_coding	G-patch domain containing 2 like	955.136	810.234	986.318	1047.45	976.546	0.115903	0.0726117	1.5962	0.110443	0.999846
ENSG00000090006	LTBP4	protein_coding	latent transforming growth factor beta binding protein 4	616.419	627.555	666.157	584.541	587.424	-0.0915121	0.0740234	-1.23626	0.216362	0.999846
ENSG00000090013	BLVRB	protein_coding	biliverdin reductase B	123.752	105.309	126.941	123.384	139.373	0.0487847	0.0689121	0.707926	0.478991	0.999846
ENSG00000090020	SLC9A1	protein_coding	solute carrier family 9 member A1	642.035	642.599	676.268	630.044	619.227	-0.0507764	0.0735914	-0.689977	0.490208	0.999846
ENSG00000090054	SPTLC1	protein_coding	serine palmitoyltransferase long chain base subunit 1	704.252	646.897	687.501	732.426	750.182	0.101606	0.0727356	1.39692	0.162437	0.999846
ENSG00000090060	PAPOLA	protein_coding	poly(A) polymerase alpha	4312.46	4119.94	4539.53	4399.81	4190.54	-0.00966143	0.0533824	-0.180985	0.856379	0.999846
ENSG00000090061	CCNK	protein_coding	cyclin K	304.66	301.957	292.076	329.023	295.583	0.0348663	0.0771681	0.451822	0.651397	0.999846
ENSG00000090097	PCBP4	protein_coding	poly(rC) binding protein 4	111.147	116.055	116.83	104.132	107.57	-0.0362802	0.0680345	-0.533262	0.593852	0.999846
ENSG00000090238	YPEL3	protein_coding	yippee like 3	108.783	113.906	96.6097	106.757	117.859	0.0233108	0.0671624	0.347081	0.72853	0.999846
ENSG00000090263	MRPS33	protein_coding	mitochondrial ribosomal protein S33	436.896	426.608	461.704	439.28	419.99	-0.0267209	0.0765973	-0.348849	0.727203	0.999846
ENSG00000090266	NDUFB2	protein_coding	NADH:ubiquinone oxidoreductase subunit B2	382.782	373.954	322.407	414.779	419.99	0.136709	0.0771448	1.77211	0.0763759	0.999846
ENSG00000090273	NUDC	protein_coding	nuclear distribution C%2C dynein complex regulator	1895.45	2012.69	1798.51	1871.75	1898.84	-0.012688	0.0618395	-0.205176	0.837435	0.999846
ENSG00000090316	MAEA	protein_coding	macrophage erythroblast attacher	993.264	1036.97	977.331	989.694	969.063	-0.0295552	0.0685576	-0.431101	0.666395	0.999846
ENSG00000090339	ICAM1	protein_coding	intercellular adhesion molecule 1	8.63428	6.44748	4.49347	10.5007	13.0954	0.0287654	0.0252475	1.13934	0.254562	0.999846
ENSG00000090372	STRN4	protein_coding	striatin 4	1585.92	1682.79	1589.57	1499.85	1571.45	-0.0729595	0.0624944	-1.16746	0.243026	0.999846
ENSG00000090376	IRAK3	protein_coding	interleukin 1 receptor associated kinase 3	3.31216	1.07458	2.24674	5.25036	4.67694	0.0155646	0.0160552	0.969441	0.332325	0.999846
ENSG00000090382	LYZ	protein_coding	lysozyme	1.0021	1.07458	1.12337	0.875061	0.935389	-0.000995781	0.00919625	-0.108281	0.913773	0.999846
ENSG00000090402	SI	protein_coding	sucrase-isomaltase	0.280842	0	1.12337	0	0	-0.00248085	0.00446704	-0.555367	0.578644	0.999846
ENSG00000090432	MUL1	protein_coding	mitochondrial E3 ubiquitin protein ligase 1	401.993	426.608	398.796	385.027	397.54	-0.0424008	0.0768836	-0.551493	0.581296	0.999846
ENSG00000090447	TFAP4	protein_coding	transcription factor AP-4	678.799	708.148	662.787	663.296	680.963	-0.0190032	0.0731627	-0.259739	0.795065	0.999846
ENSG00000090470	PDCD7	protein_coding	programmed cell death 7	369.316	379.327	335.887	384.152	377.897	0.0474899	0.0771667	0.61542	0.538277	0.999846
ENSG00000090487	SPG21	protein_coding	SPG21%2C maspardin	754.834	771.549	777.371	746.427	723.991	-0.0513293	0.0717012	-0.715878	0.474067	0.999846
ENSG00000090520	DNAJB11	protein_coding	DnaJ heat shock protein family (Hsp40) member B11	422.14	401.893	457.211	410.403	419.054	-0.0276038	0.0768594	-0.359147	0.719485	0.999846
ENSG00000090530	P3H2	protein_coding	prolyl 3-hydroxylase 2	24.7895	37.6103	13.4804	21.8765	26.1909	-0.00582894	0.0374804	-0.155519	0.876412	0.999846
ENSG00000090534	THPO	protein_coding	thrombopoietin	0.783334	1.07458	1.12337	0	0.935389	-0.0030719	0.00784677	-0.391486	0.695438	0.999846
ENSG00000090539	CHRD	protein_coding	chordin	16.6057	20.417	17.9739	14.001	14.0308	-0.0233689	0.034177	-0.683759	0.494127	0.999846
ENSG00000090554	FLT3LG	protein_coding	fms related tyrosine kinase 3 ligand	3.75721	3.22374	1.12337	7.87555	2.80617	0.0140902	0.0166002	0.848799	0.395993	0.999846
ENSG00000090565	RAB11FIP3	protein_coding	RAB11 family interacting protein 3	759.887	838.173	707.722	762.178	731.474	-0.0325428	0.0736519	-0.441846	0.658601	0.999846
ENSG00000090581	GNPTG	protein_coding	N-acetylglucosamine-1-phosphate transferase gamma subunit	228.734	195.574	216.81	240.642	261.909	0.11691	0.0759946	1.5384	0.123952	0.999846
ENSG00000090612	ZNF268	protein_coding	zinc finger protein 268	230.417	226.736	198.836	280.019	216.075	0.0846751	0.075056	1.12816	0.259253	0.999846
ENSG00000090615	GOLGA3	protein_coding	golgin A3	1767.85	1705.36	1690.67	1787.75	1887.61	0.092216	0.0605198	1.52373	0.127576	0.999846
ENSG00000090621	PABPC4	protein_coding	poly(A) binding protein cytoplasmic 4	3135.01	3211.92	3065.67	3147.59	3114.84	-0.00310705	0.0527001	-0.0589573	0.952986	0.999846
ENSG00000090659	CD209	protein_coding	CD209 molecule	0.233847	0	0	0	0.935389	0.00226332	0.00438502	0.516148	0.605751	0.999846
ENSG00000090661	CERS4	protein_coding	ceramide synthase 4	138.793	174.082	125.817	123.384	131.89	-0.0660743	0.0695258	-0.950356	0.341931	0.999846
ENSG00000090674	MCOLN1	protein_coding	mucolipin 1	288.07	294.435	287.582	262.518	307.743	-0.0139399	0.076963	-0.181125	0.856269	0.999846
ENSG00000090686	USP48	protein_coding	ubiquitin specific peptidase 48	1379.3	1415.22	1405.33	1439.47	1257.16	-0.0483494	0.0666737	-0.725164	0.468351	0.999846
ENSG00000090776	EFNB1	protein_coding	ephrin B1	276.491	286.913	250.511	273.894	294.647	0.0361364	0.0768647	0.470129	0.638263	0.999846
ENSG00000090857	PDPR	protein_coding	pyruvate dehydrogenase phosphatase regulatory subunit	736.045	748.983	758.274	716.675	720.249	-0.047019	0.0719264	-0.65371	0.513298	0.999846
ENSG00000090861	AARS	protein_coding	alanyl-tRNA synthetase	2813.03	2926.08	2750.01	2738.07	2837.97	-0.0221006	0.0550887	-0.401183	0.688286	0.999846
ENSG00000090863	GLG1	protein_coding	golgi glycoprotein 1	1811.97	1814.97	1811.99	1831.5	1789.4	-0.00188842	0.0594582	-0.0317604	0.974663	0.999846
ENSG00000090889	KIF4A	protein_coding	kinesin family member 4A	1159.02	1234.69	1140.22	1107.83	1153.33	-0.0533269	0.0670899	-0.794857	0.426697	0.999846
ENSG00000090905	TNRC6A	protein_coding	trinucleotide repeat containing 6A	2196.39	2182.47	2262.46	2246.28	2094.34	-0.0279795	0.058489	-0.478372	0.632385	0.999846
ENSG00000090924	PLEKHG2	protein_coding	pleckstrin homology and RhoGEF domain containing G2	531.315	555.558	525.736	487.409	556.556	-0.0306366	0.0758791	-0.403756	0.686392	0.999846
ENSG00000090932	DLL3	protein_coding	delta like canonical Notch ligand 3	67.5451	77.3698	58.4152	58.6291	75.7665	-0.00295388	0.0577635	-0.0511374	0.959216	0.999846
ENSG00000090971	NAT14	protein_coding	N-acetyltransferase 14 (putative)	354.304	377.178	326.9	347.399	365.737	0.00888178	0.0772324	0.115001	0.908445	0.999846
ENSG00000090975	PITPNM2	protein_coding	phosphatidylinositol transfer protein membrane associated 2	111.17	128.95	120.2	94.5066	101.022	-0.0916029	0.067897	-1.34915	0.17729	0.999846
ENSG00000090989	EXOC1	protein_coding	exocyst complex component 1	534.908	521.171	584.152	546.038	488.273	-0.0559558	0.075963	-0.736619	0.461354	0.999846
ENSG00000091009	RBM27	protein_coding	RNA binding motif protein 27	604.13	524.395	640.32	674.672	577.135	0.0607157	0.0763365	0.79537	0.426398	0.999846
ENSG00000091010	POU4F3	protein_coding	POU class 4 homeobox 3	0.733455	0	1.12337	0.875061	0.935389	0.00166502	0.00763299	0.218135	0.827324	0.999846
ENSG00000091039	OSBPL8	protein_coding	oxysterol binding protein like 8	1211.52	1096.07	1262.67	1300.34	1187.01	0.0558845	0.0692242	0.807297	0.419495	0.999846
ENSG00000091073	DTX2	protein_coding	deltex E3 ubiquitin ligase 2	131.427	139.695	116.83	125.134	144.05	0.0193193	0.069723	0.277087	0.781713	0.999846
ENSG00000091106	NLRC4	protein_coding	NLR family CARD domain containing 4	24.1403	29.0137	22.4674	24.5017	20.5786	-0.0137975	0.0399218	-0.345613	0.729633	0.999846
ENSG00000091127	PUS7	protein_coding	pseudouridylate synthase 7 (putative)	1119.53	1063.83	1114.38	1224.21	1075.7	0.0572916	0.0690784	0.829371	0.406895	0.999846
ENSG00000091128	LAMB4	protein_coding	laminin subunit beta 4	2.62858	2.14916	1.12337	3.50024	3.74156	0.00947146	0.0144302	0.656363	0.511591	0.999846
ENSG00000091129	NRCAM	protein_coding	neuronal cell adhesion molecule	256.89	287.988	255.005	230.141	254.426	-0.071694	0.0765529	-0.936528	0.349001	0.999846
ENSG00000091136	LAMB1	protein_coding	laminin subunit beta 1	987.988	995.061	1048.1	981.818	926.97	-0.0708895	0.0688971	-1.02892	0.303518	0.999846
ENSG00000091137	SLC26A4	protein_coding	solute carrier family 26 member 4	6.76577	7.52206	7.86358	7.00049	4.67694	-0.00859516	0.0225614	-0.380967	0.703228	0.999846
ENSG00000091138	SLC26A3	protein_coding	solute carrier family 26 member 3	1.68567	0	2.24674	2.62518	1.87078	0.00507345	0.011174	0.454039	0.649801	0.999846
ENSG00000091140	DLD	protein_coding	dihydrolipoamide dehydrogenase	1608.49	1487.22	1688.42	1663.49	1594.84	0.0291152	0.0647038	0.449977	0.652727	0.999846
ENSG00000091157	WDR7	protein_coding	WD repeat domain 7	387.856	399.744	395.426	386.777	369.479	-0.0391392	0.0769621	-0.508552	0.611066	0.999846
ENSG00000091164	TXNL1	protein_coding	thioredoxin like 1	679.709	709.223	672.898	691.298	645.418	-0.0315699	0.0733198	-0.430578	0.666775	0.999846
ENSG00000091181	IL5RA	protein_coding	interleukin 5 receptor subunit alpha	0.499607	0	1.12337	0.875061	0	-0.000513912	0.00601142	-0.0854894	0.931872	0.999846
ENSG00000091262	ABCC6	protein_coding	ATP binding cassette subfamily C member 6	45.4677	42.9832	48.3048	42.878	47.7048	-0.00144575	0.0516014	-0.0280176	0.977648	0.999846
ENSG00000091317	CMTM6	protein_coding	CKLF like MARVEL transmembrane domain containing 6	1169.31	1042.34	1223.35	1232.96	1178.59	0.0652425	0.069429	0.9397	0.347371	0.999846
ENSG00000091409	ITGA6	protein_coding	integrin subunit alpha 6	363.014	375.029	370.712	364.9	341.417	-0.040965	0.0771421	-0.531033	0.595396	0.999846
ENSG00000091428	RAPGEF4	protein_coding	Rap guanine nucleotide exchange factor 4	99.8036	107.458	132.557	78.7555	80.4434	-0.138821	0.0655751	-2.11698	0.0342617	0.999846
ENSG00000091436	MAP3K20	protein_coding	mitogen-activated protein kinase kinase kinase 20	576.441	586.721	580.781	544.288	593.972	-0.023162	0.0748353	-0.309506	0.756937	0.999846
ENSG00000091483	FH	protein_coding	fumarate hydratase	883.018	857.515	862.747	923.189	888.619	0.0535456	0.0698321	0.766776	0.443215	0.999846
ENSG00000091490	SEL1L3	protein_coding	SEL1L family member 3	185.739	208.469	183.109	181.138	170.241	-0.0569332	0.0743163	-0.766092	0.443621	0.999846
ENSG00000091513	TF	protein_coding	transferrin	2.24093	3.22374	1.12337	0.875061	3.74156	0.000529924	0.0129996	0.0407647	0.967483	0.999846
ENSG00000091527	CDV3	protein_coding	CDV3 homolog	3898.89	3994.22	3773.39	3925.52	3902.44	0.00967648	0.0506743	0.190954	0.848561	0.999846
ENSG00000091536	MYO15A	protein_coding	myosin XVA	10.859	8.59664	7.86358	15.7511	11.2247	0.0238306	0.028076	0.848789	0.395999	0.999846
ENSG00000091542	ALKBH5	protein_coding	alkB homolog 5%2C RNA demethylase	2543.66	2655.29	2416.37	2503.55	2599.45	0.00704115	0.0578772	0.121657	0.903171	0.999846
ENSG00000091592	NLRP1	protein_coding	NLR family pyrin domain containing 1	96.3821	96.7122	115.707	80.5056	92.6035	-0.0677512	0.0649638	-1.04291	0.296991	0.999846
ENSG00000091622	PITPNM3	protein_coding	PITPNM family member 3	80.2024	80.5935	83.1293	82.2557	74.8311	-0.0120836	0.0623548	-0.193788	0.846342	0.999846
ENSG00000091640	SPAG7	protein_coding	sperm associated antigen 7	381.745	414.788	338.134	372.776	401.282	0.0195982	0.0772337	0.253752	0.799687	0.999846
ENSG00000091651	ORC6	protein_coding	origin recognition complex subunit 6	747.174	665.165	670.651	826.932	825.948	0.210191	0.0717959	2.92762	0.00341565	0.999846
ENSG00000091656	ZFHX4	protein_coding	zinc finger homeobox 4	2268.15	2337.21	2298.41	2205.15	2231.84	-0.0533537	0.0562128	-0.949137	0.342551	0.999846
ENSG00000091704	CPA1	protein_coding	carboxypeptidase A1	0.502492	1.07458	0	0	0.935389	-0.000337022	0.00602617	-0.0559264	0.9554	0.999846
ENSG00000091732	ZC3HC1	protein_coding	zinc finger C3HC-type containing 1	456.519	436.28	495.405	418.279	476.113	-0.032626	0.0768217	-0.424697	0.671057	0.999846
ENSG00000091831	ESR1	protein_coding	estrogen receptor 1	7.76787	8.59664	8.98695	7.87555	5.61233	-0.0094641	0.0240911	-0.392846	0.694433	0.999846
ENSG00000091844	RGS17	protein_coding	regulator of G protein signaling 17	169.065	143.994	175.245	194.263	162.758	0.053542	0.0725482	0.73802	0.460502	0.999846
ENSG00000091879	ANGPT2	protein_coding	angiopoietin 2	24.1664	32.2374	15.7272	26.2518	22.4493	0.00132669	0.0385949	0.0343747	0.972578	0.999846
ENSG00000091947	TMEM101	protein_coding	transmembrane protein 101	217.365	217.065	195.466	224.016	232.912	0.0589365	0.0757395	0.778148	0.436482	0.999846
ENSG00000091986	CCDC80	protein_coding	coiled-coil domain containing 80	98.1505	118.204	92.1162	83.1308	99.1512	-0.0473131	0.064694	-0.731337	0.464574	0.999846
ENSG00000092009	CMA1	protein_coding	chymase 1	0.73634	1.07458	0	0	1.87078	0.00162976	0.00716256	0.227538	0.820005	0.999846
ENSG00000092010	PSME1	protein_coding	proteasome activator subunit 1	296.022	336.344	284.212	265.143	298.389	-0.0639119	0.0769269	-0.830813	0.406079	0.999846
ENSG00000092020	PPP2R3C	protein_coding	protein phosphatase 2 regulatory subunit B''gamma	205.549	198.797	220.18	216.14	187.078	-0.0206019	0.0750342	-0.274567	0.783649	0.999846
ENSG00000092036	HAUS4	protein_coding	HAUS augmin like complex subunit 4	83.503	90.2648	68.5255	104.132	71.0896	0.0268907	0.0604031	0.445187	0.656185	0.999846
ENSG00000092051	JPH4	protein_coding	junctophilin 4	1.55159	2.14916	2.24674	0.875061	0.935389	-0.00650008	0.0112556	-0.577498	0.563603	0.999846
ENSG00000092068	SLC7A8	protein_coding	solute carrier family 7 member 8	301.795	333.12	343.751	245.017	285.294	-0.165676	0.0770978	-2.14891	0.0316416	0.999846
ENSG00000092094	OSGEP	protein_coding	O-sialoglycoprotein endopeptidase	574.325	542.663	574.041	595.041	585.553	0.0506349	0.0746555	0.678247	0.497615	0.999846
ENSG00000092096	SLC22A17	protein_coding	solute carrier family 22 member 17	124.717	133.248	137.051	117.258	111.311	-0.0688524	0.0697444	-0.98721	0.32354	0.999846
ENSG00000092098	RNF31	protein_coding	ring finger protein 31	280.929	315.927	278.595	247.642	281.552	-0.0760252	0.0768402	-0.989394	0.322471	0.999846
ENSG00000092108	SCFD1	protein_coding	sec1 family domain containing 1	886.961	862.888	866.117	943.315	875.524	0.0520231	0.0702375	0.740674	0.458891	0.999846
ENSG00000092140	G2E3	protein_coding	G2/M-phase specific E3 ubiquitin protein ligase	525.902	487.859	525.736	579.29	510.722	0.0624583	0.0759697	0.822148	0.410993	0.999846
ENSG00000092148	HECTD1	protein_coding	HECT domain E3 ubiquitin protein ligase 1	2895.89	2808.95	2892.67	3090.71	2791.2	0.0379709	0.0569856	0.666324	0.505204	0.999846
ENSG00000092199	HNRNPC	protein_coding	heterogeneous nuclear ribonucleoprotein C (C1/C2)	6903.95	7229.78	7207.53	6420.32	6758.18	-0.11928	0.04524	-2.6366	0.00837413	0.999846
ENSG00000092200	RPGRIP1	protein_coding	RPGR interacting protein 1	10.9581	10.7458	12.3571	11.3758	9.35389	-0.00537017	0.0282943	-0.189797	0.849468	0.999846
ENSG00000092201	SUPT16H	protein_coding	SPT16 homolog%2C facilitates chromatin remodeling subunit	5481.14	5626.5	5416.88	5498.01	5383.16	-0.019207	0.0466378	-0.411833	0.680462	0.999846
ENSG00000092203	TOX4	protein_coding	TOX high mobility group box family member 4	985.66	1028.37	981.824	937.19	995.254	-0.0416795	0.0689032	-0.604899	0.545246	0.999846
ENSG00000092208	GEMIN2	protein_coding	gem nuclear organelle associated protein 2	312.89	282.615	326.9	347.399	294.647	0.0353784	0.0770231	0.459322	0.646003	0.999846
ENSG00000092295	TGM1	protein_coding	transglutaminase 1	20.2492	22.5662	16.8505	21.0015	20.5786	0.00466098	0.0371225	0.125557	0.900083	0.999846
ENSG00000092330	TINF2	protein_coding	TERF1 interacting nuclear factor 2	262.36	262.198	263.992	266.018	257.232	-0.00353714	0.0768671	-0.0460163	0.963297	0.999846
ENSG00000092377	TBL1Y	protein_coding	transducin beta like 1%2C Y-linked	0.280842	0	1.12337	0	0	-0.00248085	0.00446704	-0.555367	0.578644	0.999846
ENSG00000092421	SEMA6A	protein_coding	semaphorin 6A	1149.9	1191.71	1159.32	1113.95	1134.63	-0.0488825	0.0661614	-0.738837	0.460006	0.999846
ENSG00000092439	TRPM7	protein_coding	transient receptor potential cation channel subfamily M member 7	1060	1001.51	1094.16	1120.08	1024.25	0.0244364	0.0692353	0.352948	0.724128	0.999846
ENSG00000092445	TYRO3	protein_coding	TYRO3 protein tyrosine kinase	328.613	358.91	311.173	327.273	317.097	-0.027938	0.0772268	-0.361765	0.717527	0.999846
ENSG00000092470	WDR76	protein_coding	WD repeat domain 76	490.142	469.592	525.736	476.033	489.208	-0.0257025	0.0761219	-0.337649	0.735628	0.999846
ENSG00000092529	CAPN3	protein_coding	calpain 3	3.90864	2.14916	4.49347	5.25036	3.74156	0.00557037	0.0173226	0.321567	0.747781	0.999846
ENSG00000092531	SNAP23	protein_coding	synaptosome associated protein 23	448.968	431.981	433.62	481.283	448.987	0.0597692	0.076415	0.782166	0.434117	0.999846
ENSG00000092607	TBX15	protein_coding	T-box 15	3.72004	2.14916	4.49347	2.62518	5.61233	0.00366821	0.0167784	0.218627	0.826941	0.999846
ENSG00000092621	PHGDH	protein_coding	phosphoglycerate dehydrogenase	3874.99	4039.35	3680.16	3854.64	3925.83	0.0095436	0.0531786	0.179463	0.857574	0.999846
ENSG00000092758	COL9A3	protein_coding	collagen type IX alpha 3 chain	31.0872	30.0883	33.7011	30.6271	29.9324	-0.00683482	0.044648	-0.153082	0.878333	0.999846
ENSG00000092820	EZR	protein_coding	ezrin	2050.71	2133.04	2078.23	2017.89	1973.67	-0.0642473	0.05786	-1.11039	0.266829	0.999846
ENSG00000092841	MYL6	protein_coding	myosin light chain 6	1581.69	1625.84	1496.33	1533.98	1670.6	0.0287049	0.0643229	0.446263	0.655407	0.999846
ENSG00000092847	AGO1	protein_coding	argonaute 1%2C RISC catalytic component	2476.42	2511.29	2415.24	2495.67	2483.46	0.012903	0.0553978	0.232916	0.815827	0.999846
ENSG00000092850	TEKT2	protein_coding	tektin 2	6.60039	9.67122	2.24674	7.00049	7.48311	0.00537403	0.0214278	0.250797	0.801971	0.999846
ENSG00000092853	CLSPN	protein_coding	claspin	1698.3	1722.55	1661.46	1645.99	1763.21	0.00820596	0.0617649	0.132858	0.894306	0.999846
ENSG00000092871	RFFL	protein_coding	ring finger and FYVE like domain containing E3 ubiquitin protein ligase	84.0087	91.3393	85.376	77.0053	82.3142	-0.0319447	0.0631982	-0.505469	0.613229	0.999846
ENSG00000092929	UNC13D	protein_coding	unc-13 homolog D	4.88346	4.29832	4.49347	7.00049	3.74156	0.00461025	0.0192773	0.239154	0.810986	0.999846
ENSG00000092931	MFSD11	protein_coding	major facilitator superfamily domain containing 11	261.572	265.421	262.868	260.768	257.232	-0.012776	0.0768645	-0.166214	0.867989	0.999846
ENSG00000092964	DPYSL2	protein_coding	dihydropyrimidinase like 2	691.395	697.403	711.092	680.797	676.286	-0.0358438	0.0726558	-0.493337	0.621774	0.999846
ENSG00000092969	TGFB2	protein_coding	transforming growth factor beta 2	22.1774	20.417	25.8375	21.8765	20.5786	-0.00820028	0.0386521	-0.212156	0.831985	0.999846
ENSG00000092978	GPATCH2	protein_coding	G-patch domain containing 2	423.026	394.371	421.263	461.157	415.313	0.0575809	0.0768465	0.749298	0.453678	0.999846
ENSG00000093000	NUP50	protein_coding	nucleoporin 50	1677.25	1619.39	1717.63	1737.87	1634.12	0.0123683	0.0621772	0.198921	0.842325	0.999846
ENSG00000093009	CDC45	protein_coding	cell division cycle 45	1169.68	1196.01	1188.52	1117.45	1176.72	-0.0424474	0.0662007	-0.641192	0.521398	0.999846
ENSG00000093010	COMT	protein_coding	catechol-O-methyltransferase	763.162	785.518	802.085	715.8	749.246	-0.079619	0.0717032	-1.1104	0.266828	0.999846
ENSG00000093072	ADA2	protein_coding	adenosine deaminase 2	5.32676	6.44748	2.24674	7.00049	5.61233	0.00880345	0.019831	0.443925	0.657097	0.999846
ENSG00000093100	AC016026.1	processed_transcript	---	6.49023	4.29832	4.49347	8.75061	8.4185	0.0195625	0.0222271	0.880118	0.378796	0.999846
ENSG00000093134	VNN3	protein_coding	vanin 3	0.218765	0	0	0.875061	0	0.00222939	0.00435413	0.512019	0.608638	0.999846
ENSG00000093144	ECHDC1	protein_coding	ethylmalonyl-CoA decarboxylase 1	747.581	705.999	747.04	807.681	729.603	0.054717	0.072812	0.751483	0.452362	0.999846
ENSG00000093167	LRRFIP2	protein_coding	LRR binding FLII interacting protein 2	715.035	715.671	723.449	689.548	731.474	-0.0124573	0.0725336	-0.171745	0.863638	0.999846
ENSG00000093183	SEC22C	protein_coding	SEC22 homolog C%2C vesicle trafficking protein	829.929	813.457	825.676	859.31	821.271	0.0254904	0.0706895	0.360597	0.718401	0.999846
ENSG00000093217	XYLB	protein_coding	xylulokinase	634.549	668.389	661.664	588.916	619.227	-0.0903264	0.0736982	-1.22563	0.22034	0.999846
ENSG00000094631	HDAC6	protein_coding	histone deacetylase 6	551.998	509.351	575.165	541.663	581.812	0.030768	0.0755877	0.40705	0.683971	0.999846
ENSG00000094661	OR1I1	protein_coding	olfactory receptor family 1 subfamily I member 1	0.280842	0	1.12337	0	0	-0.00248085	0.00446704	-0.555367	0.578644	0.999846
ENSG00000094796	KRT31	protein_coding	keratin 31	0.280842	0	1.12337	0	0	-0.00248085	0.00446704	-0.555367	0.578644	0.999846
ENSG00000094804	CDC6	protein_coding	cell division cycle 6	1178.27	1207.83	1097.53	1220.71	1187.01	0.0466533	0.0671435	0.69483	0.487162	0.999846
ENSG00000094841	UPRT	protein_coding	uracil phosphoribosyltransferase homolog	162.02	166.56	176.369	146.135	159.016	-0.0569372	0.0730485	-0.779444	0.435718	0.999846
ENSG00000094880	CDC23	protein_coding	cell division cycle 23	1378.68	1443.16	1373.88	1356.34	1341.35	-0.0489167	0.0638286	-0.766376	0.443453	0.999846
ENSG00000094914	AAAS	protein_coding	aladin WD repeat nucleoporin	856.584	921.99	843.65	835.683	825.013	-0.0620325	0.0708311	-0.875781	0.381149	0.999846
ENSG00000094916	CBX5	protein_coding	chromobox 5	4933.13	4744.27	4908	5053.48	5026.78	0.0561626	0.0472099	1.18964	0.23419	0.999846
ENSG00000094963	FMO2	protein_coding	flavin containing monooxygenase 2	2.31984	3.22374	3.37011	1.75012	0.935389	-0.00953734	0.013563	-0.703186	0.48194	0.999846
ENSG00000094975	SUCO	protein_coding	SUN domain containing ossification factor	827.899	769.4	821.182	924.064	796.951	0.0764841	0.0727853	1.05082	0.293342	0.999846
ENSG00000095002	MSH2	protein_coding	mutS homolog 2	1631.69	1516.23	1659.22	1712.49	1638.8	0.0617192	0.0630724	0.978545	0.327805	0.999846
ENSG00000095015	MAP3K1	protein_coding	mitogen-activated protein kinase kinase kinase 1	437.021	452.398	451.594	401.653	442.439	-0.0560152	0.0766234	-0.731046	0.464751	0.999846
ENSG00000095059	DHPS	protein_coding	deoxyhypusine synthase	433.146	431.981	412.276	438.405	449.922	0.0414132	0.0765415	0.541056	0.588469	0.999846
ENSG00000095066	HOOK2	protein_coding	hook microtubule tethering protein 2	157.518	188.052	141.544	146.135	154.339	-0.0420749	0.0715506	-0.588044	0.556503	0.999846
ENSG00000095110	NXPE1	protein_coding	neurexophilin and PC-esterase domain family member 1	0.218765	0	0	0.875061	0	0.00222939	0.00435413	0.512019	0.608638	0.999846
ENSG00000095139	ARCN1	protein_coding	archain 1	4126.4	4097.38	4242.96	4080.41	4084.84	-0.0270384	0.0490757	-0.550954	0.581665	0.999846
ENSG00000095203	EPB41L4B	protein_coding	erythrocyte membrane protein band 4.1 like 4B	182.522	185.902	175.245	197.764	171.176	0.0112391	0.0740679	0.15174	0.879392	0.999846
ENSG00000095209	TMEM38B	protein_coding	transmembrane protein 38B	475.57	470.666	508.886	482.158	440.568	-0.0492762	0.0763153	-0.645693	0.518478	0.999846
ENSG00000095261	PSMD5	protein_coding	proteasome 26S subunit%2C non-ATPase 5	10.3685	11.8204	13.4804	9.62567	6.54772	-0.0207677	0.0274473	-0.756641	0.449265	0.999846
ENSG00000095303	PTGS1	protein_coding	prostaglandin-endoperoxide synthase 1	1.31022	0	3.37011	0	1.87078	-0.0029476	0.00917069	-0.321415	0.747896	0.999846
ENSG00000095319	NUP188	protein_coding	nucleoporin 188	4163.81	4239.22	4180.05	4018.28	4217.67	-0.0282192	0.0497087	-0.567692	0.570244	0.999846
ENSG00000095321	CRAT	protein_coding	carnitine O-acetyltransferase	314.963	351.388	324.653	296.646	287.164	-0.103823	0.0772245	-1.34443	0.178809	0.999846
ENSG00000095370	SH2D3C	protein_coding	SH2 domain containing 3C	5.64419	3.22374	6.74021	7.00049	5.61233	0.00617434	0.02056	0.300309	0.763942	0.999846
ENSG00000095380	NANS	protein_coding	N-acetylneuraminate synthase	577.318	600.69	572.918	581.915	553.75	-0.0297194	0.0746722	-0.397998	0.690632	0.999846
ENSG00000095383	TBC1D2	protein_coding	TBC1 domain family member 2	33.3867	32.2374	41.5646	28.877	30.8678	-0.0293417	0.0456265	-0.643085	0.520169	0.999846
ENSG00000095397	WHRN	protein_coding	whirlin	269.945	292.286	285.336	259.893	242.266	-0.0918098	0.076929	-1.19344	0.232699	0.999846
ENSG00000095464	PDE6C	protein_coding	phosphodiesterase 6C	6.95153	2.14916	11.2337	7.87555	6.54772	0.00229356	0.0216089	0.10614	0.915471	0.999846
ENSG00000095485	CWF19L1	protein_coding	CWF19 like 1%2C cell cycle control (S. pombe)	571.533	546.961	571.795	569.665	597.713	0.0383748	0.0747443	0.513414	0.607662	0.999846
ENSG00000095539	SEMA4G	protein_coding	semaphorin 4G	126.096	111.756	147.161	116.383	129.084	-0.0206583	0.0686195	-0.301056	0.763372	0.999846
ENSG00000095564	BTAF1	protein_coding	B-TFIID TATA-box binding protein associated factor 1	1707.12	1649.48	1723.25	1744	1711.76	0.0285842	0.0607409	0.470592	0.637932	0.999846
ENSG00000095574	IKZF5	protein_coding	IKAROS family zinc finger 5	526.867	481.412	538.093	581.915	506.045	0.055113	0.0762233	0.723047	0.469651	0.999846
ENSG00000095585	BLNK	protein_coding	B-cell linker	1.48951	2.14916	1.12337	1.75012	0.935389	-0.00145039	0.0110068	-0.131773	0.895164	0.999846
ENSG00000095587	TLL2	protein_coding	tolloid like 2	30.0758	31.1628	30.3309	28.877	29.9324	-0.0058005	0.0441077	-0.131508	0.895374	0.999846
ENSG00000095596	CYP26A1	protein_coding	cytochrome P450 family 26 subfamily A member 1	35.6887	33.312	39.3179	41.1279	28.9971	-0.00478307	0.046367	-0.103157	0.917839	0.999846
ENSG00000095637	SORBS1	protein_coding	sorbin and SH3 domain containing 1	123.348	142.919	112.337	127.759	110.376	-0.0268833	0.0684017	-0.393021	0.694304	0.999846
ENSG00000095713	CRTAC1	protein_coding	cartilage acidic protein 1	8.2054	8.59664	8.98695	9.62567	5.61233	-0.00527195	0.024566	-0.214603	0.830077	0.999846
ENSG00000095739	BAMBI	protein_coding	BMP and activin membrane bound inhibitor	203.864	180.53	201.083	219.64	214.204	0.0719079	0.0752623	0.95543	0.33936	0.999846
ENSG00000095752	IL11	protein_coding	interleukin 11	1.98448	1.07458	2.24674	0.875061	3.74156	0.00299317	0.0123614	0.242139	0.808672	0.999846
ENSG00000095777	MYO3A	protein_coding	myosin IIIA	96.3394	116.055	112.337	84.0058	72.9603	-0.12587	0.0653832	-1.92511	0.0542151	0.999846
ENSG00000095787	WAC	protein_coding	WW domain containing adaptor with coiled-coil	2134.3	2185.7	2157.99	2114.15	2079.37	-0.0424539	0.0570734	-0.743848	0.456968	0.999846
ENSG00000095794	CREM	protein_coding	cAMP responsive element modulator	102.482	101.011	116.83	90.1313	101.957	-0.0440284	0.0661998	-0.665083	0.505997	0.999846
ENSG00000095906	NUBP2	protein_coding	nucleotide binding protein 2	653.346	646.897	671.774	622.168	672.545	-0.0173545	0.0737125	-0.235434	0.813872	0.999846
ENSG00000095917	TPSD1	protein_coding	tryptase delta 1	0.280842	0	1.12337	0	0	-0.00248085	0.00446704	-0.555367	0.578644	0.999846
ENSG00000095932	SMIM24	protein_coding	small integral membrane protein 24	3.02427	4.29832	2.24674	0.875061	4.67694	-0.00233285	0.0148907	-0.156665	0.875509	0.999846
ENSG00000095951	HIVEP1	protein_coding	human immunodeficiency virus type I enhancer binding protein 1	585.344	606.063	611.112	558.289	565.91	-0.0729249	0.0743345	-0.981038	0.326574	0.999846
ENSG00000095981	KCNK16	protein_coding	potassium two pore domain channel subfamily K member 16	0.514689	0	1.12337	0	0.935389	-0.000414821	0.0060859	-0.0681609	0.945658	0.999846
ENSG00000096060	FKBP5	protein_coding	FK506 binding protein 5	991.462	1047.72	1060.46	963.442	894.232	-0.132344	0.068824	-1.92293	0.0544883	0.999846
ENSG00000096063	SRPK1	protein_coding	SRSF protein kinase 1	3562.63	3568.68	3670.04	3539.62	3472.16	-0.0401705	0.0507053	-0.792235	0.428224	0.999846
ENSG00000096070	BRPF3	protein_coding	bromodomain and PHD finger containing 3	1133.29	1090.7	1140.22	1108.7	1193.56	0.0336749	0.0673568	0.499948	0.617111	0.999846
ENSG00000096080	MRPS18A	protein_coding	mitochondrial ribosomal protein S18A	221.366	228.886	238.154	212.64	205.786	-0.0649363	0.0759897	-0.85454	0.392806	0.999846
ENSG00000096092	TMEM14A	protein_coding	transmembrane protein 14A	112.022	90.2648	120.2	121.633	115.988	0.0442714	0.0669805	0.66096	0.508638	0.999846
ENSG00000096093	EFHC1	protein_coding	EF-hand domain containing 1	309.053	289.062	320.16	308.021	318.968	0.0201644	0.0771959	0.261212	0.793929	0.999846
ENSG00000096384	HSP90AB1	protein_coding	heat shock protein 90 alpha family class B member 1	18512	19194.2	18617.6	17878.4	18357.9	-0.0572547	0.03904	-1.46656	0.142495	0.999846
ENSG00000096401	CDC5L	protein_coding	cell division cycle 5 like	2586.95	2532.79	2684.85	2598.06	2532.1	-0.0203983	0.0557107	-0.366148	0.714255	0.999846
ENSG00000096433	ITPR3	protein_coding	inositol 1%2C4%2C5-trisphosphate receptor type 3	564.808	565.229	586.398	554.789	552.815	-0.0351479	0.074704	-0.470495	0.638001	0.999846
ENSG00000096654	ZNF184	protein_coding	zinc finger protein 184	182.149	167.635	179.739	196.014	185.207	0.0490093	0.0743192	0.659443	0.509611	0.999846
ENSG00000096696	DSP	protein_coding	desmoplakin	3848.49	3969.5	3953.13	3739.13	3732.2	-0.0749066	0.0492408	-1.52123	0.128202	0.999846
ENSG00000096717	SIRT1	protein_coding	sirtuin 1	763.044	725.342	760.52	820.807	745.505	0.0516715	0.0724577	0.713127	0.475767	0.999846
ENSG00000096746	HNRNPH3	protein_coding	heterogeneous nuclear ribonucleoprotein H3	1775.4	1777.36	1682.81	1872.63	1768.82	0.059351	0.0612068	0.96968	0.332206	0.999846
ENSG00000096872	IFT74	protein_coding	intraflagellar transport 74	238.496	242.855	271.855	222.265	217.01	-0.096334	0.0763065	-1.26246	0.206783	0.999846
ENSG00000096968	JAK2	protein_coding	Janus kinase 2	65.7908	49.4307	79.7592	64.7545	69.2188	0.00862827	0.056562	0.152545	0.878757	0.999846
ENSG00000096996	IL12RB1	protein_coding	interleukin 12 receptor subunit beta 1	0.818132	2.14916	1.12337	0	0	-0.00769623	0.00785012	-0.980397	0.32689	0.999846
ENSG00000097007	ABL1	protein_coding	ABL proto-oncogene 1%2C non-receptor tyrosine kinase	1261.22	1268	1219.98	1281.96	1274.93	0.0302905	0.064916	0.466611	0.640779	0.999846
ENSG00000097021	ACOT7	protein_coding	acyl-CoA thioesterase 7	698.326	755.43	724.573	651.045	662.255	-0.11563	0.0726605	-1.59138	0.111525	0.999846
ENSG00000097033	SH3GLB1	protein_coding	SH3 domain containing GRB2 like%2C endophilin B1	1333.35	1238.99	1425.55	1313.47	1355.38	0.0019838	0.0672088	0.029517	0.976452	0.999846
ENSG00000097046	CDC7	protein_coding	cell division cycle 7	1761.32	1738.67	1799.64	1774.62	1732.34	-0.0102437	0.0601787	-0.170222	0.864836	0.999846
ENSG00000097096	SYDE2	protein_coding	synapse defective Rho GTPase homolog 2	226.083	203.096	238.154	243.267	219.816	0.0284204	0.0756979	0.375445	0.70733	0.999846
ENSG00000099139	PCSK5	protein_coding	proprotein convertase subtilisin/kexin type 5	237.072	210.618	240.401	249.392	247.878	0.059325	0.0762333	0.778203	0.436449	0.999846
ENSG00000099194	SCD	protein_coding	stearoyl-CoA desaturase	8455.12	8629.96	8578.04	8181.82	8430.66	-0.0466955	0.0425268	-1.09803	0.272193	0.999846
ENSG00000099203	TMED1	protein_coding	transmembrane p24 trafficking protein 1	52.6602	45.1324	49.4282	66.5046	49.5756	0.0417024	0.0536961	0.776637	0.437373	0.999846
ENSG00000099204	ABLIM1	protein_coding	actin binding LIM protein 1	1525.58	1576.41	1515.42	1540.98	1469.5	-0.0304034	0.0626933	-0.484955	0.627708	0.999846
ENSG00000099219	ERMP1	protein_coding	endoplasmic reticulum metallopeptidase 1	394.116	392.222	415.646	384.152	384.445	-0.0390619	0.0769226	-0.507807	0.611588	0.999846
ENSG00000099246	RAB18	protein_coding	RAB18%2C member RAS oncogene family	462.726	465.293	467.321	478.658	439.633	-0.012601	0.0763065	-0.165136	0.868837	0.999846
ENSG00000099250	NRP1	protein_coding	neuropilin 1	697.193	701.701	672.898	721.05	693.123	0.0273554	0.0727781	0.375874	0.707011	0.999846
ENSG00000099251	HSD17B7P2	transcribed_unprocessed_pseudogene	hydroxysteroid 17-beta dehydrogenase 7 pseudogene 2	8.83848	7.52206	6.74021	6.12543	14.9662	0.0146581	0.0248847	0.589039	0.555835	0.999846
ENSG00000099256	PRTFDC1	protein_coding	phosphoribosyl transferase domain containing 1	319.611	310.554	337.011	319.397	311.484	-0.0183371	0.0772333	-0.237425	0.812327	0.999846
[truncated: 56,244 more rows]
