# Supplementary material for: rDNA Clusters Make Contact with Genes that Are Involved in Differentiation and Cancer and Change Contacts after Heat Shock Treatment
Source: Cells. 2019 Nov 5;8(11):1393. doi: 10.3390/cells8111393 (PMC6912461; doi:10.3390/cells8111393)
Supplement: Supplementary file 1 [file cells-08-01393-s001.zip › cells-610496-SI/Table S14-1.xlsx]

## Sheet: Лист2
gene	name	biotype	description	baseMean	rep1	rep2	rep1-HS+	rep2-HS+	log2FoldChange	lfcSE	stat	pvalue	padj
ENSG00000168298	HIST1H1E	protein_coding	histone cluster 1 H1 family member e	727.837	1232.43	1476.7	109.837	92.3843	-3.55508	0.215004	-16.5349	2.05596e-61	3.81503e-57
ENSG00000168209	DDIT4	protein_coding	DNA damage inducible transcript 4	1001.6	185.974	191.985	1879.17	1749.26	3.11833	0.200409	15.5598	1.36536e-54	1.26678e-50
ENSG00000253626	EIF5AL1	protein_coding	eukaryotic translation initiation factor 5A-like 1	252.167	473.263	492.233	26.2654	16.9069	-4.08159	0.279709	-14.5923	3.14455e-48	1.94501e-44
ENSG00000187837	HIST1H1C	protein_coding	histone cluster 1 H1 family member c	282.559	470.487	583.174	44.5715	32.0024	-3.48431	0.26506	-13.1454	1.80934e-39	8.39353e-36
ENSG00000274267	HIST1H3B	protein_coding	histone cluster 1 H3 family member b	156.149	252.592	352.214	11.9388	7.84964	-4.2394	0.332172	-12.7627	2.6496e-37	9.8332e-34
ENSG00000189060	H1F0	protein_coding	H1 histone family member 0	9097.28	3194.87	2846.58	16495.4	13852.2	2.24829	0.178236	12.6141	1.76558e-36	5.46035e-33
ENSG00000118181	RPS25	protein_coding	ribosomal protein S25	11642.6	4027.59	3784.86	21387.2	17370.7	2.23069	0.178534	12.4945	8.00382e-36	2.1217e-32
ENSG00000283907	AD000090.1	antisense_RNA	---	98.352	159.605	232.403	0.79592	0.603819	-5.15658	0.41484	-12.4303	1.78955e-35	4.15087e-32
ENSG00000134107	BHLHE40	protein_coding	basic helix-loop-helix family member e40	752.373	209.568	220.855	1209	1370.06	2.4624	0.206095	11.9479	6.6601e-33	1.37317e-29
ENSG00000143320	CRABP2	protein_coding	cellular retinoic acid binding protein 2	1653.15	505.184	443.154	3279.19	2385.08	2.45494	0.207982	11.8036	3.73885e-32	6.93782e-29
ENSG00000129244	ATP1B2	protein_coding	ATPase Na+/K+ transporting subunit beta 2	723.67	220.671	190.542	1313.27	1170.2	2.46786	0.209311	11.7904	4.37343e-32	7.37758e-29
ENSG00000104722	NEFM	protein_coding	neurofilament medium	808.645	253.98	220.855	1284.61	1475.13	2.41949	0.206475	11.7181	1.02995e-31	1.59264e-28
ENSG00000230629	RPS23P8	processed_pseudogene	ribosomal protein S23 pseudogene 8	122.398	263.695	207.864	7.16328	10.8687	-3.96283	0.342109	-11.5835	4.99439e-31	7.12892e-28
ENSG00000180596	HIST1H2BC	protein_coding	histone cluster 1 H2B family member c	115.503	187.362	259.83	6.36736	8.45346	-4.06629	0.353415	-11.5057	1.23476e-30	1.63659e-27
ENSG00000245910	SNHG6	processed_transcript	small nucleolar RNA host gene 6	733.162	204.017	243.951	1260.74	1223.94	2.35561	0.206619	11.4007	4.1457e-30	5.12851e-27
ENSG00000263934	SNORD3A	snoRNA	small nucleolar RNA%2C C/D box 3A	109.448	147.114	281.482	5.57144	3.62291	-4.32787	0.385057	-11.2396	2.60666e-29	3.02308e-26
ENSG00000136997	MYC	protein_coding	MYC proto-oncogene%2C bHLH transcription factor	4876.97	1827.82	1849.12	8786.16	7044.75	2.03009	0.18219	11.1427	7.77082e-29	8.48208e-26
ENSG00000278771	RN7SL3	misc_RNA	RNA%2C 7SL%2C cytoplasmic 3	146.133	258.143	284.369	21.4898	20.5298	-3.28887	0.300869	-10.9312	8.17276e-28	8.4252e-25
ENSG00000179262	RAD23A	protein_coding	RAD23 homolog A%2C nucleotide excision repair protein	4102.73	1616.87	1651.36	7322.46	5820.21	1.93351	0.184157	10.4992	8.70715e-26	8.50368e-23
ENSG00000163431	LMOD1	protein_coding	leiomodin 1	321.651	77.7206	77.949	630.369	500.566	2.64811	0.254096	10.4217	1.97405e-25	1.83153e-22
ENSG00000165672	PRDX3	protein_coding	peroxiredoxin 3	1799.35	2674.42	3050.12	703.593	769.265	-1.88702	0.182676	-10.3299	5.16146e-25	4.56076e-22
ENSG00000158352	SHROOM4	protein_coding	shroom family member 4	63.3432	127.684	122.697	2.38776	0.603819	-4.33735	0.422103	-10.2756	9.08146e-25	7.16279e-22
ENSG00000197061	HIST1H4C	protein_coding	histone cluster 1 H4 family member c	963.948	1576.62	1735.09	345.429	198.656	-2.44427	0.237917	-10.2736	9.26423e-25	7.16279e-22
ENSG00000228253	MT-ATP8	protein_coding	mitochondrially encoded ATP synthase 8	70971.7	33418.5	31155.1	114741	104572	1.71121	0.16649	10.2781	8.84361e-25	7.16279e-22
ENSG00000186868	MAPT	protein_coding	microtubule associated protein tau	763.568	272.022	262.717	1380.13	1139.41	2.12951	0.207448	10.2653	1.01027e-24	7.49866e-22
ENSG00000203685	STUM	protein_coding	stum%2C mechanosensory transduction mediator homolog	404.698	105.478	131.358	714.736	667.22	2.38957	0.233316	10.2418	1.28854e-24	9.19622e-22
ENSG00000181524	RPL24P4	processed_pseudogene	ribosomal protein L24 pseudogene 4	436.171	137.399	121.254	818.206	667.824	2.36692	0.233228	10.1485	3.36467e-24	2.3124e-21
ENSG00000274012	RN7SL2	misc_RNA	RNA%2C 7SL%2C cytoplasmic 2	93.7821	156.829	203.533	11.1429	3.62291	-3.74791	0.374587	-10.0054	1.44244e-23	9.55928e-21
ENSG00000125355	TMEM255A	protein_coding	transmembrane protein 255A	438.056	148.502	138.576	709.165	755.981	2.22068	0.223283	9.94558	2.63629e-23	1.68686e-20
ENSG00000130707	ASS1	protein_coding	argininosuccinate synthase 1	850.635	259.531	285.813	1700.88	1156.31	2.2518	0.226834	9.9271	3.17354e-23	1.96294e-20
ENSG00000210196	MT-TP	Mt_tRNA	mitochondrially encoded tRNA proline	1007.15	381.664	372.423	1833.8	1440.71	2.02095	0.204033	9.905	3.95958e-23	2.37013e-20
ENSG00000168672	FAM84B	protein_coding	family with sequence similarity 84 member B	389.918	112.417	131.358	631.165	684.731	2.28607	0.232215	9.84464	7.22989e-23	4.19243e-20
ENSG00000116761	CTH	protein_coding	cystathionine gamma-lyase	692.101	247.04	278.595	1171.59	1071.17	1.99618	0.205164	9.72968	2.253e-22	1.26687e-19
ENSG00000274997	HIST1H2AH	protein_coding	histone cluster 1 H2A family member h	102.753	151.278	236.734	12.7347	10.2649	-3.42237	0.352367	-9.71253	2.66644e-22	1.45525e-19
ENSG00000103485	QPRT	protein_coding	quinolinate phosphoribosyltransferase	1263.01	494.081	526.877	2219.03	1812.06	1.89804	0.195592	9.70407	2.89693e-22	1.53587e-19
ENSG00000167553	TUBA1C	protein_coding	tubulin alpha 1c	2317.41	992.325	1006.12	3997.91	3273.3	1.79337	0.185449	9.67043	4.02666e-22	2.07552e-19
ENSG00000276966	HIST1H4E	protein_coding	histone cluster 1 H4 family member e	98.3875	155.441	215.081	10.347	12.6802	-3.36695	0.348803	-9.65287	4.77971e-22	2.39709e-19
ENSG00000132963	POMP	protein_coding	proteasome maturation protein	709.417	1083.92	1180.78	302.45	270.511	-1.89767	0.19927	-9.52311	1.68069e-21	8.2071e-19
ENSG00000101210	EEF1A2	protein_coding	eukaryotic translation elongation factor 1 alpha 2	6355.91	2684.14	2537.67	11800.3	8401.54	1.86936	0.196459	9.51527	1.81235e-21	8.62305e-19
ENSG00000154734	ADAMTS1	protein_coding	ADAM metallopeptidase with thrombospondin type 1 motif 1	3669.87	1775.08	1753.85	5430.56	5719.98	1.60781	0.170285	9.44189	3.66118e-21	1.69842e-18
ENSG00000135439	AGAP2	protein_coding	ArfGAP with GTPase domain%2C ankyrin repeat and PH domain 2	278.541	70.7813	77.949	547.593	417.843	2.48164	0.26343	9.42051	4.48923e-21	2.03176e-18
ENSG00000100889	PCK2	protein_coding	phosphoenolpyruvate carboxykinase 2%2C mitochondrial	635.851	240.101	193.429	1211.39	898.482	2.14835	0.228646	9.39598	5.66889e-21	2.50457e-18
ENSG00000124635	HIST1H2BJ	protein_coding	histone cluster 1 H2B family member j	130.631	191.526	284.369	23.0817	23.5489	-2.93943	0.317199	-9.26682	1.91786e-20	8.27623e-18
ENSG00000167244	IGF2	protein_coding	insulin like growth factor 2	238.197	62.454	69.288	414.674	406.37	2.43035	0.262378	9.26277	1.99191e-20	8.40043e-18
ENSG00000278705	HIST1H4B	protein_coding	histone cluster 1 H4 family member b	57.0481	105.478	116.923	3.9796	1.81146	-3.81627	0.415405	-9.18686	4.04469e-20	1.66785e-17
ENSG00000128965	CHAC1	protein_coding	ChaC glutathione specific gamma-glutamylcyclotransferase 1	199.367	44.4118	43.305	413.878	295.871	2.70087	0.294778	9.16239	5.07624e-20	2.04771e-17
ENSG00000167771	RCOR2	protein_coding	REST corepressor 2	269.992	81.8842	69.288	530.879	397.917	2.40208	0.26654	9.01208	2.02177e-19	7.9821e-17
ENSG00000182551	ADI1	protein_coding	acireductone dioxygenase 1	925.155	1457.26	1446.39	442.532	354.442	-1.78654	0.198481	-9.00104	2.23584e-19	8.64337e-17
ENSG00000074317	SNCB	protein_coding	synuclein beta	271.791	77.7206	76.5055	538.042	394.898	2.38327	0.265918	8.96245	3.17556e-19	1.17851e-16
ENSG00000196787	HIST1H2AG	protein_coding	histone cluster 1 H2A family member g	137.15	185.974	311.796	25.4694	25.3604	-2.87729	0.321019	-8.96299	3.15981e-19	1.17851e-16
ENSG00000100554	ATP6V1D	protein_coding	ATPase H+ transporting V1 subunit D	400.746	638.419	653.905	148.837	161.823	-1.94742	0.217665	-8.9469	3.6562e-19	1.33028e-16
ENSG00000212907	MT-ND4L	protein_coding	mitochondrially encoded NADH:ubiquinone oxidoreductase core subunit 4L	53480.5	26262.6	25655.3	90019.4	71984.9	1.5857	0.177429	8.93706	3.99652e-19	1.42614e-16
ENSG00000274641	HIST1H2BO	protein_coding	histone cluster 1 H2B family member o	111.469	173.483	232.403	23.0817	16.9069	-2.90828	0.328038	-8.86567	7.60463e-19	2.66248e-16
ENSG00000117266	CDK18	protein_coding	cyclin dependent kinase 18	1054.88	477.426	453.259	1795.6	1493.24	1.74356	0.196712	8.8635	7.75428e-19	2.6646e-16
ENSG00000211459	MT-RNR1	Mt_rRNA	mitochondrially encoded 12S RNA	145628	206180	226605	78426	71300.7	-1.48484	0.167691	-8.85462	8.39661e-19	2.83286e-16
ENSG00000162772	ATF3	protein_coding	activating transcription factor 3	612.716	258.143	265.604	967.043	960.072	1.79346	0.204039	8.78983	1.49792e-18	4.96348e-16
ENSG00000175868	CALCB	protein_coding	calcitonin related polypeptide beta	1725.36	767.491	828.569	2930.58	2374.82	1.66377	0.190987	8.71142	3.00082e-18	9.76898e-16
ENSG00000011260	UTP18	protein_coding	UTP18%2C small subunit processome component	550.463	853.539	874.761	248.327	225.224	-1.7828	0.204864	-8.70233	3.2513e-18	1.04019e-15
ENSG00000104419	NDRG1	protein_coding	N-myc downstream regulated 1	2086.21	1057.56	993.128	3324.56	2969.58	1.56095	0.179731	8.68495	3.78919e-18	1.19173e-15
ENSG00000125733	TRIP10	protein_coding	thyroid hormone receptor interactor 10	1394.09	659.237	629.366	2354.33	1933.43	1.66408	0.192144	8.6606	4.69297e-18	1.45138e-15
ENSG00000180573	HIST1H2AC	protein_coding	histone cluster 1 H2A family member c	90.6459	145.726	187.655	15.9184	13.284	-2.98661	0.345126	-8.65368	4.9866e-18	1.51691e-15
ENSG00000184260	HIST2H2AC	protein_coding	histone cluster 2 H2A family member c	85.5328	148.502	167.446	15.9184	10.2649	-3.03295	0.35233	-8.60826	7.41779e-18	2.22007e-15
ENSG00000155090	KLF10	protein_coding	Kruppel like factor 10	568.571	249.816	230.96	946.349	847.158	1.80577	0.210515	8.57789	9.66282e-18	2.84608e-15
ENSG00000183248	PRR36	protein_coding	proline rich 36	440.297	172.096	155.898	809.451	623.745	1.99659	0.233194	8.5619	1.11022e-17	3.21894e-15
ENSG00000099864	PALM	protein_coding	paralemmin	749.738	331.7	272.821	1372.17	1022.27	1.87683	0.221233	8.48353	2.18462e-17	6.23658e-15
ENSG00000113196	HAND1	protein_coding	heart and neural crest derivatives expressed 1	1181.92	548.208	575.956	1928.51	1674.99	1.61388	0.190358	8.47816	2.28787e-17	6.43238e-15
ENSG00000177606	JUN	protein_coding	Jun proto-oncogene%2C AP-1 transcription factor subunit	4084.65	2170.63	2077.2	6384.07	5706.69	1.46014	0.172983	8.44093	3.14828e-17	8.71933e-15
ENSG00000181444	ZNF467	protein_coding	zinc finger protein 467	266.392	73.557	95.271	500.634	396.105	2.21704	0.263345	8.41877	3.80471e-17	1.03824e-14
ENSG00000185900	POMK	protein_coding	protein-O-mannose kinase	359.393	596.783	549.973	141.674	149.143	-1.86967	0.222791	-8.39202	4.77867e-17	1.28511e-14
ENSG00000184678	HIST2H2BE	protein_coding	histone cluster 2 H2B family member e	288.064	426.075	513.886	109.041	103.253	-2.00905	0.239557	-8.38655	5.00627e-17	1.32709e-14
ENSG00000197780	TAF13	protein_coding	TATA-box binding protein associated factor 13	183.393	310.882	310.352	50.143	62.1933	-2.25689	0.269233	-8.38267	5.17418e-17	1.35228e-14
ENSG00000117450	PRDX1	protein_coding	peroxiredoxin 1	3113.02	4632.7	4606.21	1724.76	1488.41	-1.47294	0.176056	-8.36632	5.9447e-17	1.53208e-14
ENSG00000108813	DLX4	protein_coding	distal-less homeobox 4	361.237	142.95	132.802	628.777	540.418	1.95531	0.233786	8.3637	6.07801e-17	1.54498e-14
ENSG00000136010	ALDH1L2	protein_coding	aldehyde dehydrogenase 1 family member L2	1842.49	965.956	909.405	2616.19	2878.4	1.49632	0.180073	8.30951	9.60946e-17	2.40964e-14
ENSG00000111716	LDHB	protein_coding	lactate dehydrogenase B	7031.14	10050.9	10400.4	3799.72	3873.5	-1.37242	0.165619	-8.28658	1.16555e-16	2.84578e-14
ENSG00000136732	GYPC	protein_coding	glycophorin C (Gerbich blood group)	352.071	130.46	114.036	678.92	484.867	2.08697	0.251844	8.28676	1.16376e-16	2.84578e-14
ENSG00000135763	URB2	protein_coding	URB2 ribosome biogenesis 2 homolog (S. cerevisiae)	1457.06	2151.19	2224.43	784.777	667.824	-1.53216	0.185416	-8.26335	1.41637e-16	3.41328e-14
ENSG00000105649	RAB3A	protein_coding	RAB3A%2C member RAS oncogene family	516.322	201.241	202.09	974.206	687.75	1.91651	0.234044	8.18866	2.64143e-16	6.20434e-14
ENSG00000139343	SNRPF	protein_coding	small nuclear ribonucleoprotein polypeptide F	634.845	977.059	965.701	310.409	286.21	-1.63019	0.199044	-8.19008	2.61047e-16	6.20434e-14
ENSG00000124785	NRN1	protein_coding	neuritin 1	1185.49	621.765	565.852	1847.33	1707	1.5204	0.187794	8.09608	5.67596e-16	1.31654e-13
ENSG00000181061	HIGD1A	protein_coding	HIG1 hypoxia inducible domain family member 1A	367.648	552.371	606.27	159.184	152.766	-1.79054	0.221543	-8.08211	6.36548e-16	1.45824e-13
ENSG00000184702	SEPT5	protein_coding	septin 5	422.661	174.871	171.776	742.593	601.404	1.84012	0.228482	8.05367	8.03456e-16	1.81816e-13
ENSG00000107736	CDH23	protein_coding	cadherin related 23	286.768	113.805	83.723	529.287	420.258	2.08851	0.259431	8.05036	8.25503e-16	1.84555e-13
ENSG00000157613	CREB3L1	protein_coding	cAMP responsive element binding protein 3 like 1	257.896	81.8842	86.61	503.817	359.272	2.1596	0.268407	8.04601	8.55367e-16	1.88955e-13
ENSG00000103978	TMEM87A	protein_coding	transmembrane protein 87A	222.58	338.64	392.632	83.5716	75.4774	-2.04199	0.253865	-8.0436	8.72405e-16	1.90451e-13
ENSG00000104881	PPP1R13L	protein_coding	protein phosphatase 1 regulatory subunit 13 like	384.05	165.156	151.567	649.471	570.005	1.83052	0.228605	8.00738	1.17176e-15	2.52827e-13
ENSG00000265972	TXNIP	protein_coding	thioredoxin interacting protein	666.353	324.761	290.143	1105.53	944.976	1.65409	0.207851	7.95806	1.74755e-15	3.7273e-13
ENSG00000115738	ID2	protein_coding	inhibitor of DNA binding 2	2451.03	1315.7	1359.78	3582.44	3546.23	1.36805	0.173009	7.90743	2.62751e-15	5.54046e-13
ENSG00000187840	EIF4EBP1	protein_coding	eukaryotic translation initiation factor 4E binding protein 1	2900.27	1417.01	1385.76	5146.42	3651.9	1.57753	0.200347	7.87399	3.43513e-15	7.16206e-13
ENSG00000111875	ASF1A	protein_coding	anti-silencing function 1A histone chaperone	299.965	446.893	513.886	107.449	131.633	-1.87465	0.239188	-7.83756	4.59373e-15	9.47124e-13
ENSG00000203814	HIST2H2BF	protein_coding	histone cluster 2 H2B family member f	211.095	313.658	391.188	82.7757	56.759	-2.14203	0.273597	-7.82915	4.91188e-15	9.90704e-13
ENSG00000230513	THAP7-AS1	antisense_RNA	THAP7 antisense RNA 1	142.466	38.8603	34.644	277.776	218.582	2.43061	0.310456	7.82915	4.9117e-15	9.90704e-13
ENSG00000004399	PLXND1	protein_coding	plexin D1	797.704	399.706	366.649	1316.45	1108.01	1.586	0.202631	7.82706	4.99417e-15	9.96471e-13
ENSG00000181513	ACBD4	protein_coding	acyl-CoA binding domain containing 4	351.582	134.623	145.793	629.573	496.339	1.87451	0.240142	7.80583	5.91126e-15	1.16691e-12
ENSG00000105048	TNNT1	protein_coding	troponin T1%2C slow skeletal type	523.52	230.386	197.759	978.186	687.75	1.83649	0.235928	7.7841	7.02094e-15	1.36382e-12
ENSG00000215417	MIR17HG	processed_transcript	miR-17-92a-1 cluster host gene	239.01	342.803	450.372	66.8573	96.0072	-2.08918	0.268412	-7.78348	7.05576e-15	1.36382e-12
ENSG00000141905	NFIC	protein_coding	nuclear factor I C	2883.73	1619.64	1520.01	4454.76	3940.52	1.37074	0.176788	7.75355	8.93619e-15	1.70948e-12
ENSG00000115461	IGFBP5	protein_coding	insulin like growth factor binding protein 5	1818.74	971.507	997.458	2757.86	2548.12	1.38068	0.178444	7.73732	1.01533e-14	1.9225e-12
ENSG00000117122	MFAP2	protein_coding	microfibril associated protein 2	316.9	123.52	121.254	580.226	442.599	1.91804	0.248013	7.73363	1.04523e-14	1.95912e-12
ENSG00000168288	MMADHC	protein_coding	methylmalonic aciduria and homocystinuria%2C cblD type	635.432	968.732	951.266	331.899	289.833	-1.55577	0.201351	-7.72668	1.1039e-14	2.0484e-12
ENSG00000275714	HIST1H3A	protein_coding	histone cluster 1 H3 family member a	34.1387	54.1268	80.836	1.59184	0	-3.56321	0.461471	-7.72141	1.1505e-14	2.11374e-12
ENSG00000182054	IDH2	protein_coding	isocitrate dehydrogenase (NADP(+)) 2%2C mitochondrial	1524.18	746.673	717.419	2697.37	1935.24	1.58404	0.205727	7.69972	1.36368e-14	2.48083e-12
ENSG00000249176	AC027801.3	processed_pseudogene	---	91.2009	16.6544	14.435	191.817	141.897	2.80642	0.365108	7.68656	1.51147e-14	2.72299e-12
ENSG00000108107	RPL28	protein_coding	ribosomal protein L28	14301.1	7064.25	6829.2	26029	17281.9	1.56554	0.203782	7.68241	1.56126e-14	2.78565e-12
ENSG00000072135	PTPN18	protein_coding	protein tyrosine phosphatase%2C non-receptor type 18	1297.2	706.425	609.157	2102.82	1770.4	1.49282	0.194615	7.6706	1.71194e-14	3.02541e-12
ENSG00000224877	NDUFAF8	protein_coding	NADH:ubiquinone oxidoreductase complex assembly factor 8	269.805	445.506	414.284	118.592	100.838	-1.84516	0.240589	-7.66933	1.72899e-14	3.0267e-12
ENSG00000135365	PHF21A	protein_coding	PHD finger protein 21A	1186.5	649.522	603.383	1798.78	1694.32	1.42324	0.186031	7.65055	2.00114e-14	3.47039e-12
ENSG00000277586	NEFL	protein_coding	neurofilament light	1607.28	795.248	909.405	2480.09	2244.39	1.41564	0.185434	7.63418	2.27256e-14	3.90459e-12
ENSG00000155959	VBP1	protein_coding	VHL binding protein 1	1084.32	1589.11	1658.58	479.144	610.461	-1.50693	0.197567	-7.62746	2.39423e-14	4.07591e-12
ENSG00000124193	SRSF6	protein_coding	serine and arginine rich splicing factor 6	3495.13	5001.88	4998.84	2024.02	1955.77	-1.2884	0.169021	-7.6227	2.48418e-14	4.19059e-12
ENSG00000104833	TUBB4A	protein_coding	tubulin beta 4A class IVa	1272.62	623.153	609.157	2238.13	1620.05	1.56835	0.207085	7.57345	3.63437e-14	6.02138e-12
ENSG00000143933	CALM2	protein_coding	calmodulin 2	1230.59	1722.34	1882.32	683.695	634.01	-1.3984	0.184632	-7.57398	3.61959e-14	6.02138e-12
ENSG00000197183	NOL4L	protein_coding	nucleolar protein 4 like	526.541	258.143	248.282	783.981	815.759	1.57969	0.208823	7.56471	3.88723e-14	6.38332e-12
ENSG00000074211	PPP2R2C	protein_coding	protein phosphatase 2 regulatory subunit Bgamma	394.682	180.423	171.776	648.675	577.855	1.69807	0.224844	7.55223	4.27879e-14	6.96467e-12
ENSG00000160094	ZNF362	protein_coding	zinc finger protein 362	1528.16	838.272	752.063	2488.05	2034.27	1.44627	0.192523	7.51218	5.81515e-14	9.38312e-12
ENSG00000171223	JUNB	protein_coding	JunB proto-oncogene%2C AP-1 transcription factor subunit	343.411	136.011	147.237	620.022	470.375	1.81333	0.243874	7.43551	1.04162e-13	1.66623e-11
ENSG00000095321	CRAT	protein_coding	carnitine O-acetyltransferase	908.694	453.833	417.171	1599	1164.77	1.58107	0.213715	7.39803	1.38219e-13	2.19212e-11
ENSG00000159063	ALG8	protein_coding	ALG8%2C alpha-1%2C3-glucosyltransferase	890.633	1257.41	1359.78	491.879	453.468	-1.41122	0.190938	-7.391	1.4573e-13	2.29167e-11
ENSG00000196668	LINC00173	processed_transcript	long intergenic non-protein coding RNA 173	108.508	27.7574	25.983	184.653	195.637	2.43773	0.33027	7.38102	1.57084e-13	2.44946e-11
ENSG00000152332	UHMK1	protein_coding	U2AF homology motif kinase 1	1210.83	1711.24	1976.15	468.797	687.146	-1.58618	0.215303	-7.36722	1.74224e-13	2.69408e-11
ENSG00000156587	UBE2L6	protein_coding	ubiquitin conjugating enzyme E2 L6	177.565	59.6783	56.2965	338.266	256.019	2.1243	0.288605	7.36056	1.83141e-13	2.80856e-11
ENSG00000196747	HIST1H2AI	protein_coding	histone cluster 1 H2A family member i	54.3104	88.8235	114.036	9.55104	4.83055	-2.95832	0.402162	-7.35604	1.8944e-13	2.88134e-11
ENSG00000035862	TIMP2	protein_coding	TIMP metallopeptidase inhibitor 2	1037.09	538.493	529.764	1708.84	1371.27	1.461	0.198903	7.34529	2.05313e-13	3.09738e-11
ENSG00000106333	PCOLCE	protein_coding	procollagen C-endopeptidase enhancer	298.325	137.399	109.706	505.409	440.788	1.80313	0.245877	7.33348	2.24252e-13	3.35582e-11
ENSG00000125744	RTN2	protein_coding	reticulon 2	302.296	120.744	118.367	564.307	405.766	1.86919	0.255191	7.32468	2.39468e-13	3.55486e-11
ENSG00000138777	PPA2	protein_coding	pyrophosphatase (inorganic) 2	574.207	823.006	889.196	285.735	298.89	-1.48017	0.202291	-7.31705	2.53481e-13	3.7104e-11
ENSG00000197283	SYNGAP1	protein_coding	synaptic Ras GTPase activating protein 1	740.031	391.379	381.084	1063.35	1124.31	1.43843	0.196593	7.3168	2.53945e-13	3.7104e-11
ENSG00000254198	AC113191.1	processed_pseudogene	---	106.422	169.32	196.316	28.6531	31.3986	-2.29487	0.31406	-7.3071	2.72965e-13	3.95714e-11
ENSG00000277157	HIST1H4D	protein_coding	histone cluster 1 H4 family member d	31.7711	48.5754	76.5055	0.79592	1.20764	-3.37327	0.461773	-7.30503	2.77213e-13	3.98757e-11
ENSG00000153815	CMIP	protein_coding	c-Maf inducing protein	2108.53	1188.01	1125.93	3346.84	2773.34	1.35065	0.185068	7.29815	2.91758e-13	4.16451e-11
ENSG00000089327	FXYD5	protein_coding	FXYD domain containing ion transport regulator 5	1506.6	750.836	713.089	2722.05	1840.44	1.55683	0.213658	7.28656	3.17963e-13	4.50391e-11
ENSG00000102882	MAPK3	protein_coding	mitogen-activated protein kinase 3	2457.5	1344.84	1234.19	4149.13	3101.82	1.42833	0.196062	7.28508	3.21475e-13	4.51916e-11
ENSG00000103021	CCDC113	protein_coding	coiled-coil domain containing 113	327.973	148.502	144.35	524.511	494.528	1.69007	0.232117	7.28111	3.31078e-13	4.61916e-11
ENSG00000159307	SCUBE1	protein_coding	signal peptide%2C CUB domain and EGF like domain containing 1	127.579	38.8603	33.2005	237.184	201.072	2.28887	0.314414	7.2798	3.34306e-13	4.62939e-11
ENSG00000123545	NDUFAF4	protein_coding	NADH:ubiquinone oxidoreductase complex assembly factor 4	379.471	567.638	588.948	173.511	187.788	-1.58869	0.218694	-7.26445	3.74553e-13	5.14829e-11
ENSG00000166788	SAAL1	protein_coding	serum amyloid A like 1	542.927	799.412	818.464	268.225	285.606	-1.4757	0.203407	-7.25492	4.01891e-13	5.48344e-11
ENSG00000117115	PADI2	protein_coding	peptidyl arginine deiminase 2	133.677	38.8603	37.531	260.266	198.053	2.27326	0.313939	7.24108	4.4512e-13	6.02893e-11
ENSG00000126005	MMP24OS	protein_coding	MMP24 opposite strand	1215.86	656.461	570.182	2078.94	1557.85	1.4936	0.206719	7.22528	5.00071e-13	6.72414e-11
ENSG00000139200	PIANP	protein_coding	PILR alpha associated neural protein	257.438	105.478	109.706	417.858	396.709	1.78719	0.247427	7.2231	5.08153e-13	6.73521e-11
ENSG00000167552	TUBA1A	protein_coding	tubulin alpha 1a	1472.54	807.739	705.871	2492.03	1884.52	1.46236	0.202454	7.2232	5.07775e-13	6.73521e-11
ENSG00000121753	ADGRB2	protein_coding	adhesion G protein-coupled receptor B2	684.189	349.743	324.787	1154.08	908.144	1.53129	0.212177	7.21702	5.31374e-13	6.94741e-11
ENSG00000156925	ZIC3	protein_coding	Zic family member 3	729.301	409.421	342.109	1084.84	1080.84	1.4581	0.202038	7.21695	5.31651e-13	6.94741e-11
ENSG00000108064	TFAM	protein_coding	transcription factor A%2C mitochondrial	1268.97	1859.74	1977.59	495.858	742.697	-1.54689	0.214582	-7.20887	5.64164e-13	7.32072e-11
ENSG00000167971	CASKIN1	protein_coding	CASK interacting protein 1	462.306	233.162	210.751	748.961	656.351	1.57358	0.218647	7.19691	6.15919e-13	7.9368e-11
ENSG00000128266	GNAZ	protein_coding	G protein subunit alpha z	750.191	405.257	383.971	1157.27	1054.27	1.42233	0.197938	7.1857	6.68639e-13	8.50175e-11
ENSG00000197223	C1D	protein_coding	C1D nuclear receptor corepressor	214.941	87.4357	60.627	296.878	414.824	2.04957	0.285232	7.18564	6.68924e-13	8.50175e-11
ENSG00000188338	SLC38A3	protein_coding	solute carrier family 38 member 3	279.426	92.9871	121.254	528.491	374.972	1.90701	0.266074	7.16722	7.65379e-13	9.66148e-11
ENSG00000106615	RHEB	protein_coding	Ras homolog%2C mTORC1 binding	1562.53	866.029	909.405	2308.17	2166.5	1.28651	0.180247	7.13748	9.50562e-13	1.1918e-10
ENSG00000088881	EBF4	protein_coding	early B-cell factor 4	321.03	111.029	153.011	573.858	446.222	1.80737	0.253662	7.1251	1.04003e-12	1.29522e-10
ENSG00000278463	HIST1H2AB	protein_coding	histone cluster 1 H2A family member b	32.8011	52.739	75.062	1.59184	1.81146	-3.23196	0.454433	-7.11207	1.14316e-12	1.41417e-10
ENSG00000127824	TUBA4A	protein_coding	tubulin alpha 4a	196.951	76.3327	72.175	344.633	294.664	1.92587	0.271083	7.10438	1.20868e-12	1.48531e-10
ENSG00000001617	SEMA3F	protein_coding	semaphorin 3F	376.848	148.502	178.994	678.124	501.773	1.72466	0.243798	7.07413	1.50391e-12	1.83596e-10
ENSG00000070756	PABPC1	protein_coding	poly(A) binding protein cytoplasmic 1	28380.6	16913.9	17288.8	41788.2	37531.6	1.17724	0.166533	7.06909	1.55957e-12	1.88952e-10
ENSG00000113161	HMGCR	protein_coding	3-hydroxy-3-methylglutaryl-CoA reductase	1100.77	1568.29	1590.74	631.165	612.876	-1.29554	0.183288	-7.06833	1.56815e-12	1.88952e-10
ENSG00000171992	SYNPO	protein_coding	synaptopodin	96.2381	29.1452	14.435	173.511	167.862	2.48835	0.352318	7.06282	1.6316e-12	1.95329e-10
ENSG00000100626	GALNT16	protein_coding	polypeptide N-acetylgalactosaminyltransferase 16	569.272	269.246	297.361	937.594	772.888	1.51253	0.214451	7.05303	1.75065e-12	2.06912e-10
ENSG00000179111	HES7	protein_coding	hes family bHLH transcription factor 7	92.9576	23.5938	17.322	190.225	140.69	2.51263	0.356236	7.05327	1.74758e-12	2.06912e-10
ENSG00000165501	LRR1	protein_coding	leucine rich repeat protein 1	157.392	241.489	271.378	55.7144	60.9857	-1.9457	0.276281	-7.04249	1.8884e-12	2.21779e-10
ENSG00000163376	KBTBD8	protein_coding	kelch repeat and BTB domain containing 8	218.125	310.882	385.414	79.592	96.611	-1.82664	0.259856	-7.02941	2.07407e-12	2.42053e-10
ENSG00000112715	VEGFA	protein_coding	vascular endothelial growth factor A	1166.06	641.195	675.558	1648.35	1699.15	1.29633	0.184637	7.02094	2.20379e-12	2.55585e-10
ENSG00000167107	ACSF2	protein_coding	acyl-CoA synthetase family member 2	326.695	147.114	135.689	585.001	438.976	1.72735	0.24652	7.00694	2.43594e-12	2.80754e-10
ENSG00000185561	TLCD2	protein_coding	TLC domain containing 2	574	308.107	290.143	872.328	825.42	1.43461	0.205402	6.98438	2.86126e-12	3.27738e-10
ENSG00000149131	SERPING1	protein_coding	serpin family G member 1	130.17	30.5331	47.6355	234.796	207.714	2.20001	0.315429	6.97463	3.06668e-12	3.48147e-10
ENSG00000198003	CCDC151	protein_coding	coiled-coil domain containing 151	133.688	43.0239	41.8615	242.756	207.11	2.13397	0.305982	6.97416	3.07696e-12	3.48147e-10
ENSG00000149273	RPS3	protein_coding	ribosomal protein S3	21468.9	11660.9	11526.3	37080.3	25608	1.37367	0.197425	6.95794	3.45277e-12	3.88301e-10
ENSG00000142676	RPL11	protein_coding	ribosomal protein L11	16617.3	10504.8	9786.93	23751.8	22425.8	1.15104	0.165949	6.93612	4.03019e-12	4.50507e-10
ENSG00000128272	ATF4	protein_coding	activating transcription factor 4	11596.5	6851.9	6403.37	18651.6	14479	1.27308	0.183663	6.93163	4.16017e-12	4.61994e-10
ENSG00000149927	DOC2A	protein_coding	double C2 domain alpha	298.519	123.52	145.793	479.144	445.618	1.66453	0.240162	6.93087	4.18275e-12	4.61994e-10
ENSG00000126602	TRAP1	protein_coding	TNF receptor associated protein 1	5006.47	2746.59	2695.01	8521.92	6062.34	1.36202	0.196644	6.92631	4.31959e-12	4.74286e-10
ENSG00000182378	PLCXD1	protein_coding	phosphatidylinositol specific phospholipase C X domain containing 1	2232.62	1343.46	1274.61	3310.23	3002.19	1.22632	0.177147	6.92262	4.43377e-12	4.83959e-10
ENSG00000205744	DENND1C	protein_coding	DENN domain containing 1C	130.483	43.0239	34.644	257.082	187.184	2.20169	0.318508	6.91252	4.76127e-12	5.16667e-10
ENSG00000067840	PDZD4	protein_coding	PDZ domain containing 4	242.892	101.314	106.819	401.144	362.291	1.73938	0.252007	6.90209	5.12423e-12	5.52821e-10
ENSG00000131094	C1QL1	protein_coding	complement C1q like 1	339.446	140.175	160.228	603.307	454.072	1.69165	0.245143	6.90065	5.17664e-12	5.55248e-10
ENSG00000027869	SH2D2A	protein_coding	SH2 domain containing 2A	207.086	80.4963	63.514	418.654	265.68	2.01809	0.293108	6.88514	5.77308e-12	6.15662e-10
ENSG00000143502	SUSD4	protein_coding	sushi domain containing 4	104.921	22.2059	34.644	179.878	182.957	2.30109	0.334851	6.87197	6.33192e-12	6.714e-10
ENSG00000120694	HSPH1	protein_coding	heat shock protein family H (Hsp110) member 1	3690.97	5236.42	5306.31	1848.13	2373.01	-1.27069	0.185503	-6.84997	7.38674e-12	7.78798e-10
ENSG00000125746	EML2	protein_coding	echinoderm microtubule associated protein like 2	364.552	185.974	155.898	604.899	511.435	1.60144	0.233823	6.84896	7.43901e-12	7.79878e-10
ENSG00000104774	MAN2B1	protein_coding	mannosidase alpha class 2B member 1	1224.58	663.401	642.357	2055.86	1536.72	1.39323	0.203455	6.84787	7.49551e-12	7.81385e-10
ENSG00000160200	CBS	protein_coding	cystathionine-beta-synthase	243.758	104.09	99.6015	431.389	339.95	1.77228	0.259116	6.83971	7.93531e-12	8.22613e-10
ENSG00000100380	ST13	protein_coding	ST13%2C Hsp70 interacting protein	3119.16	1805.62	1951.61	4359.25	4360.18	1.17579	0.171929	6.83881	7.98554e-12	8.2322e-10
ENSG00000164405	UQCRQ	protein_coding	ubiquinol-cytochrome c reductase complex III subunit VII	602.557	875.745	923.84	351.001	259.642	-1.48089	0.216605	-6.8368	8.0979e-12	8.30191e-10
ENSG00000154134	ROBO3	protein_coding	roundabout guidance receptor 3	414.255	199.853	212.194	655.042	589.931	1.50862	0.220794	6.83268	8.33415e-12	8.49717e-10
ENSG00000160191	PDE9A	protein_coding	phosphodiesterase 9A	702.969	348.355	394.075	1121.45	947.996	1.4094	0.206332	6.83075	8.44736e-12	8.56553e-10
ENSG00000182199	SHMT2	protein_coding	serine hydroxymethyltransferase 2	4548.57	2539.8	2478.49	7660.73	5515.28	1.33432	0.195474	6.82608	8.72661e-12	8.80059e-10
ENSG00000110881	ASIC1	protein_coding	acid sensing ion channel subunit 1	1173.79	646.746	677.001	1809.92	1561.48	1.29539	0.189945	6.81984	9.11434e-12	9.14193e-10
ENSG00000103034	NDRG4	protein_coding	NDRG family member 4	567.386	310.882	290.143	858.798	809.721	1.40393	0.205944	6.81707	9.29153e-12	9.26955e-10
ENSG00000090006	LTBP4	protein_coding	latent transforming growth factor beta binding protein 4	1471.56	810.515	855.995	2302.6	1917.12	1.28776	0.18921	6.80596	1.00376e-11	9.96031e-10
ENSG00000110675	ELMOD1	protein_coding	ELMO domain containing 1	287.356	130.46	134.245	425.817	458.902	1.62914	0.239426	6.80439	1.01478e-11	1.00161e-09
ENSG00000096433	ITPR3	protein_coding	inositol 1%2C4%2C5-trisphosphate receptor type 3	1341.71	730.018	753.507	2169.68	1713.64	1.32981	0.195587	6.7991	1.05277e-11	1.03361e-09
ENSG00000162512	SDC3	protein_coding	syndecan 3	1937.37	1120.01	1068.19	3100.11	2461.17	1.29225	0.190199	6.7942	1.08919e-11	1.06373e-09
ENSG00000172830	SSH3	protein_coding	slingshot protein phosphatase 3	457.707	213.732	229.516	785.573	602.007	1.54998	0.228242	6.79096	1.1139e-11	1.08217e-09
ENSG00000152284	TCF7L1	protein_coding	transcription factor 7 like 1	561.266	280.349	298.804	910.533	755.377	1.44722	0.213252	6.7864	1.14964e-11	1.11108e-09
ENSG00000132510	KDM6B	protein_coding	lysine demethylase 6B	1682.96	974.283	996.015	2513.52	2248.02	1.22758	0.18095	6.78409	1.16824e-11	1.12321e-09
ENSG00000197714	ZNF460	protein_coding	zinc finger protein 460	239.217	363.621	383.971	91.5308	117.745	-1.70213	0.250956	-6.7826	1.18031e-11	1.12896e-09
ENSG00000124496	TRERF1	protein_coding	transcriptional regulating factor 1	503.725	263.695	264.16	764.879	722.167	1.42151	0.209755	6.77702	1.22677e-11	1.16738e-09
ENSG00000139182	CLSTN3	protein_coding	calsyntenin 3	1071.78	600.947	542.756	1786.04	1357.38	1.39027	0.20547	6.7663	1.3212e-11	1.25083e-09
ENSG00000177383	MAGEF1	protein_coding	MAGE family member F1	889.789	507.96	472.024	1392.06	1187.11	1.33588	0.197538	6.76266	1.35484e-11	1.27616e-09
ENSG00000164294	GPX8	protein_coding	glutathione peroxidase 8 (putative)	1161.29	677.279	649.575	1560	1758.32	1.27169	0.188083	6.76131	1.36752e-11	1.2816e-09
ENSG00000113739	STC2	protein_coding	stanniocalcin 2	2188.77	1382.32	1164.9	3229.84	2978.03	1.23804	0.183218	6.75721	1.40671e-11	1.31171e-09
ENSG00000137309	HMGA1	protein_coding	high mobility group AT-hook 1	8053.48	4600.78	4630.75	13113.6	9868.82	1.26553	0.187329	6.75569	1.42155e-11	1.31892e-09
ENSG00000158373	HIST1H2BD	protein_coding	histone cluster 1 H2B family member d	106.886	149.89	212.194	31.0409	34.4177	-2.15946	0.320295	-6.74212	1.5609e-11	1.441e-09
ENSG00000184270	HIST2H2AB	protein_coding	histone cluster 2 H2A family member b	28.75	45.7996	66.401	1.59184	1.20764	-3.12116	0.462992	-6.74129	1.56987e-11	1.4421e-09
ENSG00000060656	PTPRU	protein_coding	protein tyrosine phosphatase%2C receptor type U	2557.23	1496.12	1414.63	4114.91	3203.26	1.27757	0.189813	6.73067	1.68881e-11	1.54372e-09
ENSG00000161642	ZNF385A	protein_coding	zinc finger protein 385A	686.467	383.051	284.369	1196.27	882.179	1.54133	0.229575	6.71385	1.89556e-11	1.72421e-09
ENSG00000134996	OSTF1	protein_coding	osteoclast stimulating factor 1	469.205	233.162	255.499	700.41	687.75	1.43075	0.213286	6.7081	1.97178e-11	1.7848e-09
ENSG00000196517	SLC6A9	protein_coding	solute carrier family 6 member 9	535.066	276.186	258.386	913.716	691.976	1.49776	0.223305	6.70723	1.98353e-11	1.78672e-09
ENSG00000128242	GAL3ST1	protein_coding	galactose-3-O-sulfotransferase 1	50.7587	5.55147	5.774	113.817	77.8926	2.86456	0.427625	6.69877	2.10187e-11	1.88417e-09
ENSG00000172889	EGFL7	protein_coding	EGF like domain multiple 7	421.73	215.119	168.889	762.491	540.418	1.64138	0.245148	6.69548	2.1497e-11	1.91778e-09
ENSG00000072274	TFRC	protein_coding	transferrin receptor	2336.74	3175.44	3333.04	1455.74	1382.75	-1.15834	0.173501	-6.6763	2.45047e-11	2.17565e-09
ENSG00000148908	RGS10	protein_coding	regulator of G protein signaling 10	407.574	215.119	183.324	675.736	556.117	1.53143	0.229481	6.67342	2.49913e-11	2.20828e-09
ENSG00000166897	ELFN2	protein_coding	extracellular leucine rich repeat and fibronectin type III domain containing 2	122.812	43.0239	34.644	230.021	183.561	2.11431	0.317429	6.66073	2.72466e-11	2.37616e-09
ENSG00000172172	MRPL13	protein_coding	mitochondrial ribosomal protein L13	267.135	377.5	440.267	123.368	127.406	-1.59504	0.239474	-6.66058	2.72754e-11	2.37616e-09
ENSG00000181649	PHLDA2	protein_coding	pleckstrin homology like domain family A member 2	225.579	86.0478	99.6015	407.511	309.155	1.78662	0.268209	6.66131	2.71391e-11	2.37616e-09
ENSG00000137218	FRS3	protein_coding	fibroblast growth factor receptor substrate 3	162.437	66.6176	54.853	284.939	243.339	1.91307	0.287513	6.65384	2.85551e-11	2.47602e-09
ENSG00000172020	GAP43	protein_coding	growth associated protein 43	83.7157	20.818	20.209	159.184	134.652	2.36872	0.356672	6.64117	3.11199e-11	2.68586e-09
ENSG00000167283	ATP5L	protein_coding	ATP synthase%2C H+ transporting%2C mitochondrial Fo complex subunit G	2104.07	1236.59	1175.01	3361.17	2643.52	1.26376	0.190366	6.63859	3.16691e-11	2.72061e-09
ENSG00000186907	RTN4RL2	protein_coding	reticulon 4 receptor like 2	454.084	235.938	212.194	772.838	595.365	1.51523	0.228596	6.6284	3.3934e-11	2.90175e-09
ENSG00000103528	SYT17	protein_coding	synaptotagmin 17	137.986	45.7996	47.6355	261.062	197.449	2.03395	0.306964	6.62603	3.4484e-11	2.93525e-09
ENSG00000277161	PIGW	protein_coding	phosphatidylinositol glycan anchor biosynthesis class W	252.907	384.439	388.301	124.164	114.726	-1.58596	0.239628	-6.61844	3.63006e-11	3.07577e-09
ENSG00000204370	SDHD	protein_coding	succinate dehydrogenase complex subunit D	181.95	251.204	327.674	71.6328	77.2888	-1.79195	0.271027	-6.61171	3.79916e-11	3.20442e-09
ENSG00000125730	C3	protein_coding	complement C3	59.5926	11.1029	8.661	120.184	98.4225	2.65033	0.401138	6.60704	3.92078e-11	3.29204e-09
ENSG00000188322	SBK1	protein_coding	SH3 domain binding kinase 1	551.143	287.289	295.917	881.083	740.282	1.40122	0.212223	6.60259	4.0403e-11	3.37711e-09
ENSG00000118007	STAG1	protein_coding	stromal antigen 1	828.685	1224.1	1216.87	362.94	510.831	-1.40598	0.213001	-6.60082	4.0889e-11	3.40241e-09
ENSG00000169100	SLC25A6	protein_coding	solute carrier family 25 member 6	9131.12	5390.48	5062.35	15077.9	10993.7	1.26545	0.192032	6.5898	4.4043e-11	3.64849e-09
ENSG00000182759	MAFA	protein_coding	MAF bZIP transcription factor A	166.499	65.2298	63.514	292.103	245.15	1.86616	0.283601	6.58022	4.69747e-11	3.87406e-09
ENSG00000110090	CPT1A	protein_coding	carnitine palmitoyltransferase 1A	1229.27	702.261	671.227	1992.98	1550.61	1.30766	0.198801	6.57773	4.777e-11	3.92196e-09
ENSG00000168036	CTNNB1	protein_coding	catenin beta 1	5349.52	7304.35	7436.91	3481.35	3175.48	-1.11168	0.169024	-6.57708	4.79782e-11	3.92196e-09
ENSG00000197756	RPL37A	protein_coding	ribosomal protein L37a	11440.8	6481.34	6290.77	19564.5	13426.5	1.30947	0.199312	6.56998	5.03234e-11	4.09562e-09
ENSG00000136854	STXBP1	protein_coding	syntaxin binding protein 1	1254.24	724.467	726.08	1934.88	1631.52	1.24643	0.18999	6.56053	5.36184e-11	4.34473e-09
ENSG00000137726	FXYD6	protein_coding	FXYD domain containing ion transport regulator 6	203.685	80.4963	90.9405	346.225	297.079	1.75115	0.266948	6.55987	5.38535e-11	4.3448e-09
ENSG00000124191	TOX2	protein_coding	TOX high mobility group box family member 2	279.488	131.847	124.141	479.144	382.821	1.62764	0.248673	6.54531	5.93708e-11	4.7692e-09
ENSG00000117245	KIF17	protein_coding	kinesin family member 17	372.876	179.035	173.22	659.818	479.432	1.58084	0.241622	6.54262	6.04517e-11	4.8351e-09
ENSG00000115255	REEP6	protein_coding	receptor accessory protein 6	523.561	248.428	267.047	927.247	651.521	1.51674	0.232126	6.5341	6.39938e-11	5.09644e-09
ENSG00000147010	SH3KBP1	protein_coding	SH3 domain containing kinase binding protein 1	1011.58	589.844	586.061	1513.04	1357.38	1.2366	0.189837	6.51401	7.3171e-11	5.80239e-09
ENSG00000142303	ADAMTS10	protein_coding	ADAM metallopeptidase with thrombospondin type 1 motif 10	135.319	56.9026	34.644	237.184	212.544	2.02541	0.311262	6.50708	7.66257e-11	6.0505e-09
ENSG00000110697	PITPNM1	protein_coding	phosphatidylinositol transfer protein membrane associated 1	1070.16	598.171	558.634	1809.92	1313.91	1.363	0.209803	6.49658	8.21652e-11	6.46041e-09
ENSG00000167371	PRRT2	protein_coding	proline rich transmembrane protein 2	148.609	55.5147	57.74	232.409	248.773	1.88138	0.289867	6.49049	8.55596e-11	6.69892e-09
ENSG00000188846	RPL14	protein_coding	ribosomal protein L14	8609.26	5466.81	5058.02	13033.2	10879	1.14391	0.176504	6.48092	9.11659e-11	7.10788e-09
ENSG00000135002	RFK	protein_coding	riboflavin kinase	415.837	541.268	700.097	199.776	222.205	-1.46643	0.226644	-6.47019	9.78815e-11	7.59954e-09
ENSG00000185585	OLFML2A	protein_coding	olfactomedin like 2A	104.629	23.5938	38.9745	183.858	172.088	2.16095	0.334368	6.46278	1.02796e-10	7.94784e-09
ENSG00000141576	RNF157	protein_coding	ring finger protein 157	852.462	513.511	451.815	1304.51	1140.01	1.28185	0.198764	6.44912	1.12502e-10	8.66219e-09
ENSG00000105613	MAST1	protein_coding	microtubule associated serine/threonine kinase 1	491.872	273.41	226.629	823.777	643.671	1.46273	0.227049	6.44237	1.1762e-10	9.0188e-09
ENSG00000039068	CDH1	protein_coding	cadherin 1	171.388	56.9026	77.949	295.286	255.415	1.8373	0.285249	6.44104	1.1866e-10	9.06116e-09
ENSG00000106078	COBL	protein_coding	cordon-bleu WH2 repeat protein	622.239	360.846	319.013	973.41	835.685	1.34348	0.208633	6.43944	1.19916e-10	9.11954e-09
ENSG00000215045	GRID2IP	protein_coding	Grid2 interacting protein	117.129	41.636	37.531	202.164	187.184	2.02235	0.314117	6.43821	1.20891e-10	9.15611e-09
ENSG00000176171	BNIP3	protein_coding	BCL2 interacting protein 3	660.438	378.888	369.536	964.655	928.673	1.28072	0.198973	6.43663	1.22152e-10	9.21401e-09
ENSG00000158406	HIST1H4H	protein_coding	histone cluster 1 H4 family member h	47.9589	77.7206	96.7145	9.55104	7.84964	-2.58211	0.401503	-6.4311	1.26686e-10	9.51736e-09
ENSG00000167861	HID1	protein_coding	HID1 domain containing	346.281	166.544	166.002	600.92	451.656	1.55206	0.241446	6.42817	1.29148e-10	9.66317e-09
ENSG00000131773	KHDRBS3	protein_coding	KH RNA binding domain containing%2C signal transduction associated 3	409.816	197.077	229.516	628.777	583.893	1.42474	0.22218	6.41254	1.43118e-10	1.06654e-08
ENSG00000142173	COL6A2	protein_coding	collagen type VI alpha 2 chain	923.468	555.147	474.911	1470.06	1193.75	1.30735	0.204055	6.40684	1.4857e-10	1.10274e-08
ENSG00000102317	RBM3	protein_coding	RNA binding motif protein 3	2323.95	3290.63	3136.73	1512.25	1356.18	-1.12514	0.17623	-6.38451	1.71944e-10	1.27115e-08
ENSG00000102390	PBDC1	protein_coding	polysaccharide biosynthesis domain containing 1	297.094	466.324	422.945	156	143.105	-1.47914	0.231879	-6.37894	1.78323e-10	1.31308e-08
ENSG00000084090	STARD7	protein_coding	StAR related lipid transfer domain containing 7	3934.2	5459.87	5391.47	2624.15	2261.3	-1.11356	0.174633	-6.37659	1.81071e-10	1.32805e-08
ENSG00000140057	AK7	protein_coding	adenylate kinase 7	117.112	43.0239	37.531	188.633	199.26	1.99744	0.313631	6.36875	1.90579e-10	1.39228e-08
ENSG00000129951	PLPPR3	protein_coding	phospholipid phosphatase related 3	257.376	106.866	118.367	472.777	331.497	1.68723	0.265037	6.366	1.94019e-10	1.41185e-08
ENSG00000196704	AMZ2	protein_coding	archaelysin family metallopeptidase 2	1943.93	1120.01	1162.02	3080.21	2413.46	1.21657	0.191309	6.35917	2.02849e-10	1.47034e-08
ENSG00000100302	RASD2	protein_coding	RASD family member 2	101.073	30.5331	31.757	188.633	153.37	2.11645	0.333218	6.35156	2.13139e-10	1.53892e-08
ENSG00000106211	HSPB1	protein_coding	heat shock protein family B (small) member 1	1977.92	1071.43	1110.05	3409.72	2320.48	1.32593	0.209019	6.34359	2.24473e-10	1.61446e-08
ENSG00000173486	FKBP2	protein_coding	FK506 binding protein 2	746.427	435.79	347.883	1265.51	936.523	1.40795	0.221993	6.3423	2.2636e-10	1.62175e-08
ENSG00000167680	SEMA6B	protein_coding	semaphorin 6B	325.859	155.441	147.237	591.369	409.389	1.59858	0.252808	6.32331	2.56014e-10	1.82716e-08
ENSG00000163975	MELTF	protein_coding	melanotransferrin	261.333	106.866	134.245	442.532	361.687	1.60914	0.255082	6.30835	2.82029e-10	2.00511e-08
ENSG00000197380	DACT3	protein_coding	dishevelled binding antagonist of beta catenin 3	169.699	76.3327	60.627	296.082	245.754	1.79436	0.284519	6.30665	2.85141e-10	2.0195e-08
ENSG00000113575	PPP2CA	protein_coding	protein phosphatase 2 catalytic subunit alpha	1318.81	1822.27	1833.24	796.716	823.005	-1.13296	0.179848	-6.29954	2.98536e-10	2.10633e-08
ENSG00000106236	NPTX2	protein_coding	neuronal pentraxin 2	335.253	174.871	164.559	537.246	464.337	1.46565	0.232685	6.29885	2.99863e-10	2.10767e-08
ENSG00000167600	CYP2S1	protein_coding	cytochrome P450 family 2 subfamily S member 1	184.34	66.6176	79.3925	348.613	242.735	1.81941	0.288887	6.298	3.01519e-10	2.11132e-08
ENSG00000106355	LSM5	protein_coding	LSM5 homolog%2C U6 small nuclear RNA and mRNA degradation associated	322.18	469.099	483.572	163.96	172.088	-1.41795	0.225245	-6.29517	3.07057e-10	2.14201e-08
ENSG00000197958	RPL12	protein_coding	ribosomal protein L12	7135.94	4223.28	4147.18	11727.1	8446.22	1.21704	0.193587	6.28676	3.24158e-10	2.25284e-08
ENSG00000188612	SUMO2	protein_coding	small ubiquitin-like modifier 2	2257.72	1415.63	1405.97	3228.25	2981.05	1.09999	0.175164	6.27978	3.39053e-10	2.34756e-08
ENSG00000163191	S100A11	protein_coding	S100 calcium binding protein A11	738.693	394.154	405.623	1243.23	911.766	1.35549	0.216025	6.27468	3.50358e-10	2.41682e-08
ENSG00000164919	COX6C	protein_coding	cytochrome c oxidase subunit 6C	408.403	614.825	601.939	243.552	173.296	-1.45599	0.232276	-6.26837	3.64839e-10	2.50739e-08
ENSG00000275110	MIR6087	miRNA	microRNA 6087	25.0105	48.5754	49.079	2.38776	0	-2.9594	0.472203	-6.26723	3.67529e-10	2.51656e-08
ENSG00000085721	RRN3	protein_coding	RRN3 homolog%2C RNA polymerase I transcription factor	608.093	838.272	894.97	339.858	359.272	-1.25202	0.19982	-6.26575	3.71044e-10	2.53128e-08
ENSG00000179820	MYADM	protein_coding	myeloid associated differentiation marker	965.088	596.783	522.547	1477.23	1263.79	1.23632	0.197495	6.26001	3.84951e-10	2.61654e-08
ENSG00000105373	NOP53	protein_coding	NOP53 ribosome biogenesis factor	2443.33	1437.83	1369.88	4057.6	2907.99	1.2529	0.200308	6.25488	3.97823e-10	2.69416e-08
ENSG00000164442	CITED2	protein_coding	Cbp/p300 interacting transactivator with Glu/Asp rich carboxy-terminal domain 2	1238.5	718.915	753.507	1891.11	1590.46	1.19195	0.190772	6.24804	4.15639e-10	2.79587e-08
ENSG00000213619	NDUFS3	protein_coding	NADH:ubiquinone oxidoreductase core subunit S3	688.611	1017.31	988.797	436.164	312.174	-1.35143	0.216299	-6.24796	4.15854e-10	2.79587e-08
ENSG00000166173	LARP6	protein_coding	La ribonucleoprotein domain family member 6	557.396	306.719	301.691	897.798	723.375	1.34104	0.214762	6.24431	4.25669e-10	2.85152e-08
ENSG00000073792	IGF2BP2	protein_coding	insulin like growth factor 2 mRNA binding protein 2	2296.33	1466.98	1431.95	3177.31	3109.06	1.08037	0.173274	6.23507	4.5159e-10	3.01428e-08
ENSG00000179855	GIPC3	protein_coding	GIPC PDZ domain containing family member 3	641.253	367.785	310.352	1088.02	798.852	1.39318	0.223655	6.22914	4.68995e-10	3.11924e-08
ENSG00000170315	UBB	protein_coding	ubiquitin B	8960.85	5425.17	5250.01	14527.1	10641.1	1.18813	0.190826	6.22625	4.77735e-10	3.15475e-08
ENSG00000205085	FAM71F2	protein_coding	family with sequence similarity 71 member F2	49.3381	87.4357	89.497	9.55104	10.8687	-2.45191	0.393791	-6.22642	4.77207e-10	3.15475e-08
ENSG00000144381	HSPD1	protein_coding	heat shock protein family D (Hsp60) member 1	6474.44	8783.81	8744.72	4079.09	4290.13	-1.0347	0.1662	-6.22561	4.79676e-10	3.15633e-08
ENSG00000087258	GNAO1	protein_coding	G protein subunit alpha o1	127.136	44.4118	50.5225	210.123	203.487	1.88956	0.303891	6.21789	5.03891e-10	3.29443e-08
ENSG00000179912	R3HDM2	protein_coding	R3H domain containing 2	747.785	445.506	434.493	1066.53	1044.61	1.21006	0.194612	6.21779	5.04213e-10	3.29443e-08
ENSG00000112312	GMNN	protein_coding	geminin%2C DNA replication inhibitor	1037.38	1436.44	1468.04	580.226	664.805	-1.17383	0.18889	-6.21434	5.1541e-10	3.35304e-08
ENSG00000141480	ARRB2	protein_coding	arrestin beta 2	2422.26	1458.65	1453.6	3795.74	2981.05	1.17106	0.188458	6.21392	5.16797e-10	3.35304e-08
ENSG00000213676	ATF6B	protein_coding	activating transcription factor 6 beta	1690.27	1028.41	958.484	2691.01	2083.18	1.21172	0.195061	6.212	5.23146e-10	3.38241e-08
ENSG00000088367	EPB41L1	protein_coding	erythrocyte membrane protein band 4.1 like 1	1353.93	816.066	832.899	1996.96	1769.79	1.14729	0.184743	6.21022	5.29119e-10	3.40915e-08
ENSG00000146083	RNF44	protein_coding	ring finger protein 44	1645.48	1038.13	1000.35	2365.47	2177.97	1.11559	0.179684	6.20863	5.34497e-10	3.43188e-08
ENSG00000138162	TACC2	protein_coding	transforming acidic coiled-coil containing protein 2	397.76	216.507	200.646	640.716	533.172	1.40629	0.22657	6.20686	5.40543e-10	3.45873e-08
ENSG00000183010	PYCR1	protein_coding	pyrroline-5-carboxylate reductase 1	2265.2	1335.13	1304.92	3706.6	2714.17	1.22696	0.197801	6.20301	5.53936e-10	3.53225e-08
ENSG00000198886	MT-ND4	protein_coding	mitochondrially encoded NADH:ubiquinone oxidoreductase core subunit 4	335657	218427	201644	509841	412716	1.0964	0.177165	6.18859	6.07038e-10	3.8576e-08
ENSG00000125354	SEPT6	protein_coding	septin 6	2684.6	1722.34	1686.01	3783.8	3546.23	1.06895	0.172825	6.18517	6.2036e-10	3.92881e-08
ENSG00000110076	NRXN2	protein_coding	neurexin 2	202.071	94.375	83.723	349.409	280.776	1.66859	0.2698	6.18453	6.22869e-10	3.93128e-08
ENSG00000106105	GARS	protein_coding	glycyl-tRNA synthetase	7071.5	4491.14	4458.97	10481.5	8854.4	1.07469	0.174264	6.16706	6.95705e-10	4.36624e-08
ENSG00000156858	PRR14	protein_coding	proline rich 14	3036.59	1901.38	1789.94	4719.81	3735.22	1.15016	0.186522	6.16635	6.98842e-10	4.36624e-08
ENSG00000260442	ATP2A1-AS1	antisense_RNA	ATP2A1 antisense RNA 1	248.497	111.029	114.036	448.899	320.024	1.62932	0.264217	6.16658	6.97819e-10	4.36624e-08
ENSG00000232112	TMA7	protein_coding	translation machinery associated 7 homolog	74.6832	131.847	122.697	25.4694	18.7184	-2.15021	0.348771	-6.16511	7.04323e-10	4.38571e-08
ENSG00000132563	REEP2	protein_coding	receptor accessory protein 2	1035.62	634.256	529.764	1690.53	1287.95	1.28933	0.209264	6.16129	7.21561e-10	4.47802e-08
ENSG00000128268	MGAT3	protein_coding	mannosyl (beta-1%2C4-)-glycoprotein beta-1%2C4-N-acetylglucosaminyltransferase	415.907	204.017	229.516	688.471	541.626	1.41513	0.229977	6.15333	7.58735e-10	4.69303e-08
ENSG00000146757	ZNF92	protein_coding	zinc finger protein 92	378.5	555.147	619.261	118.592	220.998	-1.63967	0.266593	-6.15047	7.7253e-10	4.75464e-08
ENSG00000147234	FRMPD3	protein_coding	FERM and PDZ domain containing 3	156.747	63.8419	66.401	261.858	234.886	1.74845	0.284291	6.15021	7.73821e-10	4.75464e-08
ENSG00000087076	HSD17B14	protein_coding	hydroxysteroid 17-beta dehydrogenase 14	109.939	33.3088	38.9745	214.102	153.37	2.02876	0.330287	6.14242	8.12733e-10	4.97725e-08
ENSG00000072832	CRMP1	protein_coding	collapsin response mediator protein 1	309.918	156.829	157.341	502.226	423.277	1.45899	0.237719	6.13747	8.38473e-10	5.11799e-08
ENSG00000099330	OCEL1	protein_coding	occludin/ELL domain containing 1	334.606	179.035	142.906	588.981	427.504	1.53852	0.250987	6.12988	8.79453e-10	5.35053e-08
ENSG00000159784	FAM131B	protein_coding	family with sequence similarity 131 member B	80.7153	23.5938	21.6525	152.021	125.594	2.18536	0.356606	6.12822	8.88694e-10	5.38909e-08
ENSG00000123384	LRP1	protein_coding	LDL receptor related protein 1	2038.24	1287.94	1211.1	3093.74	2560.19	1.13351	0.185448	6.11227	9.82266e-10	5.93711e-08
ENSG00000105329	TGFB1	protein_coding	transforming growth factor beta 1	1334.43	767.491	754.95	2223	1592.27	1.26251	0.206856	6.10335	1.0387e-09	6.25782e-08
ENSG00000105696	TMEM59L	protein_coding	transmembrane protein 59 like	272.6	138.787	127.028	456.858	367.726	1.51733	0.248938	6.09521	1.09294e-09	6.56333e-08
ENSG00000154175	ABI3BP	protein_coding	ABI family member 3 binding protein	116.203	36.0846	43.305	158.388	227.036	1.98499	0.326335	6.08266	1.18202e-09	7.07534e-08
ENSG00000185262	UBALD2	protein_coding	UBA like domain containing 2	1170.16	674.504	671.227	1918.96	1415.96	1.24813	0.205213	6.08209	1.18628e-09	7.07802e-08
ENSG00000187189	TSPYL4	protein_coding	TSPY like 4	1425.67	906.278	880.535	1946.82	1969.05	1.09223	0.179766	6.07588	1.23308e-09	7.33368e-08
ENSG00000166831	RBPMS2	protein_coding	RNA binding protein with multiple splicing 2	511.565	290.064	268.491	830.145	657.559	1.33644	0.220016	6.07428	1.24545e-09	7.38355e-08
ENSG00000116017	ARID3A	protein_coding	AT-rich interaction domain 3A	1540.15	982.61	929.614	2243.7	2004.68	1.1096	0.18272	6.07268	1.25795e-09	7.43394e-08
ENSG00000162191	UBXN1	protein_coding	UBX domain protein 1	1870.05	1175.52	974.362	3073.84	2256.47	1.24861	0.205652	6.0715	1.26723e-09	7.465e-08
ENSG00000113732	ATP6V0E1	protein_coding	ATPase H+ transporting V0 subunit e1	598.673	879.908	827.125	374.878	312.778	-1.252	0.206274	-6.06957	1.28252e-09	7.52013e-08
ENSG00000278828	HIST1H3H	protein_coding	histone cluster 1 H3 family member h	150.283	206.792	267.047	62.0818	65.2124	-1.71883	0.2832	-6.0693	1.2847e-09	7.52013e-08
ENSG00000166130	IKBIP	protein_coding	IKBKB interacting protein	346.788	521.838	526.877	131.327	207.11	-1.51229	0.249804	-6.05391	1.41375e-09	8.24952e-08
ENSG00000163636	PSMD6	protein_coding	proteasome 26S subunit%2C non-ATPase 6	1436.38	1951.34	1997.8	853.226	943.165	-1.09554	0.181089	-6.04973	1.45088e-09	8.43968e-08
ENSG00000198034	RPS4X	protein_coding	ribosomal protein S4%2C X-linked	41109.8	26258.5	25638	62716.9	49825.9	1.07825	0.178312	6.04701	1.47559e-09	8.55658e-08
ENSG00000172432	GTPBP2	protein_coding	GTP binding protein 2	1387.97	907.665	767.942	2080.54	1795.76	1.16073	0.192245	6.03774	1.56288e-09	9.0345e-08
ENSG00000106665	CLIP2	protein_coding	CAP-Gly domain containing linker protein 2	275.086	126.296	142.906	464.021	367.122	1.51035	0.25024	6.03561	1.58366e-09	9.12618e-08
ENSG00000169019	COMMD8	protein_coding	COMM domain containing 8	68.9157	102.702	135.689	14.3266	22.9451	-2.20591	0.365734	-6.03145	1.62491e-09	9.3061e-08
ENSG00000203879	GDI1	protein_coding	GDP dissociation inhibitor 1	5238.49	3426.65	3162.71	7882	6482.6	1.08472	0.17983	6.03192	1.62027e-09	9.3061e-08
ENSG00000171608	PIK3CD	protein_coding	phosphatidylinositol-4%2C5-bisphosphate 3-kinase catalytic subunit delta	307.351	151.278	167.446	478.348	432.334	1.42024	0.235618	6.02773	1.66278e-09	9.49371e-08
ENSG00000171794	UTF1	protein_coding	undifferentiated embryonic cell transcription factor 1	174.855	72.1691	70.7315	331.899	224.621	1.76221	0.292389	6.02696	1.67076e-09	9.51003e-08
ENSG00000267002	AC060780.1	lincRNA	---	531.577	298.392	307.465	713.144	807.306	1.26371	0.209703	6.02618	1.67877e-09	9.5264e-08
ENSG00000119326	CTNNAL1	protein_coding	catenin alpha like 1	740.167	1063.11	1013.34	416.266	467.96	-1.17916	0.195931	-6.01823	1.76336e-09	9.97587e-08
ENSG00000140044	JDP2	protein_coding	Jun dimerization protein 2	212.518	90.2114	103.932	368.511	287.418	1.61061	0.26805	6.00862	1.8711e-09	1.05532e-07
ENSG00000142156	COL6A1	protein_coding	collagen type VI alpha 1 chain	2883.45	1858.35	1701.89	4423.72	3549.85	1.11907	0.18628	6.00745	1.88459e-09	1.05971e-07
ENSG00000164694	FNDC1	protein_coding	fibronectin type III domain containing 1	177.771	83.2721	69.288	315.184	243.339	1.69577	0.28269	5.99868	1.98923e-09	1.11517e-07
ENSG00000235688	AC116614.1	antisense_RNA	---	103.901	34.6967	37.531	156.796	186.58	1.95687	0.326311	5.99695	2.01061e-09	1.12376e-07
ENSG00000077942	FBLN1	protein_coding	fibulin 1	1220.6	717.528	694.323	2008.11	1462.45	1.23632	0.206252	5.99423	2.04449e-09	1.13927e-07
ENSG00000159596	TMEM69	protein_coding	transmembrane protein 69	746.747	464.936	431.606	1045.84	1044.61	1.17023	0.195389	5.98924	2.10826e-09	1.17128e-07
ENSG00000084764	MAPRE3	protein_coding	microtubule associated protein RP/EB family member 3	478.359	251.204	267.047	789.553	605.63	1.34738	0.225126	5.98499	2.16401e-09	1.19867e-07
ENSG00000139168	ZCRB1	protein_coding	zinc finger CCHC-type and RNA binding motif containing 1	1257.33	759.164	791.038	1615.72	1863.38	1.12183	0.18779	5.97385	2.31725e-09	1.27973e-07
ENSG00000182979	MTA1	protein_coding	metastasis associated 1	4633.25	3003.35	2865.35	6949.18	5715.15	1.0708	0.179329	5.97116	2.35574e-09	1.29712e-07
ENSG00000013619	MAMLD1	protein_coding	mastermind like domain containing 1	321.916	165.156	174.663	502.226	445.618	1.38972	0.232847	5.9684	2.39584e-09	1.3153e-07
ENSG00000132670	PTPRA	protein_coding	protein tyrosine phosphatase%2C receptor type A	2293.02	1462.81	1390.09	3475.78	2843.38	1.10429	0.18505	5.96751	2.409e-09	1.31862e-07
ENSG00000091317	CMTM6	protein_coding	CKLF like MARVEL transmembrane domain containing 6	1048.77	1346.23	1571.97	609.675	667.22	-1.14398	0.191857	-5.96269	2.48123e-09	1.35417e-07
ENSG00000198804	MT-CO1	protein_coding	mitochondrially encoded cytochrome c oxidase I	174588	112127	111493	263021	211712	1.04955	0.176172	5.95754	2.56068e-09	1.39343e-07
ENSG00000113460	BRIX1	protein_coding	BRX1%2C biogenesis of ribosomes	972.381	1339.29	1361.22	550.777	638.237	-1.1356	0.190879	-5.94933	2.69234e-09	1.46079e-07
ENSG00000162607	USP1	protein_coding	ubiquitin specific peptidase 1	2843.13	3883.25	4100.98	1409.57	1978.71	-1.18246	0.198859	-5.94622	2.74407e-09	1.48452e-07
ENSG00000120533	ENY2	protein_coding	ENY2%2C transcription and export complex 2 subunit	592.963	872.969	799.699	335.082	364.103	-1.20145	0.20211	-5.94455	2.77211e-09	1.49533e-07
ENSG00000080845	DLGAP4	protein_coding	DLG associated protein 4	1041.65	621.765	638.027	1586.27	1320.55	1.15596	0.194545	5.94185	2.8182e-09	1.51578e-07
ENSG00000175606	TMEM70	protein_coding	transmembrane protein 70	299.231	392.767	492.233	161.572	150.351	-1.41026	0.237445	-5.9393	2.86244e-09	1.53513e-07
ENSG00000117593	DARS2	protein_coding	aspartyl-tRNA synthetase 2%2C mitochondrial	4348.34	2803.49	2849.47	6205.79	5534.6	1.02062	0.171911	5.93693	2.90409e-09	1.54851e-07
ENSG00000124920	MYRF	protein_coding	myelin regulatory factor	358.115	162.381	210.751	573.858	485.47	1.41019	0.237524	5.93707	2.90168e-09	1.54851e-07
ENSG00000182004	SNRPE	protein_coding	small nuclear ribonucleoprotein polypeptide E	296.933	421.912	448.928	167.143	149.747	-1.3729	0.231314	-5.93521	2.93468e-09	1.56034e-07
ENSG00000175274	TP53I11	protein_coding	tumor protein p53 inducible protein 11	1324.97	836.884	747.733	2081.33	1633.93	1.17583	0.198342	5.92833	3.06032e-09	1.62249e-07
ENSG00000143416	SELENBP1	protein_coding	selenium binding protein 1	386.675	212.344	210.751	602.511	521.096	1.32956	0.224295	5.92773	3.07145e-09	1.62375e-07
ENSG00000111087	GLI1	protein_coding	GLI family zinc finger 1	106.293	41.636	34.644	184.653	164.239	1.9127	0.322735	5.92654	3.09391e-09	1.63098e-07
ENSG00000139266	MARCH9	protein_coding	membrane associated ring-CH-type finger 9	722.094	416.36	409.954	1168.41	893.652	1.25342	0.211561	5.92463	3.12995e-09	1.6453e-07
ENSG00000000003	TSPAN6	protein_coding	tetraspanin 6	775.985	1114.46	1062.42	506.205	420.862	-1.17933	0.199162	-5.92146	3.19087e-09	1.67259e-07
ENSG00000125971	DYNLRB1	protein_coding	dynein light chain roadblock-type 1	2406.49	1476.69	1408.86	3895.23	2845.19	1.17125	0.197833	5.92041	3.21134e-09	1.67858e-07
ENSG00000100167	SEPT3	protein_coding	septin 3	825.42	512.123	464.807	1271.08	1053.66	1.19414	0.201875	5.91525	3.31372e-09	1.72723e-07
ENSG00000277775	HIST1H3F	protein_coding	histone cluster 1 H3 family member f	23.4001	34.6967	56.2965	0.79592	1.81146	-2.79933	0.473324	-5.91419	3.33506e-09	1.73348e-07
ENSG00000169220	RGS14	protein_coding	regulator of G protein signaling 14	346.069	195.689	161.672	574.654	452.26	1.42229	0.240515	5.91353	3.34862e-09	1.73567e-07
ENSG00000105700	KXD1	protein_coding	KxDL motif containing 1	2059.82	1246.31	1273.17	3229.05	2490.75	1.13487	0.192182	5.90517	3.52293e-09	1.82093e-07
ENSG00000105289	TJP3	protein_coding	tight junction protein 3	72.9802	20.818	18.7655	144.857	107.48	2.18509	0.370326	5.90043	3.62554e-09	1.86359e-07
ENSG00000143590	EFNA3	protein_coding	ephrin A3	238.153	98.5386	122.697	423.429	307.948	1.58193	0.268088	5.9008	3.61749e-09	1.86359e-07
ENSG00000196890	HIST3H2BB	protein_coding	histone cluster 3 H2B family member b	136.204	173.483	261.273	55.7144	54.3437	-1.77116	0.300602	-5.89203	3.81472e-09	1.95541e-07
ENSG00000139613	SMARCC2	protein_coding	SWI/SNF related%2C matrix associated%2C actin dependent regulator of chromatin subfamily c member 2	2572.73	1720.96	1583.52	3678.74	3307.72	1.04323	0.177115	5.89012	3.85904e-09	1.96187e-07
ENSG00000174498	IGDCC3	protein_coding	immunoglobulin superfamily DCC subclass member 3	396.012	224.835	204.977	634.348	519.888	1.34166	0.227768	5.89047	3.85101e-09	1.96187e-07
ENSG00000183291	SELENOF	protein_coding	selenoprotein F	1159.85	1546.08	1628.27	733.838	731.225	-1.07512	0.182514	-5.89065	3.84674e-09	1.96187e-07
ENSG00000164620	RELL2	protein_coding	RELT like 2	252.901	130.46	111.149	443.327	326.666	1.53956	0.261545	5.88641	3.94664e-09	2.00093e-07
ENSG00000198938	MT-CO3	protein_coding	mitochondrially encoded cytochrome c oxidase III	114843	73068.5	68909.8	183433	133961	1.11519	0.189499	5.88495	3.98163e-09	2.01316e-07
ENSG00000033327	GAB2	protein_coding	GRB2 associated binding protein 2	290.727	160.993	138.576	464.817	398.52	1.42488	0.242266	5.88149	4.06601e-09	2.05024e-07
ENSG00000120656	TAF12	protein_coding	TATA-box binding protein associated factor 12	730.561	435.79	438.824	1093.59	954.034	1.17326	0.199523	5.88035	4.0939e-09	2.05871e-07
ENSG00000102409	BEX4	protein_coding	brain expressed X-linked 4	1302.03	845.211	778.046	1906.23	1678.62	1.09903	0.187206	5.87067	4.34033e-09	2.17673e-07
ENSG00000161681	SHANK1	protein_coding	SH3 and multiple ankyrin repeat domains 1	111.85	47.1875	36.0875	190.225	173.9	1.86547	0.318042	5.8655	4.4777e-09	2.23958e-07
ENSG00000011028	MRC2	protein_coding	mannose receptor C type 2	1036.63	645.358	577.4	1651.53	1272.25	1.19922	0.204518	5.86365	4.52808e-09	2.25868e-07
ENSG00000132386	SERPINF1	protein_coding	serpin family F member 1	1795.45	1132.5	1037.88	2853.37	2158.05	1.15532	0.197493	5.84994	4.9176e-09	2.4457e-07
ENSG00000152527	PLEKHH2	protein_coding	pleckstrin homology%2C MyTH4 and FERM domain containing H2	385.437	191.526	200.646	462.43	687.146	1.44618	0.24723	5.84954	4.92937e-09	2.4457e-07
ENSG00000105255	FSD1	protein_coding	fibronectin type III and SPRY domain containing 1	644.096	360.846	388.301	1006.04	821.194	1.22375	0.209298	5.84694	5.00706e-09	2.47763e-07
ENSG00000171298	GAA	protein_coding	glucosidase alpha%2C acid	2272.48	1397.58	1424.73	3512.4	2755.23	1.10588	0.189189	5.84534	5.05535e-09	2.49487e-07
ENSG00000225968	ELFN1	protein_coding	extracellular leucine rich repeat and fibronectin type III domain containing 1	148.932	69.3934	56.2965	256.286	213.752	1.70893	0.292779	5.83693	5.31725e-09	2.61716e-07
ENSG00000120800	UTP20	protein_coding	UTP20%2C small subunit processome component	2056.15	2813.21	2772.96	1227.31	1411.12	-1.04417	0.178981	-5.83395	5.41298e-09	2.65723e-07
ENSG00000140450	ARRDC4	protein_coding	arrestin domain containing 4	698.852	417.748	431.606	982.961	963.091	1.1456	0.196461	5.83117	5.50395e-09	2.69476e-07
ENSG00000113140	SPARC	protein_coding	secreted protein acidic and cysteine rich	924.054	569.026	547.086	1415.94	1164.16	1.15628	0.198385	5.82846	5.59397e-09	2.73162e-07
ENSG00000211584	SLC48A1	protein_coding	solute carrier family 48 member 1	261.043	134.623	132.802	416.266	360.48	1.43256	0.24582	5.82765	5.62119e-09	2.73771e-07
ENSG00000068394	GPKOW	protein_coding	G-patch domain and KOW motifs	710.1	441.342	382.527	1119.86	896.671	1.22732	0.210658	5.8261	5.67363e-09	2.75602e-07
ENSG00000105088	OLFM2	protein_coding	olfactomedin 2	179.512	86.0478	77.949	301.654	252.396	1.60131	0.274978	5.82343	5.76536e-09	2.78146e-07
ENSG00000139684	ESD	protein_coding	esterase D	957.854	1290.72	1341.01	620.022	579.666	-1.09047	0.18727	-5.82296	5.7813e-09	2.78146e-07
ENSG00000154930	ACSS1	protein_coding	acyl-CoA synthetase short chain family member 1	569.447	331.7	326.231	889.839	730.017	1.23463	0.212021	5.82315	5.77487e-09	2.78146e-07
ENSG00000198720	ANKRD13B	protein_coding	ankyrin repeat domain 13B	736.75	452.445	420.058	1137.37	937.127	1.19134	0.204598	5.82283	5.78596e-09	2.78146e-07
ENSG00000135525	MAP7	protein_coding	microtubule associated protein 7	930.591	592.62	568.739	1274.27	1286.74	1.09664	0.188587	5.81504	6.06202e-09	2.90664e-07
ENSG00000071243	ING3	protein_coding	inhibitor of growth family member 3	349.131	513.511	502.338	168.735	211.94	-1.33093	0.228932	-5.81364	6.11275e-09	2.92341e-07
ENSG00000136888	ATP6V1G1	protein_coding	ATPase H+ transporting V1 subunit G1	1467.45	932.647	942.605	1912.6	2081.97	1.05228	0.181113	5.81009	6.24378e-09	2.9784e-07
ENSG00000103187	COTL1	protein_coding	coactosin like F-actin binding protein 1	2814.48	1763.98	1749.52	4362.44	3381.99	1.09581	0.188637	5.80908	6.28168e-09	2.98879e-07
ENSG00000120318	ARAP3	protein_coding	ArfGAP with RhoGAP domain%2C ankyrin repeat and PH domain 3	118.043	36.0846	53.4095	204.551	178.127	1.84201	0.317195	5.8072	6.35277e-09	3.00719e-07
ENSG00000228502	EEF1A1P11	processed_pseudogene	eukaryotic translation elongation factor 1 alpha 1 pseudogene 11	41.5203	6.93934	5.774	70.041	83.327	2.51301	0.432741	5.8072	6.35259e-09	3.00719e-07
ENSG00000144635	DYNC1LI1	protein_coding	dynein cytoplasmic 1 light intermediate chain 1	971.015	1262.96	1417.52	631.165	572.42	-1.10962	0.191128	-5.80561	6.41327e-09	3.02811e-07
ENSG00000107371	EXOSC3	protein_coding	exosome component 3	365.536	521.838	525.434	205.347	209.525	-1.26537	0.218166	-5.80004	6.63001e-09	3.1225e-07
ENSG00000162430	SELENON	protein_coding	selenoprotein N	3133.41	1906.93	1977.59	4925.95	3723.15	1.10857	0.191194	5.79813	6.70596e-09	3.15027e-07
ENSG00000130363	RSPH3	protein_coding	radial spoke head 3 homolog	706.852	414.972	438.824	932.022	1041.59	1.15665	0.199505	5.79761	6.72675e-09	3.15206e-07
ENSG00000009950	MLXIPL	protein_coding	MLX interacting protein like	478.928	285.901	271.378	694.838	663.597	1.22213	0.210824	5.79694	6.75345e-09	3.1566e-07
ENSG00000114391	RPL24	protein_coding	ribosomal protein L24	6988.43	4398.15	4490.73	10701.9	8362.89	1.06069	0.183014	5.79567	6.80485e-09	3.17264e-07
ENSG00000167100	SAMD14	protein_coding	sterile alpha motif domain containing 14	84.1357	27.7574	25.983	156	126.802	2.02289	0.349216	5.79267	6.92743e-09	3.22169e-07
ENSG00000198695	MT-ND6	protein_coding	mitochondrially encoded NADH:ubiquinone oxidoreductase core subunit 6	48581.6	34338.6	26684.5	72141.4	61162	1.08427	0.187213	5.79163	6.97085e-09	3.23378e-07
ENSG00000205937	RNPS1	protein_coding	RNA binding protein with serine rich domain 1	5218.41	3501.59	3281.08	7628.89	6462.07	1.01919	0.176339	5.77971	7.48282e-09	3.46262e-07
ENSG00000100243	CYB5R3	protein_coding	cytochrome b5 reductase 3	4382.81	2796.55	2722.44	6786.81	5225.45	1.07925	0.186809	5.77727	7.59228e-09	3.50454e-07
ENSG00000072756	TRNT1	protein_coding	tRNA nucleotidyl transferase 1	210.317	297.004	343.553	83.5716	117.141	-1.53433	0.265704	-5.77457	7.71517e-09	3.54246e-07
ENSG00000140092	FBLN5	protein_coding	fibulin 5	272.968	149.89	122.697	462.43	356.857	1.46912	0.254403	5.77478	7.70559e-09	3.54246e-07
ENSG00000179222	MAGED1	protein_coding	MAGE family member D1	10202.7	6510.49	6492.86	15670.9	12136.8	1.05663	0.182992	5.77421	7.7317e-09	3.54246e-07
ENSG00000111752	PHC1	protein_coding	polyhomeotic homolog 1	179.312	83.2721	85.1665	284.939	263.869	1.56028	0.270353	5.77127	7.8675e-09	3.5958e-07
ENSG00000092068	SLC7A8	protein_coding	solute carrier family 7 member 8	731.802	430.239	441.711	1130.21	925.05	1.17962	0.204472	5.7691	7.96958e-09	3.6335e-07
ENSG00000006283	CACNA1G	protein_coding	calcium voltage-gated channel subunit alpha1 G	94.1138	34.6967	31.757	153.613	156.389	1.91776	0.332459	5.76842	8.00159e-09	3.63564e-07
ENSG00000274627	AC092123.2	sense_intronic	---	345.625	509.347	489.346	176.694	207.11	-1.30006	0.225385	-5.76817	8.01346e-09	3.63564e-07
ENSG00000066248	NGEF	protein_coding	neuronal guanine nucleotide exchange factor	257.328	129.072	122.697	452.083	325.458	1.49937	0.260305	5.76004	8.40928e-09	3.80592e-07
ENSG00000134030	CTIF	protein_coding	cap binding complex dependent translation initiation factor	811.473	523.226	454.702	1220.94	1047.02	1.15889	0.201464	5.75237	8.80029e-09	3.95395e-07
ENSG00000164611	PTTG1	protein_coding	pituitary tumor-transforming 1	1687.21	990.938	1120.16	2531.03	2106.72	1.09077	0.1896	5.75301	8.76674e-09	3.95395e-07
ENSG00000239830	RPS4XP22	processed_pseudogene	ribosomal protein S4X pseudogene 22	404.931	224.835	226.629	639.92	528.341	1.2937	0.224894	5.7525	8.79351e-09	3.95395e-07
ENSG00000174695	TMEM167A	protein_coding	transmembrane protein 167A	817.826	1088.09	1263.06	372.491	547.664	-1.27742	0.222085	-5.75195	8.82213e-09	3.95419e-07
ENSG00000115084	SLC35F5	protein_coding	solute carrier family 35 member F5	453.407	630.092	688.549	204.551	290.437	-1.32671	0.230702	-5.75078	8.88309e-09	3.97192e-07
ENSG00000058729	RIOK2	protein_coding	RIO kinase 2	332.484	474.651	513.886	136.102	205.298	-1.42358	0.247709	-5.74699	9.08478e-09	4.05234e-07
ENSG00000187244	BCAM	protein_coding	basal cell adhesion molecule (Lutheran blood group)	440.556	251.204	229.516	733.838	547.664	1.32879	0.231287	5.74519	9.18167e-09	4.08573e-07
ENSG00000198242	RPL23A	protein_coding	ribosomal protein L23a	653.97	420.524	329.118	1027.53	838.704	1.24604	0.217358	5.73268	9.88533e-09	4.38833e-07
ENSG00000087303	NID2	protein_coding	nidogen 2	742.539	462.16	438.824	1110.31	958.864	1.14626	0.200128	5.72762	1.01851e-08	4.50184e-07
ENSG00000107331	ABCA2	protein_coding	ATP binding cassette subfamily A member 2	1173.2	755	713.089	1737.49	1487.21	1.08996	0.190302	5.72754	1.01896e-08	4.50184e-07
ENSG00000140465	CYP1A1	protein_coding	cytochrome P450 family 1 subfamily A member 1	85.8495	29.1452	28.87	141.674	143.709	1.96033	0.342313	5.72672	1.02391e-08	4.51299e-07
ENSG00000139921	TMX1	protein_coding	thioredoxin related transmembrane protein 1	716.419	964.568	1123.04	301.654	476.413	-1.33505	0.23318	-5.72541	1.03184e-08	4.53715e-07
ENSG00000174842	GLMN	protein_coding	glomulin%2C FKBP associated protein	342.339	464.936	562.965	131.327	210.129	-1.46707	0.256328	-5.72339	1.04419e-08	4.58061e-07
ENSG00000185432	METTL7A	protein_coding	methyltransferase like 7A	692.496	405.257	435.937	1014	914.786	1.14446	0.200048	5.72092	1.05948e-08	4.63671e-07
ENSG00000205155	PSENEN	protein_coding	presenilin enhancer gamma-secretase subunit	146.155	231.774	230.96	77.2042	44.6826	-1.72683	0.302103	-5.71603	1.09045e-08	4.76102e-07
ENSG00000165175	MID1IP1	protein_coding	MID1 interacting protein 1	1604.89	968.732	1026.33	2470.54	1953.96	1.10212	0.192834	5.71536	1.09471e-08	4.76842e-07
ENSG00000158887	MPZ	protein_coding	myelin protein zero	58.9655	9.71507	18.7655	98.6941	108.687	2.24923	0.393883	5.7104	1.12713e-08	4.89811e-07
ENSG00000241468	ATP5J2	protein_coding	ATP synthase%2C H+ transporting%2C mitochondrial Fo complex subunit F2	2098.45	1335.13	1072.52	3589.6	2396.56	1.24447	0.218026	5.70792	1.14366e-08	4.95835e-07
ENSG00000135447	PPP1R1A	protein_coding	protein phosphatase 1 regulatory inhibitor subunit 1A	111.899	47.1875	38.9745	196.592	164.843	1.81299	0.318062	5.70012	1.19721e-08	5.17841e-07
ENSG00000130158	DOCK6	protein_coding	dedicator of cytokinesis 6	736.143	434.403	448.928	1134.98	926.258	1.16571	0.204584	5.69796	1.21249e-08	5.2323e-07
ENSG00000130294	KIF1A	protein_coding	kinesin family member 1A	3814.83	2500.94	2298.05	5923.24	4537.09	1.0799	0.189549	5.69719	1.21795e-08	5.24369e-07
ENSG00000216775	AL109918.1	transcribed_unprocessed_pseudogene	---	177.027	84.6599	83.723	269.817	269.907	1.53923	0.270207	5.69649	1.22301e-08	5.25326e-07
ENSG00000132541	RIDA	protein_coding	reactive intermediate imine deaminase A homolog	162.055	251.204	251.169	58.8981	86.9499	-1.61226	0.283308	-5.69081	1.26435e-08	5.4183e-07
ENSG00000088766	CRLS1	protein_coding	cardiolipin synthase 1	549.045	748.061	783.82	340.654	323.647	-1.15166	0.202439	-5.68889	1.27866e-08	5.467e-07
ENSG00000148143	ZNF462	protein_coding	zinc finger protein 462	414.81	245.653	229.516	560.328	623.745	1.24737	0.219325	5.6873	1.29063e-08	5.50551e-07
ENSG00000108821	COL1A1	protein_coding	collagen type I alpha 1 chain	574.916	346.967	330.561	884.267	737.867	1.19723	0.210525	5.68688	1.29381e-08	5.5064e-07
ENSG00000165495	PKNOX2	protein_coding	PBX/knotted 1 homeobox 2	536.146	335.864	280.039	837.308	691.373	1.24114	0.218442	5.68176	1.33313e-08	5.66077e-07
ENSG00000168243	GNG4	protein_coding	G protein subunit gamma 4	685.263	388.603	425.832	1062.55	864.065	1.18248	0.208156	5.68074	1.34114e-08	5.68178e-07
ENSG00000112972	HMGCS1	protein_coding	3-hydroxy-3-methylglutaryl-CoA synthase 1	753.543	1011.76	1072.52	435.368	494.528	-1.11448	0.196209	-5.68006	1.34646e-08	5.69133e-07
ENSG00000161082	CELF5	protein_coding	CUGBP Elav-like family member 5	131.312	56.9026	51.966	231.613	184.769	1.72143	0.303436	5.67311	1.40228e-08	5.91382e-07
ENSG00000131558	EXOC4	protein_coding	exocyst complex component 4	1432.18	907.665	886.309	2177.64	1757.11	1.08725	0.191731	5.67069	1.42221e-08	5.96814e-07
ENSG00000167658	EEF2	protein_coding	eukaryotic translation elongation factor 2	91861	58862.2	55065.2	148896	104621	1.10601	0.19505	5.67038	1.42481e-08	5.96814e-07
ENSG00000185924	RTN4RL1	protein_coding	reticulon 4 receptor like 1	163.324	83.2721	60.627	281.756	227.64	1.64207	0.289579	5.67055	1.42339e-08	5.96814e-07
ENSG00000024422	EHD2	protein_coding	EH domain containing 2	192.652	95.7629	80.836	344.633	249.377	1.58828	0.280164	5.6691	1.4355e-08	5.97372e-07
ENSG00000132688	NES	protein_coding	nestin	236.452	124.908	111.149	396.368	313.382	1.46559	0.258524	5.66906	1.4358e-08	5.97372e-07
ENSG00000157036	EXOG	protein_coding	exo/endonuclease G	449.955	648.134	619.261	274.592	257.831	-1.19115	0.210105	-5.6693	1.43386e-08	5.97372e-07
ENSG00000184381	PLA2G6	protein_coding	phospholipase A2 group VI	311.045	154.053	184.768	451.287	454.072	1.3309	0.23505	5.66222	1.49425e-08	6.20299e-07
ENSG00000185269	NOTUM	protein_coding	notum%2C palmitoleoyl-protein carboxylesterase	45.9644	11.1029	5.774	93.9186	73.0621	2.39617	0.423234	5.66157	1.49994e-08	6.21268e-07
ENSG00000197312	DDI2	protein_coding	DNA damage inducible 1 homolog 2	1749.54	2317.74	2391.88	1095.98	1192.54	-1.00527	0.177627	-5.65947	1.51843e-08	6.27528e-07
ENSG00000067057	PFKP	protein_coding	phosphofructokinase%2C platelet	1907.61	1240.75	1143.25	2946.5	2299.95	1.09135	0.192876	5.65829	1.52891e-08	6.30454e-07
ENSG00000147100	SLC16A2	protein_coding	solute carrier family 16 member 2	812.185	509.347	463.363	1271.88	1004.15	1.16813	0.206526	5.65608	1.5487e-08	6.37201e-07
ENSG00000068489	PRR11	protein_coding	proline rich 11	1557.15	1032.57	1001.79	2121.92	2072.31	1.00774	0.178342	5.65061	1.59883e-08	6.56371e-07
ENSG00000211450	SELENOH	protein_coding	selenoprotein H	554.925	321.985	313.239	903.369	681.108	1.24639	0.220795	5.64503	1.65155e-08	6.76515e-07
ENSG00000166501	PRKCB	protein_coding	protein kinase C beta	144.464	56.9026	70.7315	229.225	220.998	1.639	0.290724	5.63765	1.72386e-08	7.03363e-07
ENSG00000175105	ZNF654	protein_coding	zinc finger protein 654	215.101	313.658	349.327	72.4287	124.991	-1.58203	0.280623	-5.63757	1.72467e-08	7.03363e-07
ENSG00000122756	CNTFR	protein_coding	ciliary neurotrophic factor receptor	181.134	86.0478	83.723	309.613	245.15	1.55616	0.276096	5.63629	1.73749e-08	7.07035e-07
ENSG00000169564	PCBP1	protein_coding	poly(rC) binding protein 1	2896.16	1943.01	1724.98	4420.54	3496.11	1.06632	0.189211	5.63562	1.74425e-08	7.08236e-07
ENSG00000062038	CDH3	protein_coding	cadherin 3	92.8377	33.3088	33.2005	164.755	140.086	1.88892	0.335298	5.63356	1.76523e-08	7.15189e-07
ENSG00000268858	AL118506.1	antisense_RNA	---	271.775	144.338	135.689	456.858	350.215	1.41626	0.251425	5.63294	1.77159e-08	7.16199e-07
ENSG00000173801	JUP	protein_coding	junction plakoglobin	1780.8	1186.63	1022	2752.29	2162.28	1.1049	0.196189	5.63183	1.78308e-08	7.19148e-07
ENSG00000280383	Z95331.1	sense_overlapping	---	92.189	137.399	161.672	31.0409	38.6444	-1.82893	0.324768	-5.63149	1.78663e-08	7.19148e-07
ENSG00000010404	IDS	protein_coding	iduronate 2-sulfatase	937.257	549.596	622.148	1224.13	1353.16	1.09097	0.193891	5.62672	1.8367e-08	7.36107e-07
ENSG00000072195	SPEG	protein_coding	SPEG complex locus	486.663	259.531	303.135	748.165	635.821	1.22955	0.218507	5.62705	1.83321e-08	7.36107e-07
ENSG00000141756	FKBP10	protein_coding	FK506 binding protein 10	4535.41	3036.65	2793.17	6869.59	5442.22	1.03835	0.184679	5.62245	1.88267e-08	7.52906e-07
ENSG00000162413	KLHL21	protein_coding	kelch like family member 21	847.259	1222.71	1189.44	585.001	391.878	-1.23629	0.219959	-5.62055	1.90347e-08	7.59586e-07
ENSG00000089248	ERP29	protein_coding	endoplasmic reticulum protein 29	1986.65	1268.51	1151.91	3209.95	2316.25	1.13707	0.202437	5.61691	1.94406e-08	7.7412e-07
ENSG00000241837	ATP5O	protein_coding	ATP synthase%2C H+ transporting%2C mitochondrial F1 complex%2C O subunit	509.218	779.982	668.34	329.511	259.038	-1.23208	0.219514	-5.61277	1.99115e-08	7.91175e-07
ENSG00000088205	DDX18	protein_coding	DEAD-box helicase 18	2102.16	2828.47	2888.44	1197.86	1493.85	-1.04507	0.186328	-5.60876	2.03785e-08	8.0456e-07
ENSG00000141447	OSBPL1A	protein_coding	oxysterol binding protein like 1A	1150.69	784.145	682.775	1571.94	1563.89	1.05372	0.187871	5.60876	2.03779e-08	8.0456e-07
ENSG00000144136	SLC20A1	protein_coding	solute carrier family 20 member 1	2082.9	2817.37	2843.69	1480.41	1190.13	-1.04372	0.186064	-5.60945	2.02966e-08	8.0456e-07
ENSG00000008324	SS18L2	protein_coding	SS18 like 2	198.793	303.943	291.587	89.143	110.499	-1.45321	0.259258	-5.60528	2.07919e-08	8.19139e-07
ENSG00000080824	HSP90AA1	protein_coding	heat shock protein 90 alpha family class A member 1	14685.4	19514.8	20630.5	7855.73	10740.7	-1.06627	0.190293	-5.60334	2.10263e-08	8.2662e-07
ENSG00000139579	NABP2	protein_coding	nucleic acid binding protein 2	2176.66	1448.93	1299.15	3330.13	2628.42	1.07158	0.191356	5.59996	2.14407e-08	8.41127e-07
ENSG00000023909	GCLM	protein_coding	glutamate-cysteine ligase modifier subunit	565.369	743.897	870.43	274.592	372.556	-1.24423	0.22226	-5.59809	2.16722e-08	8.48416e-07
ENSG00000080986	NDC80	protein_coding	NDC80%2C kinetochore complex component	382.073	539.881	558.634	187.041	242.735	-1.27322	0.227604	-5.59403	2.21853e-08	8.66676e-07
ENSG00000174672	BRSK2	protein_coding	BR serine/threonine kinase 2	1346.48	903.502	786.707	2015.27	1680.43	1.08202	0.193448	5.59337	2.22703e-08	8.68166e-07
ENSG00000167513	CDT1	protein_coding	chromatin licensing and DNA replication factor 1	3846.31	2259.45	2393.32	6410.34	4322.14	1.14964	0.205632	5.59075	2.2609e-08	8.79524e-07
ENSG00000006652	IFRD1	protein_coding	interferon related developmental regulator 1	1323.52	854.926	861.769	1715.21	1862.18	1.02106	0.182663	5.58987	2.27239e-08	8.82144e-07
ENSG00000128283	CDC42EP1	protein_coding	CDC42 effector protein 1	3399.97	2134.54	2110.4	5416.24	3938.71	1.09219	0.195419	5.58893	2.28469e-08	8.85067e-07
ENSG00000136143	SUCLA2	protein_coding	succinate-CoA ligase ADP-forming beta subunit	451.039	652.298	668.34	187.041	296.475	-1.35103	0.241757	-5.58837	2.29212e-08	8.86093e-07
ENSG00000179344	HLA-DQB1	protein_coding	major histocompatibility complex%2C class II%2C DQ beta 1	239.464	111.029	129.915	403.531	313.382	1.45127	0.259805	5.58599	2.3237e-08	8.96435e-07
ENSG00000004779	NDUFAB1	protein_coding	NADH:ubiquinone oxidoreductase subunit AB1	673.505	1000.65	902.187	456.062	335.119	-1.20312	0.215744	-5.57659	2.45276e-08	9.44262e-07
ENSG00000107223	EDF1	protein_coding	endothelial differentiation related factor 1	2376.26	1541.92	1375.66	3824.4	2763.08	1.1224	0.201312	5.57541	2.46952e-08	9.48747e-07
ENSG00000134986	NREP	protein_coding	neuronal regeneration related protein	476.267	290.064	269.934	719.512	625.556	1.1988	0.21503	5.57504	2.4747e-08	9.48772e-07
ENSG00000119906	SLF2	protein_coding	SMC5-SMC6 complex localization factor 2	917.267	1247.69	1307.81	478.348	635.217	-1.1417	0.204894	-5.57215	2.51612e-08	9.62664e-07
ENSG00000142459	EVI5L	protein_coding	ecotropic viral integration site 5 like	715.949	423.3	418.615	1162.04	859.838	1.19846	0.21517	5.56981	2.55015e-08	9.73675e-07
ENSG00000067836	ROGDI	protein_coding	rogdi homolog	372.119	209.568	204.977	599.328	474.602	1.28974	0.231852	5.56277	2.65531e-08	1.01174e-06
ENSG00000115884	SDC1	protein_coding	syndecan 1	360.819	204.017	196.316	581.022	461.921	1.29633	0.233104	5.56117	2.67971e-08	1.01895e-06
ENSG00000135519	KCNH3	protein_coding	potassium voltage-gated channel subfamily H member 3	102.83	38.8603	40.418	179.878	152.162	1.80062	0.32404	5.55678	2.74793e-08	1.04275e-06
ENSG00000117154	IGSF21	protein_coding	immunoglobin superfamily member 21	49.8951	6.93934	14.435	97.8982	80.3079	2.295	0.413143	5.55497	2.77652e-08	1.05145e-06
ENSG00000104343	UBE2W	protein_coding	ubiquitin conjugating enzyme E2 W	315.775	437.178	485.016	144.062	196.845	-1.3383	0.24142	-5.54344	2.9658e-08	1.12084e-06
ENSG00000198431	TXNRD1	protein_coding	thioredoxin reductase 1	1966.59	2652.22	2593.97	1344.31	1275.87	-0.968671	0.174754	-5.54306	2.97226e-08	1.121e-06
ENSG00000229847	EMX2OS	antisense_RNA	EMX2 opposite strand/antisense RNA	244.313	138.787	118.367	371.695	348.403	1.3804	0.249094	5.5417	2.99555e-08	1.1275e-06
ENSG00000110237	ARHGEF17	protein_coding	Rho guanine nucleotide exchange factor 17	388.242	234.55	213.638	577.042	527.738	1.22966	0.222034	5.53817	3.05642e-08	1.14808e-06
ENSG00000021762	OSBPL5	protein_coding	oxysterol binding protein like 5	360.27	191.526	213.638	561.92	473.998	1.27383	0.230114	5.53565	3.1008e-08	1.15539e-06
ENSG00000137714	FDX1	protein_coding	ferredoxin 1	192.045	266.471	306.022	100.286	95.4034	-1.43178	0.258633	-5.53594	3.09557e-08	1.15539e-06
ENSG00000154146	NRGN	protein_coding	neurogranin	1222.04	767.491	708.758	1980.25	1431.65	1.15058	0.207815	5.53656	3.08464e-08	1.15539e-06
ENSG00000180739	S1PR5	protein_coding	sphingosine-1-phosphate receptor 5	92.5738	36.0846	31.757	162.368	140.086	1.85483	0.335039	5.53616	3.0917e-08	1.15539e-06
ENSG00000157514	TSC22D3	protein_coding	TSC22 domain family member 3	4340.02	2843.74	2869.68	6392.83	5253.83	0.991589	0.179145	5.5351	3.11045e-08	1.15666e-06
ENSG00000160712	IL6R	protein_coding	interleukin 6 receptor	125.113	45.7996	59.1835	212.511	182.957	1.69847	0.306884	5.53458	3.11981e-08	1.15782e-06
ENSG00000169129	AFAP1L2	protein_coding	actin filament associated protein 1 like 2	98.9266	41.636	33.2005	171.123	149.747	1.81929	0.328831	5.53261	3.15503e-08	1.16856e-06
ENSG00000142798	HSPG2	protein_coding	heparan sulfate proteoglycan 2	494.821	312.27	262.717	767.267	637.029	1.21787	0.220246	5.52959	3.20986e-08	1.1865e-06
ENSG00000143543	JTB	protein_coding	jumping translocation breakpoint	1337.8	1844.48	1821.7	947.145	737.867	-1.07611	0.194623	-5.5292	3.21696e-08	1.18676e-06
ENSG00000163006	CCDC138	protein_coding	coiled-coil domain containing 138	707.158	990.938	1053.75	298.47	485.47	-1.29571	0.23441	-5.52755	3.2474e-08	1.19561e-06
ENSG00000143756	FBXO28	protein_coding	F-box protein 28	1398.76	1833.37	1993.47	783.981	984.225	-1.0676	0.19319	-5.52617	3.27298e-08	1.20264e-06
ENSG00000099783	HNRNPM	protein_coding	heterogeneous nuclear ribonucleoprotein M	5115.39	6908.81	6784.45	3712.97	3055.32	-0.982002	0.177808	-5.52284	3.3357e-08	1.22327e-06
ENSG00000204977	TRIM13	protein_coding	tripartite motif containing 13	316.808	451.057	467.694	150.429	198.053	-1.30769	0.236867	-5.52079	3.37476e-08	1.23515e-06
ENSG00000123240	OPTN	protein_coding	optineurin	485.18	298.392	285.813	686.879	669.635	1.15637	0.2095	5.51965	3.3967e-08	1.24073e-06
ENSG00000071242	RPS6KA2	protein_coding	ribosomal protein S6 kinase A2	770.482	501.02	454.702	1138.96	987.244	1.10243	0.199991	5.51243	3.53915e-08	1.29023e-06
ENSG00000167378	IRGQ	protein_coding	immunity related GTPase Q	1028.34	1475.3	1316.47	679.716	641.859	-1.03766	0.188315	-5.51024	3.58349e-08	1.30383e-06
ENSG00000162745	OLFML2B	protein_coding	olfactomedin like 2B	122.144	51.3511	51.966	207.735	177.523	1.68568	0.305979	5.50914	3.60591e-08	1.30942e-06
ENSG00000100968	NFATC4	protein_coding	nuclear factor of activated T-cells 4	609.248	377.5	333.448	984.553	741.49	1.20994	0.219969	5.50053	3.78643e-08	1.37228e-06
ENSG00000113719	ERGIC1	protein_coding	endoplasmic reticulum-golgi intermediate compartment 1	3475.2	2364.93	2077.2	5320.73	4137.97	1.04704	0.190432	5.49824	3.83599e-08	1.38754e-06
ENSG00000132781	MUTYH	protein_coding	mutY DNA glycosylase	399.948	238.713	219.412	624.797	516.869	1.24146	0.225896	5.49572	3.8911e-08	1.40473e-06
ENSG00000148225	WDR31	protein_coding	WD repeat domain 31	64.5299	19.4301	18.7655	110.633	109.291	2.05592	0.374153	5.49487	3.91008e-08	1.40884e-06
ENSG00000120549	KIAA1217	protein_coding	KIAA1217	263.253	154.053	128.471	400.348	370.141	1.34803	0.245451	5.49203	3.97351e-08	1.42892e-06
ENSG00000128165	ADM2	protein_coding	adrenomedullin 2	95.385	40.2482	31.757	159.184	150.351	1.81823	0.331127	5.49105	3.99555e-08	1.43407e-06
ENSG00000173890	GPR160	protein_coding	G protein-coupled receptor 160	334.536	179.035	197.759	448.103	513.246	1.27139	0.231601	5.48954	4.02973e-08	1.44355e-06
ENSG00000231503	PTMAP4	processed_pseudogene	prothymosin%2C alpha pseudogene 4	334.986	192.914	176.107	542.817	428.108	1.30558	0.238066	5.48411	4.15549e-08	1.48573e-06
ENSG00000106628	POLD2	protein_coding	DNA polymerase delta 2%2C accessory subunit	3101	1963.83	1847.68	5089.11	3503.36	1.11885	0.204037	5.48357	4.16833e-08	1.48745e-06
ENSG00000170185	USP38	protein_coding	ubiquitin specific peptidase 38	809.166	1103.35	1196.66	373.287	563.363	-1.22255	0.222982	-5.48275	4.18762e-08	1.49147e-06
ENSG00000187266	EPOR	protein_coding	erythropoietin receptor	224.054	92.9871	128.471	376.47	298.287	1.47373	0.268982	5.47892	4.27941e-08	1.52124e-06
ENSG00000125457	MIF4GD	protein_coding	MIF4G domain containing	368.504	197.077	203.533	627.185	446.222	1.32669	0.242424	5.47259	4.43499e-08	1.57353e-06
ENSG00000136378	ADAMTS7	protein_coding	ADAM metallopeptidase with thrombospondin type 1 motif 7	195.296	99.9265	96.7145	310.409	274.134	1.44528	0.264194	5.47054	4.48672e-08	1.58885e-06
ENSG00000125734	GPR108	protein_coding	G protein-coupled receptor 108	697.965	427.463	428.719	1062.55	873.122	1.12181	0.205117	5.46911	4.52302e-08	1.59865e-06
ENSG00000021300	PLEKHB1	protein_coding	pleckstrin homology domain containing B1	308.06	162.381	171.776	506.205	391.878	1.33024	0.243286	5.46779	4.55688e-08	1.60756e-06
ENSG00000149557	FEZ1	protein_coding	fasciculation and elongation protein zeta 1	176.088	95.7629	70.7315	292.103	245.754	1.53475	0.280778	5.46606	4.60144e-08	1.62019e-06
ENSG00000077147	TM9SF3	protein_coding	transmembrane 9 superfamily member 3	1840.95	2382.97	2656.04	1006.04	1318.74	-1.06855	0.195706	-5.45998	4.76196e-08	1.67354e-06
ENSG00000178538	CA8	protein_coding	carbonic anhydrase 8	1117.17	656.461	776.603	1536.92	1498.68	1.04017	0.190545	5.45892	4.79035e-08	1.68033e-06
ENSG00000130724	CHMP2A	protein_coding	charged multivesicular body protein 2A	701.52	424.688	395.519	1160.45	825.42	1.20572	0.220888	5.45853	4.80103e-08	1.6809e-06
ENSG00000131409	LRRC4B	protein_coding	leucine rich repeat containing 4B	290.93	162.381	148.68	483.123	369.537	1.35231	0.247826	5.45668	4.85115e-08	1.69525e-06
ENSG00000128567	PODXL	protein_coding	podocalyxin like	1212.71	785.533	791.038	1732.72	1541.55	1.01438	0.186076	5.45146	4.99587e-08	1.73927e-06
ENSG00000155367	PPM1J	protein_coding	protein phosphatase%2C Mg2+/Mn2+ dependent 1J	82.1646	30.5331	27.4265	140.878	129.821	1.88686	0.346106	5.45169	4.98947e-08	1.73927e-06
ENSG00000115507	OTX1	protein_coding	orthodenticle homeobox 1	234.522	126.296	121.254	369.307	321.232	1.37269	0.251826	5.45093	5.01066e-08	1.74116e-06
ENSG00000116954	RRAGC	protein_coding	Ras related GTP binding C	136.81	210.956	207.864	69.245	59.1742	-1.54874	0.284443	-5.44482	5.18578e-08	1.79864e-06
ENSG00000072849	DERL2	protein_coding	derlin 2	428.247	557.923	643.801	259.47	251.792	-1.17019	0.215032	-5.44192	5.27083e-08	1.82473e-06
ENSG00000012211	PRICKLE3	protein_coding	prickle planar cell polarity protein 3	545.186	328.925	324.787	840.492	686.542	1.16161	0.213502	5.44075	5.30561e-08	1.83098e-06
ENSG00000127946	HIP1	protein_coding	huntingtin interacting protein 1	1976.57	1318.47	1307.81	2795.27	2484.71	0.972409	0.17873	5.44065	5.30862e-08	1.83098e-06
ENSG00000039523	RIPOR1	protein_coding	RHO family interacting cell polarization regulator 1	869.365	567.638	510.999	1322.82	1076.01	1.10062	0.20232	5.44	5.32797e-08	1.83425e-06
ENSG00000138622	HCN4	protein_coding	hyperpolarization activated cyclic nucleotide gated potassium channel 4	104.047	48.5754	31.757	180.674	155.181	1.78752	0.328694	5.43826	5.38046e-08	1.84889e-06
ENSG00000110011	DNAJC4	protein_coding	DnaJ heat shock protein family (Hsp40) member C4	370.207	212.344	193.429	624.001	451.053	1.31206	0.241422	5.43473	5.48807e-08	1.88238e-06
ENSG00000141030	COPS3	protein_coding	COP9 signalosome subunit 3	1703.7	2283.04	2331.25	1224.13	976.375	-1.02739	0.18909	-5.43335	5.53067e-08	1.89e-06
ENSG00000154118	JPH3	protein_coding	junctophilin 3	424.634	233.162	251.169	687.675	526.53	1.24718	0.229533	5.43354	5.52459e-08	1.89e-06
ENSG00000166797	FAM96A	protein_coding	family with sequence similarity 96 member A	315.564	448.281	457.589	198.184	158.201	-1.26686	0.233277	-5.43071	5.61308e-08	1.91464e-06
ENSG00000123407	HOXC12	protein_coding	homeobox C12	91.8942	27.7574	37.531	176.694	125.594	1.87801	0.345844	5.43022	5.6284e-08	1.91634e-06
ENSG00000020426	MNAT1	protein_coding	MNAT1%2C CDK activating kinase assembly factor	350.75	509.347	510.999	154.408	228.244	-1.31763	0.242731	-5.42834	5.68812e-08	1.92959e-06
ENSG00000130811	EIF3G	protein_coding	eukaryotic translation initiation factor 3 subunit G	4006.63	2580.05	2478.49	6392.83	4575.14	1.06896	0.196914	5.42853	5.68194e-08	1.92959e-06
ENSG00000156453	PCDH1	protein_coding	protocadherin 1	141.238	63.8419	63.514	241.96	195.637	1.59747	0.294534	5.4237	5.83763e-08	1.9767e-06
ENSG00000277283	AC004812.2	antisense_RNA	---	147.661	72.1691	64.9575	240.368	213.148	1.55778	0.287404	5.42016	5.95449e-08	2.0126e-06
ENSG00000064300	NGFR	protein_coding	nerve growth factor receptor	64.5436	19.4301	18.7655	123.368	96.611	2.04363	0.377544	5.41295	6.19933e-08	2.09154e-06
ENSG00000198642	KLHL9	protein_coding	kelch like family member 9	1070.92	1461.42	1502.68	556.348	763.227	-1.11195	0.205614	-5.40794	6.37524e-08	2.14698e-06
ENSG00000074181	NOTCH3	protein_coding	notch 3	1482.18	879.908	1001.79	2252.45	1794.55	1.05826	0.195801	5.4048	6.48816e-08	2.18106e-06
ENSG00000243477	NAT6	protein_coding	N-acetyltransferase 6	319.733	191.526	160.228	514.164	413.012	1.30505	0.241513	5.40364	6.53007e-08	2.19118e-06
ENSG00000120885	CLU	protein_coding	clusterin	231.953	124.908	116.923	380.45	305.532	1.38951	0.257201	5.40245	6.57379e-08	2.20186e-06
ENSG00000064652	SNX24	protein_coding	sorting nexin 24	363.313	227.61	193.429	516.552	515.661	1.21984	0.225851	5.40108	6.62419e-08	2.21475e-06
ENSG00000086506	HBQ1	protein_coding	hemoglobin subunit theta 1	79.2814	20.818	31.757	150.429	114.122	1.94302	0.359846	5.39959	6.67935e-08	2.22917e-06
ENSG00000164076	CAMKV	protein_coding	CaM kinase like vesicle associated	421.959	252.592	239.621	658.226	537.399	1.20812	0.223831	5.39748	6.75824e-08	2.25145e-06
ENSG00000176788	BASP1	protein_coding	brain abundant membrane attached signal protein 1	861.478	538.493	562.965	1237.66	1106.8	1.04495	0.193614	5.39705	6.7746e-08	2.25286e-06
ENSG00000111145	ELK3	protein_coding	ELK3%2C ETS transcription factor	501.178	295.616	287.256	607.287	814.552	1.21505	0.22517	5.39614	6.80906e-08	2.26027e-06
ENSG00000260290	AC092115.1	processed_pseudogene	---	61.3495	113.805	93.8275	23.8776	13.8878	-2.02319	0.375057	-5.39435	6.87736e-08	2.27886e-06
ENSG00000166451	CENPN	protein_coding	centromere protein N	365.624	506.572	525.434	230.021	200.468	-1.19439	0.22147	-5.39301	6.92861e-08	2.29175e-06
ENSG00000130475	FCHO1	protein_coding	FCH domain only 1	263.795	119.357	153.011	448.899	333.912	1.40467	0.260512	5.39197	6.9689e-08	2.30098e-06
ENSG00000244192	AC113367.1	processed_pseudogene	---	30.8553	4.1636	2.887	66.8573	49.5131	2.47642	0.45935	5.39114	7.00133e-08	2.30758e-06
ENSG00000198786	MT-ND5	protein_coding	mitochondrially encoded NADH:ubiquinone oxidoreductase core subunit 5	153692	110881	94594	222044	187248	0.95998	0.178099	5.39015	7.04008e-08	2.31624e-06
ENSG00000257267	ZNF271P	transcribed_unitary_pseudogene	zinc finger protein 271%2C pseudogene	961.814	1293.49	1430.51	440.94	682.315	-1.20528	0.223718	-5.3875	7.14451e-08	2.34643e-06
ENSG00000231789	PIK3CD-AS2	antisense_RNA	PIK3CD antisense RNA 2	216.019	111.029	115.48	337.47	300.098	1.38087	0.256362	5.38641	7.18791e-08	2.35652e-06
ENSG00000213212	NCLP1	processed_pseudogene	nucleolin pseudogene 1	54.8824	104.09	85.1665	10.347	19.926	-2.09586	0.389265	-5.38414	7.27899e-08	2.38217e-06
ENSG00000244921	MTCYBP18	processed_pseudogene	mitochondrially encoded cytochrome b pseudogene 18	104.305	36.0846	43.305	201.368	136.463	1.79955	0.334306	5.38295	7.32751e-08	2.39382e-06
ENSG00000164587	RPS14	protein_coding	ribosomal protein S14	4612.27	6221.81	6322.53	3424.84	2479.88	-1.0429	0.193771	-5.38214	7.36065e-08	2.40043e-06
ENSG00000235437	LINC01278	processed_transcript	long intergenic non-protein coding RNA 1278	730.813	494.081	428.719	995.696	1004.75	1.06782	0.198544	5.37827	7.5204e-08	2.44822e-06
ENSG00000111981	ULBP1	protein_coding	UL16 binding protein 1	114.114	49.9632	47.6355	175.898	182.957	1.66334	0.309394	5.37612	7.61061e-08	2.47325e-06
ENSG00000105821	DNAJC2	protein_coding	DnaJ heat shock protein family (Hsp40) member C2	1103.43	1646.01	1623.94	370.899	772.888	-1.39733	0.259949	-5.37541	7.64102e-08	2.47879e-06
ENSG00000100567	PSMA3	protein_coding	proteasome subunit alpha 3	1102.81	1439.22	1596.51	592.96	782.549	-1.08937	0.202705	-5.37419	7.69265e-08	2.4855e-06
ENSG00000144868	TMEM108	protein_coding	transmembrane protein 108	227.482	106.866	128.471	373.287	301.306	1.40098	0.260698	5.37398	7.7019e-08	2.4855e-06
ENSG00000185130	HIST1H2BL	protein_coding	histone cluster 1 H2B family member l	35.9677	56.9026	72.175	8.75512	6.03819	-2.29475	0.427008	-5.37401	7.70042e-08	2.4855e-06
ENSG00000117411	B4GALT2	protein_coding	beta-1%2C4-galactosyltransferase 2	1867.49	1154.71	1234.19	2871.68	2209.37	1.04362	0.194229	5.37313	7.73815e-08	2.49287e-06
ENSG00000175575	PAAF1	protein_coding	proteasomal ATPase associated factor 1	382.464	234.55	206.42	593.756	495.131	1.22712	0.228404	5.3726	7.76089e-08	2.49586e-06
ENSG00000115541	HSPE1	protein_coding	heat shock protein family E (Hsp10) member 1	158.663	222.059	259.83	87.5512	65.2124	-1.51055	0.281344	-5.36906	7.91494e-08	2.541e-06
ENSG00000116171	SCP2	protein_coding	sterol carrier protein 2	516.709	717.528	770.829	225.245	353.234	-1.27438	0.237372	-5.36871	7.93008e-08	2.54146e-06
ENSG00000050767	COL23A1	protein_coding	collagen type XXIII alpha 1 chain	66.6511	20.818	20.209	126.551	99.0263	2.00395	0.373402	5.36673	8.01787e-08	2.56517e-06
ENSG00000167720	SRR	protein_coding	serine racemase	319.051	137.399	203.533	510.185	425.088	1.35148	0.252085	5.36122	8.26639e-08	2.64012e-06
ENSG00000197043	ANXA6	protein_coding	annexin A6	3065.49	1979.1	1889.54	4904.46	3488.87	1.06851	0.199382	5.3591	8.36365e-08	2.66659e-06
ENSG00000274276	CBSL	protein_coding	cystathionine-beta-synthase like	83.0921	31.921	28.87	134.51	137.067	1.83973	0.343481	5.35613	8.50227e-08	2.70614e-06
ENSG00000157570	TSPAN18	protein_coding	tetraspanin 18	643.38	394.154	381.084	1021.17	777.115	1.151	0.215007	5.35333	8.63507e-08	2.74371e-06
ENSG00000104967	NOVA2	protein_coding	NOVA alternative splicing regulator 2	421.068	270.634	212.194	659.818	541.626	1.23557	0.230916	5.35074	8.75959e-08	2.77851e-06
ENSG00000007402	CACNA2D2	protein_coding	calcium voltage-gated channel auxiliary subunit alpha2delta 2	361.961	219.283	199.203	554.756	474.602	1.22197	0.228412	5.34987	8.80189e-08	2.78717e-06
ENSG00000115233	PSMD14	protein_coding	proteasome 26S subunit%2C non-ATPase 14	817.378	1074.21	1154.8	478.348	562.155	-1.05155	0.196764	-5.34422	9.08076e-08	2.87057e-06
ENSG00000177098	SCN4B	protein_coding	sodium voltage-gated channel beta subunit 4	72.6679	24.9816	23.096	134.51	108.084	1.93622	0.362482	5.34157	9.21473e-08	2.90797e-06
ENSG00000197782	ZNF780A	protein_coding	zinc finger protein 780A	152.683	230.386	252.612	41.3878	86.3461	-1.6821	0.315128	-5.33782	9.40723e-08	2.96368e-06
ENSG00000087245	MMP2	protein_coding	matrix metallopeptidase 2	82.1239	26.3695	31.757	152.021	118.348	1.8711	0.350799	5.33383	9.61651e-08	3.02447e-06
ENSG00000051128	HOMER3	protein_coding	homer scaffolding protein 3	165.022	76.3327	80.836	284.939	217.979	1.5182	0.284668	5.33323	9.6481e-08	3.02928e-06
ENSG00000183049	CAMK1D	protein_coding	calcium/calmodulin dependent protein kinase ID	336.418	185.974	199.203	522.124	438.372	1.23789	0.232602	5.32193	1.0267e-07	3.21815e-06
ENSG00000137692	DCUN1D5	protein_coding	defective in cullin neddylation 1 domain containing 5	837.486	1117.23	1147.58	570.675	514.454	-1.01965	0.191638	-5.32069	1.03373e-07	3.22928e-06
ENSG00000160469	BRSK1	protein_coding	BR serine/threonine kinase 1	276.584	159.605	151.567	407.511	387.652	1.267	0.238116	5.32095	1.03227e-07	3.22928e-06
ENSG00000202538	RNU4-2	snRNA	RNA%2C U4 small nuclear 2	16.9634	34.6967	31.757	0.79592	0.603819	-2.57486	0.484353	-5.31609	1.06019e-07	3.30637e-06
ENSG00000095059	DHPS	protein_coding	deoxyhypusine synthase	881.096	557.923	529.764	1389.68	1047.02	1.10729	0.208395	5.31341	1.07594e-07	3.34985e-06
ENSG00000132879	FBXO44	protein_coding	F-box protein 44	466.88	291.452	275.708	686.879	613.48	1.136	0.213812	5.31308	1.07786e-07	3.35021e-06
ENSG00000059804	SLC2A3	protein_coding	solute carrier family 2 member 3	186.205	98.5386	90.9405	259.47	295.871	1.42401	0.268061	5.31225	1.0828e-07	3.35994e-06
ENSG00000124562	SNRPC	protein_coding	small nuclear ribonucleoprotein polypeptide C	2611.76	1758.43	1681.68	3893.64	3113.29	0.987424	0.186016	5.30828	1.10662e-07	3.42812e-06
ENSG00000065361	ERBB3	protein_coding	erb-b2 receptor tyrosine kinase 3	125.214	66.6176	40.418	198.184	195.637	1.65734	0.312418	5.30487	1.12751e-07	3.4812e-06
ENSG00000115350	POLE4	protein_coding	DNA polymerase epsilon 4%2C accessory subunit	174.241	270.634	251.169	100.286	74.8735	-1.4456	0.272499	-5.30498	1.12688e-07	3.4812e-06
ENSG00000198712	MT-CO2	protein_coding	mitochondrially encoded cytochrome c oxidase II	118369	81864.8	71502.3	184680	135431	1.01884	0.192103	5.30365	1.13513e-07	3.49891e-06
ENSG00000167461	RAB8A	protein_coding	RAB8A%2C member RAS oncogene family	1368.39	914.605	858.882	2038.35	1661.71	1.01783	0.191983	5.30165	1.14759e-07	3.53145e-06
ENSG00000124575	HIST1H1D	protein_coding	histone cluster 1 H1 family member d	300.238	327.537	568.739	161.572	143.105	-1.42814	0.269429	-5.30062	1.15412e-07	3.54567e-06
ENSG00000165905	LARGE2	protein_coding	LARGE xylosyl- and glucuronyltransferase 2	615.044	383.051	370.979	947.145	759	1.11929	0.211194	5.29982	1.15917e-07	3.5553e-06
ENSG00000137103	TMEM8B	protein_coding	transmembrane protein 8B	463.593	252.592	290.143	738.614	573.024	1.19973	0.226511	5.29657	1.17999e-07	3.61318e-06
ENSG00000141577	CEP131	protein_coding	centrosomal protein 131	859.61	535.717	545.643	1312.47	1044.61	1.07293	0.202618	5.29532	1.18807e-07	3.63193e-06
ENSG00000114405	C3orf14	protein_coding	chromosome 3 open reading frame 14	182.757	259.531	291.587	72.4287	107.48	-1.46662	0.277106	-5.29263	1.20568e-07	3.6797e-06
ENSG00000092470	WDR76	protein_coding	WD repeat domain 76	982.029	606.498	675.558	1351.47	1294.59	1.00438	0.189789	5.29208	1.20933e-07	3.68477e-06
ENSG00000135069	PSAT1	protein_coding	phosphoserine aminotransferase 1	3428.61	2203.93	2427.97	4845.56	4237	0.93831	0.177324	5.29149	1.21323e-07	3.68996e-06
ENSG00000165801	ARHGEF40	protein_coding	Rho guanine nucleotide exchange factor 40	324.871	188.75	174.663	528.491	407.578	1.27458	0.240885	5.29122	1.21501e-07	3.68996e-06
ENSG00000132635	PCED1A	protein_coding	PC-esterase domain containing 1A	623.926	406.645	382.527	878.696	827.836	1.06299	0.201025	5.28784	1.23767e-07	3.75265e-06
ENSG00000100372	SLC25A17	protein_coding	solute carrier family 25 member 17	629.453	879.908	834.343	412.287	391.275	-1.04668	0.198036	-5.28531	1.25492e-07	3.79873e-06
ENSG00000066027	PPP2R5A	protein_coding	protein phosphatase 2 regulatory subunit B'alpha	513.258	699.485	708.758	322.348	322.439	-1.0757	0.203697	-5.28087	1.28569e-07	3.88554e-06
ENSG00000164032	H2AFZ	protein_coding	H2A histone family member Z	1888.35	2492.61	2526.12	1357.84	1176.84	-0.951258	0.180147	-5.28047	1.28855e-07	3.88787e-06
ENSG00000060138	YBX3	protein_coding	Y-box binding protein 3	8381.79	5665.28	5781.22	11964.3	10116.4	0.916876	0.173677	5.2792	1.29752e-07	3.90858e-06
ENSG00000133466	C1QTNF6	protein_coding	C1q and TNF related 6	223.326	106.866	131.358	337.47	317.609	1.35107	0.256004	5.27755	1.3092e-07	3.93735e-06
ENSG00000132463	GRSF1	protein_coding	G-rich RNA sequence binding factor 1	2075.6	2659.15	2832.15	1472.45	1338.67	-0.933465	0.176996	-5.27393	1.33535e-07	4.00951e-06
ENSG00000154723	ATP5J	protein_coding	ATP synthase%2C H+ transporting%2C mitochondrial Fo complex subunit F6	1870.92	1253.24	1237.08	2708.52	2284.85	0.966645	0.183556	5.26621	1.39269e-07	4.17493e-06
ENSG00000164638	SLC29A4	protein_coding	solute carrier family 29 member 4	421.011	253.98	242.508	659.818	527.738	1.18605	0.225333	5.26355	1.41301e-07	4.22899e-06
ENSG00000100092	SH3BP1	protein_coding	SH3 domain binding protein 1	638.763	369.173	401.293	1021.96	762.623	1.14727	0.218091	5.2605	1.43661e-07	4.28582e-06
ENSG00000124313	IQSEC2	protein_coding	IQ motif and Sec7 domain 2	423.449	262.307	249.725	620.818	560.948	1.14299	0.217274	5.2606	1.43587e-07	4.28582e-06
ENSG00000006611	USH1C	protein_coding	USH1 protein network component harmonin	106.569	47.1875	41.8615	183.858	153.37	1.6815	0.319664	5.2602	1.43897e-07	4.28596e-06
ENSG00000077150	NFKB2	protein_coding	nuclear factor kappa B subunit 2	600.178	384.439	353.657	916.9	745.716	1.11284	0.211584	5.25959	1.44374e-07	4.29327e-06
ENSG00000213058	AL365357.1	processed_pseudogene	---	285.868	430.239	395.519	183.062	134.652	-1.28875	0.245079	-5.2585	1.45235e-07	4.31196e-06
ENSG00000119705	SLIRP	protein_coding	SRA stem-loop interacting RNA binding protein	564.283	795.248	767.942	388.409	305.532	-1.11542	0.21214	-5.25796	1.45664e-07	4.31781e-06
ENSG00000133216	EPHB2	protein_coding	EPH receptor B2	578.241	365.009	336.335	905.757	705.864	1.13702	0.216621	5.24887	1.53035e-07	4.52234e-06
ENSG00000136261	BZW2	protein_coding	basic leucine zipper and W2 domains 2	900.214	1237.98	1188	624.797	550.079	-1.00502	0.191474	-5.24885	1.53052e-07	4.52234e-06
ENSG00000204252	HLA-DOA	protein_coding	major histocompatibility complex%2C class II%2C DO alpha	223.728	124.908	105.375	382.042	282.587	1.40169	0.267382	5.24225	1.58627e-07	4.67962e-06
ENSG00000182899	RPL35A	protein_coding	ribosomal protein L35a	6375.08	4255.2	4002.83	10020.6	7221.67	1.01808	0.194463	5.23535	1.64669e-07	4.85015e-06
ENSG00000105290	APLP1	protein_coding	amyloid beta precursor like protein 1	337.417	198.465	176.107	565.103	409.993	1.28489	0.245495	5.23387	1.65995e-07	4.88146e-06
ENSG00000185947	ZNF267	protein_coding	zinc finger protein 267	302.394	446.893	474.911	91.5308	196.241	-1.51093	0.288817	-5.23146	1.68177e-07	4.93781e-06
ENSG00000020181	ADGRA2	protein_coding	adhesion G protein-coupled receptor A2	475.771	290.064	281.482	741.002	590.535	1.1534	0.220513	5.23052	1.69036e-07	4.9459e-06
ENSG00000101265	RASSF2	protein_coding	Ras association domain family member 2	243.541	131.847	138.576	358.96	344.781	1.28575	0.245816	5.23053	1.69028e-07	4.9459e-06
ENSG00000180628	PCGF5	protein_coding	polycomb group ring finger 5	393.431	575.965	545.643	187.041	265.076	-1.22718	0.234629	-5.23028	1.69252e-07	4.9459e-06
ENSG00000215021	PHB2	protein_coding	prohibitin 2	6428.51	4264.92	4059.12	10129.7	7260.32	1.01865	0.19492	5.226	1.73213e-07	5.05368e-06
ENSG00000104332	SFRP1	protein_coding	secreted frizzled related protein 1	154.364	73.557	77.949	244.347	221.602	1.47105	0.28162	5.22354	1.75539e-07	5.1135e-06
ENSG00000171241	SHCBP1	protein_coding	SHC binding and spindle associated 1	374.686	535.717	508.112	223.654	231.263	-1.13538	0.217376	-5.22313	1.75928e-07	5.1168e-06
ENSG00000111012	CYP27B1	protein_coding	cytochrome P450 family 27 subfamily B member 1	112.537	173.483	173.22	53.3266	50.117	-1.56272	0.299336	-5.2206	1.78344e-07	5.17894e-06
ENSG00000107485	GATA3	protein_coding	GATA binding protein 3	493.989	330.313	268.491	729.859	647.294	1.13741	0.217967	5.21827	1.80601e-07	5.23451e-06
ENSG00000141750	STAC2	protein_coding	SH3 and cysteine rich domain 2	133.845	69.3934	51.966	226.837	187.184	1.57642	0.302109	5.21805	1.80821e-07	5.23451e-06
ENSG00000125520	SLC2A4RG	protein_coding	SLC2A4 regulator	993.232	600.947	639.47	1569.55	1162.96	1.08464	0.207928	5.21642	1.82418e-07	5.27251e-06
ENSG00000064961	HMG20B	protein_coding	high mobility group 20B	2240.57	1516.94	1459.38	3308.64	2677.33	0.969823	0.185988	5.21443	1.84382e-07	5.32099e-06
ENSG00000103152	MPG	protein_coding	N-methylpurine DNA glycosylase	582.354	341.415	321.9	1016.39	649.709	1.24273	0.238575	5.20898	1.89882e-07	5.47119e-06
ENSG00000135414	GDF11	protein_coding	growth differentiation factor 11	1562.05	1095.03	971.475	2250.07	1931.62	0.977474	0.187733	5.20673	1.92194e-07	5.52924e-06
ENSG00000010165	METTL13	protein_coding	methyltransferase like 13	839.565	1125.56	1149.03	592.165	491.509	-1.02539	0.19697	-5.20585	1.93106e-07	5.5383e-06
ENSG00000137285	TUBB2B	protein_coding	tubulin beta 2B class IIb	610.992	360.846	365.205	1008.43	709.487	1.1716	0.225049	5.20599	1.92961e-07	5.5383e-06
ENSG00000134013	LOXL2	protein_coding	lysyl oxidase like 2	251.806	134.623	137.132	417.858	317.609	1.32865	0.255327	5.20373	1.9533e-07	5.59343e-06
ENSG00000144659	SLC25A38	protein_coding	solute carrier family 25 member 38	561.167	798.024	740.515	378.858	327.27	-1.07238	0.206194	-5.20086	1.9837e-07	5.67173e-06
ENSG00000065183	WDR3	protein_coding	WD repeat domain 3	1616.01	2145.64	2114.73	1122.25	1081.44	-0.919018	0.176748	-5.19958	1.99736e-07	5.70201e-06
ENSG00000149922	TBX6	protein_coding	T-box 6	62.7018	20.818	18.7655	114.612	96.611	1.95794	0.376939	5.1943	2.0549e-07	5.85727e-06
ENSG00000162522	KIAA1522	protein_coding	KIAA1522	2033.53	1410.07	1326.58	2904.31	2493.17	0.944379	0.181922	5.19112	2.09035e-07	5.94917e-06
ENSG00000185567	AHNAK2	protein_coding	AHNAK nucleoprotein 2	394.94	219.283	243.951	623.205	493.32	1.19355	0.230054	5.18813	2.12413e-07	6.03603e-06
ENSG00000279110	AL022323.4	antisense_RNA	---	61.3589	106.866	96.7145	18.3062	23.5489	-1.89012	0.364686	-5.18287	2.18503e-07	6.19961e-06
ENSG00000197119	SLC25A29	protein_coding	solute carrier family 25 member 29	468.574	255.368	316.126	666.981	635.821	1.1267	0.217816	5.17271	2.30718e-07	6.52623e-06
ENSG00000204710	SPDYC	protein_coding	speedy/RINGO cell cycle regulator family member C	148.604	59.6783	73.6185	279.368	181.749	1.58812	0.307005	5.17294	2.30439e-07	6.52623e-06
ENSG00000108679	LGALS3BP	protein_coding	galectin 3 binding protein	233.788	113.805	131.358	399.552	290.437	1.37148	0.265282	5.16989	2.34237e-07	6.61568e-06
ENSG00000073050	XRCC1	protein_coding	X-ray repair cross complementing 1	910.734	628.704	528.321	1363.41	1122.5	1.05241	0.203604	5.16891	2.35464e-07	6.64022e-06
ENSG00000091129	NRCAM	protein_coding	neuronal cell adhesion molecule	563.726	371.949	327.674	712.348	842.931	1.09578	0.212022	5.16821	2.36344e-07	6.65493e-06
ENSG00000118496	FBXO30	protein_coding	F-box protein 30	438.274	562.086	684.219	210.919	295.871	-1.21512	0.235182	-5.16671	2.38254e-07	6.6772e-06
ENSG00000161999	JMJD8	protein_coding	jumonji domain containing 8	954.793	607.886	549.973	1582.29	1079.02	1.1356	0.219787	5.16683	2.38104e-07	6.6772e-06
ENSG00000176454	LPCAT4	protein_coding	lysophosphatidylcholine acyltransferase 4	596.955	416.36	324.787	833.328	813.344	1.09419	0.21178	5.16666	2.38319e-07	6.6772e-06
ENSG00000276903	HIST1H2AL	protein_coding	histone cluster 1 H2A family member l	30.5019	49.9632	60.627	4.77552	6.64201	-2.2801	0.441328	-5.16646	2.38574e-07	6.6772e-06
ENSG00000129083	COPB1	protein_coding	coatomer protein complex subunit beta 1	1699.94	2141.48	2358.68	1094.39	1205.22	-0.933825	0.180857	-5.16333	2.426e-07	6.77195e-06
ENSG00000179335	CLK3	protein_coding	CDC like kinase 3	1309.5	914.605	815.577	1882.35	1625.48	0.97924	0.189656	5.16326	2.42689e-07	6.77195e-06
ENSG00000088340	FER1L4	transcribed_unitary_pseudogene	fer-1 like family member 4%2C pseudogene	144.069	79.1085	51.966	193.409	251.792	1.56992	0.304536	5.15511	2.53477e-07	7.05174e-06
ENSG00000136352	NKX2-1	protein_coding	NK2 homeobox 1	190.039	97.1507	103.932	284.939	274.134	1.35822	0.263464	5.15526	2.53275e-07	7.05174e-06
ENSG00000107362	ABHD17B	protein_coding	abhydrolase domain containing 17B	221.859	312.27	326.231	125.755	123.179	-1.26685	0.245859	-5.15274	2.56714e-07	7.1311e-06
ENSG00000198826	ARHGAP11A	protein_coding	Rho GTPase activating protein 11A	840.078	1199.12	1164.9	385.225	611.065	-1.17274	0.227733	-5.14963	2.61006e-07	7.2395e-06
ENSG00000162851	TFB2M	protein_coding	transcription factor B2%2C mitochondrial	221.514	323.373	314.683	119.388	128.613	-1.26916	0.246508	-5.14854	2.62524e-07	7.27074e-06
ENSG00000157103	SLC6A1	protein_coding	solute carrier family 6 member 1	35.5786	4.1636	8.661	63.6736	65.8163	2.27674	0.442257	5.148	2.63274e-07	7.27423e-06
ENSG00000204525	HLA-C	protein_coding	major histocompatibility complex%2C class I%2C C	3222.78	2113.72	2022.34	5144.83	3610.23	1.03379	0.200819	5.14789	2.63434e-07	7.27423e-06
ENSG00000047621	C12orf4	protein_coding	chromosome 12 open reading frame 4	465.041	662.013	626.479	257.082	314.59	-1.11044	0.215776	-5.14624	2.65755e-07	7.3274e-06
ENSG00000077254	USP33	protein_coding	ubiquitin specific peptidase 33	1345.94	1739	1893.87	767.267	983.621	-1.00789	0.195931	-5.14411	2.68796e-07	7.40027e-06
ENSG00000125356	NDUFA1	protein_coding	NADH:ubiquinone oxidoreductase subunit A1	1592.62	1061.72	970.032	2507.94	1830.78	1.0445	0.203083	5.14325	2.7003e-07	7.42324e-06
ENSG00000155463	OXA1L	protein_coding	OXA1L%2C mitochondrial inner membrane protein	2916.76	1972.16	1947.28	4295.58	3452.03	0.946656	0.184107	5.14189	2.71994e-07	7.45569e-06
ENSG00000166448	TMEM130	protein_coding	transmembrane protein 130	45.689	6.93934	14.435	90.7349	70.6468	2.15739	0.419573	5.14187	2.72014e-07	7.45569e-06
ENSG00000235823	OLMALINC	lincRNA	oligodendrocyte maturation-associated long intergenic non-coding RNA	414.43	238.713	267.047	552.369	599.592	1.12528	0.218859	5.14158	2.72444e-07	7.45646e-06
ENSG00000104131	EIF3J	protein_coding	eukaryotic translation initiation factor 3 subunit J	1168.54	1521.1	1583.52	748.961	820.59	-0.94729	0.184258	-5.1411	2.7313e-07	7.45993e-06
ENSG00000124207	CSE1L	protein_coding	chromosome segregation 1 like	5998.74	7694.34	8354.98	3407.33	4538.3	-0.974327	0.189523	-5.14093	2.73375e-07	7.45993e-06
ENSG00000125434	SLC25A35	protein_coding	solute carrier family 25 member 35	246.628	133.235	144.35	362.94	345.988	1.26094	0.245335	5.13967	2.75225e-07	7.49938e-06
ENSG00000166888	STAT6	protein_coding	signal transducer and activator of transcription 6	971.009	671.728	567.295	1459.72	1185.3	1.0438	0.203162	5.13776	2.78037e-07	7.56489e-06
ENSG00000117410	ATP6V0B	protein_coding	ATPase H+ transporting V0 subunit b	1017.02	1421.18	1391.53	748.165	507.208	-1.10588	0.215377	-5.13463	2.82694e-07	7.68035e-06
ENSG00000105223	PLD3	protein_coding	phospholipase D family member 3	2324.27	1505.84	1525.78	3595.97	2669.48	1.00328	0.195485	5.13228	2.86257e-07	7.75556e-06
ENSG00000106330	MOSPD3	protein_coding	motile sperm domain containing 3	326.347	190.138	168.889	561.124	385.236	1.29558	0.252439	5.13225	2.86299e-07	7.75556e-06
ENSG00000104969	SGTA	protein_coding	small glutamine rich tetratricopeptide repeat containing alpha	4062.97	2760.47	2516.02	6376.12	4599.29	1.0115	0.19712	5.13142	2.87566e-07	7.76721e-06
ENSG00000177469	CAVIN1	protein_coding	caveolae associated protein 1	558.988	340.028	332.005	905.757	658.163	1.14957	0.224017	5.13164	2.87229e-07	7.76721e-06
ENSG00000008282	SYPL1	protein_coding	synaptophysin like 1	512.667	680.055	737.628	280.96	352.026	-1.1021	0.214889	-5.1287	2.91757e-07	7.86895e-06
ENSG00000171940	ZNF217	protein_coding	zinc finger protein 217	725.294	456.608	482.129	923.267	1039.17	1.01841	0.198644	5.12679	2.94719e-07	7.93731e-06
ENSG00000165349	SLC7A3	protein_coding	solute carrier family 7 member 3	170.168	84.6599	89.497	269.817	236.697	1.40593	0.274256	5.12635	2.95408e-07	7.94391e-06
ENSG00000274523	RCC1L	protein_coding	RCC1 like	832.935	1139.44	1120.16	596.94	475.205	-1.02938	0.200812	-5.12609	2.9582e-07	7.94391e-06
ENSG00000109819	PPARGC1A	protein_coding	PPARG coactivator 1 alpha	146.285	59.6783	80.836	208.531	236.093	1.49745	0.292318	5.12269	3.01201e-07	8.0767e-06
ENSG00000151702	FLI1	protein_coding	Fli-1 proto-oncogene%2C ETS transcription factor	282.01	174.871	145.793	430.593	376.783	1.24257	0.242771	5.11827	3.08344e-07	8.25631e-06
ENSG00000129353	SLC44A2	protein_coding	solute carrier family 44 member 2	1448.96	945.138	939.718	2214.25	1696.73	1.00794	0.196947	5.11783	3.09078e-07	8.26404e-06
ENSG00000173267	SNCG	protein_coding	synuclein gamma	22.8774	0	2.887	46.9593	41.6635	2.4482	0.478437	5.11708	3.10303e-07	8.28487e-06
ENSG00000161980	POLR3K	protein_coding	RNA polymerase III subunit K	398.477	605.11	522.547	270.613	195.637	-1.19896	0.234649	-5.10956	3.22904e-07	8.60893e-06
ENSG00000204103	MAFB	protein_coding	MAF bZIP transcription factor B	532.952	337.252	333.448	780.002	681.108	1.0686	0.209193	5.10818	3.25275e-07	8.6567e-06
ENSG00000225840	AC010970.1	processed_pseudogene	---	16.2234	16.6544	47.6355	0	0.603819	-2.4935	0.488157	-5.10798	3.25629e-07	8.6567e-06
ENSG00000226328	NUP50-AS1	lincRNA	NUP50 antisense RNA 1 (head to head)	116.843	56.9026	47.6355	197.388	165.446	1.58607	0.310556	5.10719	3.26977e-07	8.6801e-06
ENSG00000136021	SCYL2	protein_coding	SCY1 like pseudokinase 2	909.179	1257.41	1317.92	394.776	666.616	-1.1981	0.234808	-5.10246	3.35273e-07	8.88761e-06
ENSG00000140600	SH3GL3	protein_coding	SH3 domain containing GRB2 like 3%2C endophilin A3	338.259	192.914	212.194	477.552	470.375	1.15651	0.226743	5.10053	3.387e-07	8.96564e-06
ENSG00000129946	SHC2	protein_coding	SHC adaptor protein 2	218.667	136.011	95.271	339.062	304.325	1.35503	0.265693	5.09999	3.39678e-07	8.97874e-06
ENSG00000122966	CIT	protein_coding	citron rho-interacting serine/threonine kinase	2056.26	1426.73	1375.66	2901.13	2521.55	0.918561	0.180167	5.09839	3.42548e-07	9.03566e-06
ENSG00000184489	PTP4A3	protein_coding	protein tyrosine phosphatase type IVA%2C member 3	211.739	104.09	115.48	365.327	262.057	1.38474	0.271611	5.09825	3.42806e-07	9.03566e-06
ENSG00000187514	PTMA	protein_coding	prothymosin%2C alpha	12422.1	9016.98	8378.07	17066.9	15226.5	0.864765	0.169653	5.09725	3.4462e-07	9.07059e-06
ENSG00000149294	NCAM1	protein_coding	neural cell adhesion molecule 1	1060.65	736.958	681.332	1462.11	1362.22	0.955335	0.187663	5.0907	3.56749e-07	9.37653e-06
ENSG00000164209	SLC25A46	protein_coding	solute carrier family 25 member 46	810.128	1027.02	1316.47	319.164	577.855	-1.28352	0.252401	-5.08526	3.67127e-07	9.63566e-06
ENSG00000102384	CENPI	protein_coding	centromere protein I	694.537	940.974	932.501	423.429	481.244	-1.00453	0.197582	-5.0841	3.69375e-07	9.68096e-06
ENSG00000105887	MTPN	protein_coding	myotrophin	3750.94	4693.77	5066.68	2553.31	2690.01	-0.868097	0.170786	-5.08295	3.71624e-07	9.71063e-06
ENSG00000164897	TMUB1	protein_coding	transmembrane and ubiquitin like domain containing 1	2512.91	1691.81	1584.96	3910.36	2864.52	1.00296	0.197314	5.08308	3.71362e-07	9.71063e-06
ENSG00000272779	AC245060.4	unprocessed_pseudogene	---	549.328	337.252	363.762	730.655	765.642	1.04358	0.20532	5.08272	3.72077e-07	9.71063e-06
ENSG00000065609	SNAP91	protein_coding	synaptosome associated protein 91	160.822	74.9449	86.61	219.674	262.057	1.43262	0.281884	5.08229	3.7291e-07	9.71871e-06
ENSG00000116871	MAP7D1	protein_coding	MAP7 domain containing 1	4003.44	2806.27	2514.58	6053.77	4639.14	0.966974	0.190274	5.082	3.73485e-07	9.72004e-06
ENSG00000146701	MDH2	protein_coding	malate dehydrogenase 2	8007.89	5482.08	5216.81	12195.1	9137.59	0.957043	0.188335	5.0816	3.74268e-07	9.72677e-06
ENSG00000177108	ZDHHC22	protein_coding	zinc finger DHHC-type containing 22	331.324	209.568	167.446	534.062	414.22	1.23976	0.244057	5.07981	3.77805e-07	9.80496e-06
ENSG00000169020	ATP5I	protein_coding	ATP synthase%2C H+ transporting%2C mitochondrial Fo complex subunit E	429.378	632.868	557.191	286.531	240.924	-1.11333	0.219216	-5.07869	3.8004e-07	9.84919e-06
ENSG00000140395	WDR61	protein_coding	WD repeat domain 61	555.57	753.612	763.611	384.429	320.628	-1.05466	0.207691	-5.078	3.8143e-07	9.87144e-06
ENSG00000119242	CCDC92	protein_coding	coiled-coil domain containing 92	905.724	591.232	577.4	1367.39	1086.87	1.02219	0.201473	5.0736	3.90369e-07	1.00887e-05
ENSG00000156256	USP16	protein_coding	ubiquitin specific peptidase 16	1052.84	1443.38	1533	456.062	778.926	-1.18944	0.234463	-5.07304	3.91503e-07	1.01039e-05
ENSG00000224189	HAGLR	antisense_RNA	HOXD antisense growth-associated long non-coding RNA	465.915	302.555	280.039	666.981	614.084	1.07941	0.21279	5.07265	3.9232e-07	1.01109e-05
ENSG00000104549	SQLE	protein_coding	squalene epoxidase	1567.54	2113.72	2002.13	1095.19	1059.1	-0.902112	0.177876	-5.07157	3.94551e-07	1.01544e-05
ENSG00000141622	RNF165	protein_coding	ring finger protein 165	126.679	61.0662	59.1835	190.225	196.241	1.50851	0.29755	5.06978	3.98266e-07	1.02358e-05
ENSG00000063180	CA11	protein_coding	carbonic anhydrase 11	288.794	179.035	153.011	443.327	379.802	1.22261	0.241468	5.06322	4.1223e-07	1.053e-05
ENSG00000113916	BCL6	protein_coding	B-cell CLL/lymphoma 6	160.328	79.1085	85.1665	242.756	234.282	1.4018	0.276836	5.06366	4.11277e-07	1.053e-05
ENSG00000164934	DCAF13	protein_coding	DDB1 and CUL4 associated factor 13	633.277	829.945	967.145	282.552	453.468	-1.20383	0.237742	-5.06359	4.11424e-07	1.053e-05
ENSG00000168779	SHOX2	protein_coding	short stature homeobox 2	361.814	226.222	210.751	533.266	477.017	1.14019	0.225198	5.06307	4.12553e-07	1.053e-05
ENSG00000175550	DRAP1	protein_coding	DR1 associated protein 1	1125.52	767.491	646.688	1783.66	1304.25	1.07043	0.21139	5.06378	4.11028e-07	1.053e-05
ENSG00000172795	DCP2	protein_coding	decapping mRNA 2	1722.01	2235.85	2497.25	862.777	1292.17	-1.07744	0.212856	-5.06184	4.15233e-07	1.05839e-05
ENSG00000005882	PDK2	protein_coding	pyruvate dehydrogenase kinase 2	494.076	317.822	272.821	795.124	590.535	1.15717	0.228738	5.05895	4.21574e-07	1.07248e-05
ENSG00000198018	ENTPD7	protein_coding	ectonucleoside triphosphate diphosphohydrolase 7	467.992	639.807	636.583	296.082	299.494	-1.04778	0.207121	-5.05879	4.21919e-07	1.07248e-05
ENSG00000111669	TPI1	protein_coding	triosephosphate isomerase 1	4088.59	5720.79	5312.08	3122.39	2199.11	-1.00673	0.199033	-5.05809	4.23475e-07	1.07497e-05
ENSG00000104368	PLAT	protein_coding	plasminogen activator%2C tissue type	1144.92	753.612	711.645	1788.43	1325.99	1.03692	0.205066	5.05651	4.26997e-07	1.08156e-05
ENSG00000147889	CDKN2A	protein_coding	cyclin dependent kinase inhibitor 2A	3987.08	2606.42	2542	6394.42	4405.46	1.02085	0.201892	5.0564	4.27238e-07	1.08156e-05
ENSG00000223496	EXOSC6	protein_coding	exosome component 6	819.57	1122.78	1081.18	583.409	490.905	-0.993941	0.196646	-5.05446	4.31605e-07	1.09112e-05
ENSG00000159199	ATP5G1	protein_coding	ATP synthase%2C H+ transporting%2C mitochondrial Fo complex subunit C1 (subunit 9)	773.915	1138.05	981.58	553.96	422.069	-1.06569	0.210865	-5.05391	4.32857e-07	1.09132e-05
ENSG00000178947	SMIM10L2A	protein_coding	small integral membrane protein 10 like 2A	166.443	76.3327	83.723	304.041	201.675	1.48874	0.29456	5.0541	4.32422e-07	1.09132e-05
ENSG00000086827	ZW10	protein_coding	zw10 kinetochore protein	776.829	1018.69	1055.2	516.552	516.869	-0.964931	0.190957	-5.05313	4.34628e-07	1.09429e-05
ENSG00000124762	CDKN1A	protein_coding	cyclin dependent kinase inhibitor 1A	298.134	195.689	144.35	444.919	407.578	1.23541	0.244546	5.05184	4.37578e-07	1.10023e-05
ENSG00000000460	C1orf112	protein_coding	chromosome 1 open reading frame 112	355.115	474.651	509.555	218.878	217.375	-1.11092	0.220003	-5.04957	4.4281e-07	1.11188e-05
ENSG00000062716	VMP1	protein_coding	vacuole membrane protein 1	1605.33	1104.74	1066.75	2292.25	1957.58	0.932469	0.184678	5.04917	4.43732e-07	1.11269e-05
ENSG00000136522	MRPL47	protein_coding	mitochondrial ribosomal protein L47	352.983	466.324	513.886	210.123	221.602	-1.11793	0.22159	-5.04503	4.53458e-07	1.13482e-05
ENSG00000174903	RAB1B	protein_coding	RAB1B%2C member RAS oncogene family	1997.18	1294.88	1277.5	3172.54	2243.79	1.02516	0.203207	5.04489	4.53781e-07	1.13482e-05
ENSG00000185483	ROR1	protein_coding	receptor tyrosine kinase like orphan receptor 1	453.365	274.798	293.03	597.736	647.898	1.07686	0.213526	5.04326	4.57673e-07	1.14301e-05
ENSG00000055118	KCNH2	protein_coding	potassium voltage-gated channel subfamily H member 2	129.139	65.2298	56.2965	215.694	179.334	1.51663	0.300848	5.04117	4.62683e-07	1.1514e-05
ENSG00000131791	PRKAB2	protein_coding	protein kinase AMP-activated non-catalytic subunit beta 2	1157.57	789.697	782.377	1497.92	1560.27	0.924976	0.183477	5.04138	4.62187e-07	1.1514e-05
ENSG00000137331	IER3	protein_coding	immediate early response 3	158.45	81.8842	80.836	235.592	235.489	1.3973	0.277183	5.04109	4.62891e-07	1.1514e-05
ENSG00000165271	NOL6	protein_coding	nucleolar protein 6	1068.29	1411.46	1470.93	786.369	604.423	-1.00653	0.199872	-5.03585	4.75734e-07	1.18176e-05
ENSG00000161921	CXCL16	protein_coding	C-X-C motif chemokine ligand 16	369.417	215.119	233.847	542.022	486.678	1.129	0.224246	5.03462	4.78787e-07	1.18622e-05
ENSG00000185650	ZFP36L1	protein_coding	ZFP36 ring finger protein like 1	918.766	614.825	601.939	1314.06	1144.24	0.972811	0.193224	5.03461	4.7881e-07	1.18622e-05
ENSG00000160447	PKN3	protein_coding	protein kinase N3	1169.31	791.085	728.967	1778.09	1379.12	1.00762	0.200182	5.03352	4.81558e-07	1.19028e-05
ENSG00000176490	DIRAS1	protein_coding	DIRAS family GTPase 1	892.897	598.171	542.756	1372.17	1058.49	1.03923	0.206465	5.03345	4.8173e-07	1.19028e-05
ENSG00000272031	ANKRD34A	protein_coding	ankyrin repeat domain 34A	220.28	134.623	89.497	380.45	276.549	1.40826	0.279866	5.03193	4.85571e-07	1.19817e-05
ENSG00000154102	C16orf74	protein_coding	chromosome 16 open reading frame 74	110.312	54.1268	43.305	188.633	155.181	1.59606	0.317264	5.03071	4.88671e-07	1.20422e-05
ENSG00000108001	EBF3	protein_coding	early B-cell factor 3	634.618	441.342	375.31	879.492	842.327	1.02645	0.204066	5.03001	4.9046e-07	1.20703e-05
ENSG00000174953	DHX36	protein_coding	DEAH-box helicase 36	1161.07	1508.61	1664.36	609.675	861.649	-1.05379	0.209618	-5.02719	4.97727e-07	1.22329e-05
ENSG00000119514	GALNT12	protein_coding	polypeptide N-acetylgalactosaminyltransferase 12	194.297	97.1507	112.593	274.592	292.852	1.3231	0.263358	5.02394	5.06213e-07	1.2425e-05
ENSG00000271533	Z83843.1	sense_intronic	---	103.501	158.217	171.776	27.8572	56.1552	-1.68959	0.336554	-5.02027	5.15989e-07	1.26482e-05
ENSG00000196405	EVL	protein_coding	Enah/Vasp-like	1360.52	902.114	900.744	2026.41	1612.8	0.971426	0.1936	5.0177	5.22924e-07	1.28013e-05
ENSG00000124279	FASTKD3	protein_coding	FAST kinase domains 3	173.178	228.998	282.926	101.082	79.7041	-1.37543	0.274166	-5.01676	5.25499e-07	1.28136e-05
ENSG00000162972	MAIP1	protein_coding	matrix AAA peptidase interacting protein 1	163.944	222.059	261.273	91.5308	80.9117	-1.36298	0.27167	-5.01706	5.24676e-07	1.28136e-05
ENSG00000233922	LINC01694	lincRNA	long intergenic non-protein coding RNA 1694	74.5815	29.1452	25.983	134.51	108.687	1.79083	0.356963	5.01686	5.25239e-07	1.28136e-05
ENSG00000171798	KNDC1	protein_coding	kinase non-catalytic C-lobe domain containing 1	87.2321	41.636	27.4265	148.837	131.029	1.71982	0.342901	5.0155	5.28957e-07	1.2881e-05
ENSG00000067064	IDI1	protein_coding	isopentenyl-diphosphate delta isomerase 1	497.426	617.601	772.272	258.674	341.158	-1.1404	0.227388	-5.01522	5.29736e-07	1.28831e-05
ENSG00000069424	KCNAB2	protein_coding	potassium voltage-gated channel subfamily A regulatory beta subunit 2	215.923	124.908	103.932	363.735	271.115	1.34781	0.268861	5.01302	5.35834e-07	1.30143e-05
ENSG00000102024	PLS3	protein_coding	plastin 3	9524.05	11889.9	12715.8	6477.2	7013.36	-0.840654	0.167707	-5.01262	5.36927e-07	1.30238e-05
ENSG00000164338	UTP15	protein_coding	UTP15%2C small subunit processome component	692.727	911.829	978.693	382.838	497.547	-1.04776	0.209282	-5.00646	5.54414e-07	1.34304e-05
ENSG00000100836	PABPN1	protein_coding	poly(A) binding protein nuclear 1	1891.99	2845.13	2244.64	1368.98	1109.22	-0.994129	0.198601	-5.00565	5.56738e-07	1.34691e-05
ENSG00000106305	AIMP2	protein_coding	aminoacyl tRNA synthetase complex interacting multifunctional protein 2	1430.14	952.077	905.074	2219.82	1643.59	1.00913	0.201683	5.00353	5.62895e-07	1.36004e-05
ENSG00000170545	SMAGP	protein_coding	small cell adhesion glycoprotein	170.492	90.2114	82.2795	292.103	217.375	1.41466	0.283279	4.99388	5.91775e-07	1.42796e-05
ENSG00000226416	MRPL23-AS1	antisense_RNA	MRPL23 antisense RNA 1	32.2806	6.93934	4.3305	60.4899	57.3628	2.24071	0.448877	4.99182	5.98127e-07	1.44141e-05
ENSG00000100083	GGA1	protein_coding	golgi associated%2C gamma adaptin ear containing%2C ARF binding protein 1	2190.01	1554.41	1456.49	3077.82	2671.29	0.899967	0.180316	4.99105	6.00508e-07	1.4442e-05
ENSG00000112394	SLC16A10	protein_coding	solute carrier family 16 member 10	615.105	773.042	896.413	370.103	420.862	-1.02655	0.205682	-4.99095	6.0084e-07	1.4442e-05
ENSG00000228594	FNDC10	protein_coding	fibronectin type III domain containing 10	777.982	449.669	489.346	1312.47	860.442	1.13932	0.228435	4.98751	6.11637e-07	1.46825e-05
ENSG00000163539	CLASP2	protein_coding	cytoplasmic linker associated protein 2	1632.26	2091.52	2188.35	1068.12	1181.07	-0.8953	0.179608	-4.98474	6.20447e-07	1.48747e-05
ENSG00000112561	TFEB	protein_coding	transcription factor EB	129.551	56.9026	64.9575	223.654	172.692	1.51405	0.303777	4.98409	6.22549e-07	1.49012e-05
ENSG00000185519	FAM131C	protein_coding	family with sequence similarity 131 member C	66.7382	15.2665	27.4265	136.102	88.1576	1.91777	0.384793	4.9839	6.2316e-07	1.49012e-05
ENSG00000221968	FADS3	protein_coding	fatty acid desaturase 3	263.278	133.235	167.446	395.572	356.857	1.23216	0.247318	4.9821	6.28982e-07	1.50211e-05
ENSG00000117528	ABCD3	protein_coding	ATP binding cassette subfamily D member 3	1207.67	1516.94	1713.43	718.716	881.576	-0.970447	0.194834	-4.98089	6.32918e-07	1.50957e-05
ENSG00000182544	MFSD5	protein_coding	major facilitator superfamily domain containing 5	237.256	338.64	336.335	147.245	126.802	-1.21537	0.244296	-4.97498	6.5255e-07	1.55439e-05
ENSG00000213015	ZNF580	protein_coding	zinc finger protein 580	1051.05	655.074	685.662	1661.88	1201.6	1.04131	0.209387	4.97311	6.58874e-07	1.56744e-05
ENSG00000131732	ZCCHC9	protein_coding	zinc finger CCHC-type containing 9	862.521	580.129	521.103	1013.21	1335.65	1.04069	0.209329	4.97155	6.64193e-07	1.57807e-05
ENSG00000031003	FAM13B	protein_coding	family with sequence similarity 13 member B	685.043	932.647	944.049	365.327	498.151	-1.06171	0.21366	-4.96918	6.72377e-07	1.59548e-05
ENSG00000188176	SMTNL2	protein_coding	smoothelin like 2	132.413	66.6176	57.74	233.205	172.088	1.51403	0.304703	4.96886	6.73469e-07	1.59603e-05
ENSG00000142556	ZNF614	protein_coding	zinc finger protein 614	192.3	266.471	298.804	84.3675	119.556	-1.34293	0.270422	-4.96606	6.83276e-07	1.6172e-05
ENSG00000108518	PFN1	protein_coding	profilin 1	8754.14	6033.06	5667.18	13496.4	9819.91	0.954564	0.19231	4.96368	6.91714e-07	1.63301e-05
ENSG00000129152	MYOD1	protein_coding	myogenic differentiation 1	39.0486	6.93934	10.1045	81.1838	57.9666	2.14902	0.432934	4.96385	6.91087e-07	1.63301e-05
ENSG00000254682	AP002387.1	antisense_RNA	---	155.292	76.3327	80.836	256.286	207.714	1.41323	0.284754	4.96299	6.94169e-07	1.63672e-05
ENSG00000141574	SECTM1	protein_coding	secreted and transmembrane 1	95.1423	47.1875	28.87	175.898	128.613	1.70308	0.343449	4.95876	7.09438e-07	1.66848e-05
ENSG00000248498	ASNSP1	transcribed_unprocessed_pseudogene	asparagine synthetase pseudogene 1	65.3599	19.4301	25.983	117	99.0263	1.84308	0.371672	4.95889	7.08974e-07	1.66848e-05
ENSG00000105426	PTPRS	protein_coding	protein tyrosine phosphatase%2C receptor type S	3696.4	2634.17	2471.27	5280.13	4400.03	0.890508	0.179617	4.95783	7.12863e-07	1.67442e-05
ENSG00000230207	RPL4P5	processed_pseudogene	ribosomal protein L4 pseudogene 5	48.6644	4.1636	18.7655	101.082	70.6468	2.11443	0.426803	4.9541	7.26658e-07	1.70466e-05
ENSG00000125398	SOX9	protein_coding	SRY-box 9	425.354	267.858	262.717	625.593	545.248	1.081	0.218249	4.95307	7.30498e-07	1.71151e-05
ENSG00000273611	ZNHIT3	protein_coding	zinc finger HIT-type containing 3	173.198	249.816	259.83	105.857	77.2888	-1.35451	0.273559	-4.95143	7.36694e-07	1.72385e-05
ENSG00000070182	SPTB	protein_coding	spectrin beta%2C erythrocytic	389.174	245.653	219.412	617.634	473.998	1.15474	0.233265	4.95033	7.40863e-07	1.73142e-05
ENSG00000140307	GTF2A2	protein_coding	general transcription factor IIA subunit 2	606.598	373.336	417.171	826.165	809.721	1.00215	0.202543	4.94782	7.50491e-07	1.75171e-05
ENSG00000119720	NRDE2	protein_coding	NRDE-2%2C necessary for RNA interference%2C domain containing	626.739	896.563	789.594	418.654	402.143	-0.993226	0.200786	-4.9467	7.54824e-07	1.75961e-05
ENSG00000122203	KIAA1191	protein_coding	KIAA1191	3050.69	2149.81	2019.46	4446.81	3586.68	0.911082	0.184236	4.94517	7.60755e-07	1.77121e-05
ENSG00000106976	DNM1	protein_coding	dynamin 1	1733.95	1222.71	1189.44	2320.9	2202.73	0.876163	0.17719	4.94478	7.62305e-07	1.77218e-05
ENSG00000159167	STC1	protein_coding	stanniocalcin 1	27.2969	5.55147	0	36.6123	67.0239	2.34008	0.473262	4.94458	7.63082e-07	1.77218e-05
ENSG00000151176	PLBD2	protein_coding	phospholipase B domain containing 2	2139.45	1596.05	1345.34	2873.27	2743.15	0.899415	0.181935	4.94361	7.66908e-07	1.77884e-05
ENSG00000013561	RNF14	protein_coding	ring finger protein 14	455.136	627.316	613.487	308.021	271.718	-1.04498	0.211417	-4.94275	7.70294e-07	1.78447e-05
ENSG00000071655	MBD3	protein_coding	methyl-CpG binding domain protein 3	1525.07	2077.64	1942.95	1123.84	955.845	-0.91611	0.185395	-4.9414	7.75656e-07	1.79465e-05
ENSG00000082515	MRPL22	protein_coding	mitochondrial ribosomal protein L22	846.133	557.923	542.756	1274.27	1009.59	1.00462	0.203317	4.94114	7.76676e-07	1.79477e-05
ENSG00000102195	GPR50	protein_coding	G protein-coupled receptor 50	76.4188	30.5331	28.87	129.735	116.537	1.732	0.350626	4.93974	7.82275e-07	1.80546e-05
ENSG00000149499	EML3	protein_coding	echinoderm microtubule associated protein like 3	462.795	309.494	271.378	674.94	595.365	1.06947	0.216572	4.93816	7.88645e-07	1.8179e-05
ENSG00000182272	B4GALNT4	protein_coding	beta-1%2C4-N-acetyl-galactosaminyltransferase 4	616.723	424.688	379.64	851.634	810.929	0.999991	0.202526	4.93759	7.9094e-07	1.82093e-05
ENSG00000160685	ZBTB7B	protein_coding	zinc finger and BTB domain containing 7B	650.038	439.954	360.875	1035.49	763.831	1.1021	0.223276	4.93604	7.97228e-07	1.83227e-05
ENSG00000226744	AC005326.1	processed_pseudogene	---	16.9136	0	0	32.6327	35.0215	2.40716	0.487684	4.93589	7.97842e-07	1.83227e-05
ENSG00000214541	RPS4XP3	processed_pseudogene	ribosomal protein S4X pseudogene 3	40.2185	11.1029	7.2175	82.7757	59.7781	2.12047	0.429667	4.93514	8.00941e-07	1.83711e-05
ENSG00000147274	RBMX	protein_coding	RNA binding motif protein%2C X-linked	7692.1	5421.01	5434.78	10682	9230.58	0.847227	0.171783	4.93196	8.14088e-07	1.86266e-05
ENSG00000224086	AC245452.1	antisense_RNA	---	342.907	548.208	414.284	214.102	195.033	-1.15942	0.235077	-4.93208	8.13584e-07	1.86266e-05
ENSG00000111775	COX6A1	protein_coding	cytochrome c oxidase subunit 6A1	395.513	231.774	242.508	631.961	475.809	1.14853	0.233002	4.9293	8.2525e-07	1.88356e-05
ENSG00000203993	ARRDC1-AS1	antisense_RNA	ARRDC1 antisense RNA 1	526.457	348.355	301.691	822.981	632.802	1.09793	0.222727	4.9295	8.24419e-07	1.88356e-05
ENSG00000169093	ASMTL	protein_coding	acetylserotonin O-methyltransferase like	432.314	258.143	261.273	699.614	510.227	1.14509	0.232421	4.92679	8.359e-07	1.90552e-05
ENSG00000248228	SLIT2-IT1	sense_intronic	SLIT2 intronic transcript 1	19.2004	31.921	41.8615	0	3.01909	-2.37241	0.481656	-4.92552	8.41343e-07	1.91558e-05
ENSG00000070669	ASNS	protein_coding	asparagine synthetase (glutamine-hydrolyzing)	126.052	56.9026	64.9575	180.674	201.675	1.47602	0.299709	4.92485	8.44241e-07	1.91825e-05
ENSG00000213799	ZNF845	protein_coding	zinc finger protein 845	124.823	195.689	196.316	34.2246	73.0621	-1.61594	0.328126	-4.92477	8.44585e-07	1.91825e-05
ENSG00000237036	ZEB1-AS1	antisense_RNA	ZEB1 antisense RNA 1	121.932	51.3511	62.0705	162.368	211.94	1.52725	0.310202	4.92342	8.50462e-07	1.92924e-05
ENSG00000147669	POLR2K	protein_coding	RNA polymerase II subunit K	897.983	587.068	622.148	1236.06	1146.65	0.9395	0.190894	4.92158	8.58484e-07	1.94506e-05
ENSG00000188725	SMIM15	protein_coding	small integral membrane protein 15	376.918	523.226	535.538	186.245	262.661	-1.15813	0.235457	-4.91863	8.71513e-07	1.97217e-05
ENSG00000184076	UQCR10	protein_coding	ubiquinol-cytochrome c reductase%2C complex III subunit X	2380.38	1636.3	1557.54	3591.19	2736.51	0.946203	0.192443	4.9168	8.79709e-07	1.98829e-05
ENSG00000158292	GPR153	protein_coding	G protein-coupled receptor 153	412.045	269.246	242.508	608.083	528.341	1.08757	0.22125	4.91557	8.85247e-07	1.99838e-05
ENSG00000158545	ZC3H18	protein_coding	zinc finger CCCH-type containing 18	3282.03	2341.33	2140.71	4803.38	3842.7	0.912141	0.185589	4.91486	8.88478e-07	2.00323e-05
ENSG00000075891	PAX2	protein_coding	paired box 2	241.103	156.829	108.262	375.674	323.647	1.28785	0.262183	4.91205	9.01309e-07	2.02478e-05
ENSG00000108510	MED13	protein_coding	mediator complex subunit 13	2652.8	3401.66	3741.55	1429.47	2038.49	-0.994971	0.202553	-4.91216	9.00789e-07	2.02478e-05
ENSG00000243927	MRPS6	protein_coding	mitochondrial ribosomal protein S6	181.532	247.04	278.595	102.674	97.8187	-1.28329	0.261231	-4.91246	8.99395e-07	2.02478e-05
ENSG00000143158	MPC2	protein_coding	mitochondrial pyruvate carrier 2	282.155	356.682	441.711	179.878	150.351	-1.19131	0.242676	-4.90903	9.15278e-07	2.05368e-05
ENSG00000084628	NKAIN1	protein_coding	sodium/potassium transporting ATPase interacting 1	138.494	66.6176	70.7315	227.633	188.995	1.43849	0.293096	4.90793	9.20442e-07	2.06277e-05
ENSG00000114779	ABHD14B	protein_coding	abhydrolase domain containing 14B	815.639	528.778	493.677	1315.66	924.447	1.07092	0.218342	4.90481	9.35175e-07	2.09326e-05
ENSG00000104691	UBXN8	protein_coding	UBX domain protein 8	210.105	317.822	284.369	111.429	126.802	-1.23965	0.252846	-4.90279	9.44863e-07	2.1124e-05
ENSG00000104660	LEPROTL1	protein_coding	leptin receptor overlapping transcript like 1	685.583	405.257	490.79	924.859	921.428	0.996069	0.203183	4.90233	9.47056e-07	2.11475e-05
ENSG00000145907	G3BP1	protein_coding	G3BP stress granule assembly factor 1	4634.26	5756.88	6179.62	3230.64	3369.91	-0.82827	0.169035	-4.89998	9.58442e-07	2.1376e-05
ENSG00000185189	NRBP2	protein_coding	nuclear receptor binding protein 2	331.105	202.629	203.533	449.695	468.563	1.10983	0.226659	4.89649	9.75645e-07	2.17336e-05
ENSG00000007080	CCDC124	protein_coding	coiled-coil domain containing 124	2440.95	1684.87	1560.42	3748.78	2769.72	0.963254	0.19675	4.89582	9.78966e-07	2.17814e-05
ENSG00000125630	POLR1B	protein_coding	RNA polymerase I subunit B	1457.74	1899.99	1935.73	1081.66	913.578	-0.908252	0.185551	-4.8949	9.83553e-07	2.18573e-05
ENSG00000139990	DCAF5	protein_coding	DDB1 and CUL4 associated factor 5	1795.12	1239.37	1241.41	2517.5	2182.2	0.888511	0.181626	4.89198	9.98263e-07	2.21576e-05
ENSG00000196756	SNHG17	processed_transcript	small nucleolar RNA host gene 17	556.865	764.715	734.741	384.429	343.573	-0.995917	0.203776	-4.88731	1.02225e-06	2.2663e-05
ENSG00000104964	AES	protein_coding	amino-terminal enhancer of split	1778.87	1204.67	1144.7	2745.13	2020.98	0.975556	0.19963	4.88681	1.02483e-06	2.2693e-05
ENSG00000138413	IDH1	protein_coding	isocitrate dehydrogenase (NADP(+)) 1%2C cytosolic	702.946	903.502	968.588	458.45	481.244	-0.952641	0.195092	-4.88302	1.04473e-06	2.3106e-05
ENSG00000129493	HEATR5A	protein_coding	HEAT repeat containing 5A	302.471	385.827	470.581	153.613	199.864	-1.1887	0.243482	-4.88207	1.04978e-06	2.319e-05
ENSG00000099365	STX1B	protein_coding	syntaxin 1B	70.9204	29.1452	24.5395	109.837	120.16	1.75256	0.359075	4.88076	1.0568e-06	2.33174e-05
ENSG00000092108	SCFD1	protein_coding	sec1 family domain containing 1	802.909	1114.46	1112.94	382.838	601.404	-1.10868	0.227198	-4.87978	1.06206e-06	2.34057e-05
ENSG00000279133	AC018628.1	TEC	---	108.671	165.156	166.002	46.1634	57.3628	-1.48906	0.3053	-4.87737	1.07508e-06	2.36645e-05
ENSG00000196498	NCOR2	protein_coding	nuclear receptor corepressor 2	4707.34	3292.02	3190.13	6906.2	5441.01	0.895411	0.183639	4.87593	1.08297e-06	2.38032e-05
ENSG00000213290	PGK1P2	processed_pseudogene	phosphoglycerate kinase 1%2C pseudogene 2	20.8104	38.8603	38.9745	2.38776	3.01909	-2.29532	0.470763	-4.87575	1.08395e-06	2.38032e-05
ENSG00000196576	PLXNB2	protein_coding	plexin B2	1829.08	1262.96	1211.1	2705.33	2136.91	0.929972	0.190769	4.87486	1.08888e-06	2.38832e-05
ENSG00000196975	ANXA4	protein_coding	annexin A4	321.246	209.568	177.55	472.777	425.088	1.13866	0.233602	4.87437	1.09155e-06	2.39076e-05
ENSG00000204304	PBX2	protein_coding	PBX homeobox 2	1564.97	1117.23	1014.78	2239.72	1888.14	0.916108	0.187951	4.87419	1.09256e-06	2.39076e-05
ENSG00000156639	ZFAND3	protein_coding	zinc finger AN1-type containing 3	1306.38	879.908	874.761	1931.7	1539.13	0.94314	0.194071	4.85977	1.17522e-06	2.56859e-05
ENSG00000058335	RASGRF1	protein_coding	Ras protein specific guanine nucleotide releasing factor 1	39.0386	9.71507	8.661	78.0002	59.7781	2.08652	0.429423	4.8589	1.18039e-06	2.57686e-05
ENSG00000173210	ABLIM3	protein_coding	actin binding LIM protein family member 3	38.9361	6.93934	11.548	70.8369	66.4201	2.08372	0.428982	4.85734	1.1897e-06	2.59414e-05
ENSG00000167535	CACNB3	protein_coding	calcium voltage-gated channel auxiliary subunit beta 3	343.881	222.059	196.316	515.756	441.392	1.12174	0.230982	4.85642	1.19526e-06	2.60319e-05
ENSG00000168824	NSG1	protein_coding	neuronal vesicle trafficking associated 1	214.955	113.805	119.81	362.94	263.265	1.3034	0.26842	4.85581	1.19894e-06	2.60814e-05
ENSG00000118855	MFSD1	protein_coding	major facilitator superfamily domain containing 1	311.791	421.912	440.267	196.592	188.391	-1.09764	0.226083	-4.85505	1.20354e-06	2.61509e-05
ENSG00000167460	TPM4	protein_coding	tropomyosin 4	2477.39	1755.65	1743.75	3334.91	3075.25	0.844528	0.17397	4.85446	1.20718e-06	2.61992e-05
ENSG00000146648	EGFR	protein_coding	epidermal growth factor receptor	570.757	359.458	388.301	789.553	745.716	0.990316	0.204065	4.85295	1.21638e-06	2.63681e-05
ENSG00000214194	SMIM30	protein_coding	small integral membrane protein 30	281.102	388.603	408.51	137.694	189.599	-1.19313	0.246128	-4.84761	1.24955e-06	2.70556e-05
ENSG00000185100	ADSSL1	protein_coding	adenylosuccinate synthase like 1	114.098	48.5754	53.4095	212.511	141.897	1.56712	0.323363	4.84631	1.25778e-06	2.7202e-05
ENSG00000135535	CD164	protein_coding	CD164 molecule	2016.49	2475.96	2925.97	1135.78	1528.27	-0.97397	0.201055	-4.8443	1.27061e-06	2.74475e-05
ENSG00000123144	TRIR	protein_coding	telomerase RNA component interacting RNase	3648.13	2396.85	2390.44	5833.3	3971.92	0.98695	0.203858	4.84137	1.28948e-06	2.78228e-05
ENSG00000123689	G0S2	protein_coding	G0/G1 switch 2	48.3157	15.2665	12.9915	90.7349	74.2697	1.95647	0.404509	4.83665	1.32046e-06	2.8458e-05
ENSG00000120265	PCMT1	protein_coding	protein-L-isoaspartate (D-aspartate) O-methyltransferase	1084.76	1368.44	1482.47	776.818	711.299	-0.90275	0.186668	-4.83612	1.32397e-06	2.85006e-05
ENSG00000162623	TYW3	protein_coding	tRNA-yW synthesizing protein 3 homolog	630.37	875.745	890.639	286.531	468.563	-1.14645	0.237105	-4.83519	1.3302e-06	2.86016e-05
ENSG00000031698	SARS	protein_coding	seryl-tRNA synthetase	4591.36	3207.36	3148.27	6701.65	5308.17	0.884558	0.182969	4.83447	1.33502e-06	2.86721e-05
ENSG00000164107	HAND2	protein_coding	heart and neural crest derivatives expressed 2	102.299	56.9026	28.87	176.694	146.728	1.63849	0.339235	4.82997	1.36554e-06	2.92935e-05
ENSG00000001460	STPG1	protein_coding	sperm tail PG-rich repeat containing 1	416.558	249.816	275.708	603.307	537.399	1.05828	0.219228	4.82729	1.38406e-06	2.96566e-05
ENSG00000111231	GPN3	protein_coding	GPN-loop GTPase 3	263.087	365.009	372.423	146.449	168.465	-1.14807	0.237883	-4.82622	1.39151e-06	2.97819e-05
ENSG00000188177	ZC3H6	protein_coding	zinc finger CCCH-type containing 6	347.899	222.059	173.22	400.348	595.969	1.23557	0.256064	4.82523	1.39839e-06	2.98947e-05
ENSG00000170370	EMX2	protein_coding	empty spiracles homeobox 2	221.516	122.132	131.358	334.286	298.287	1.22275	0.253494	4.82357	1.4101e-06	3.01103e-05
ENSG00000135916	ITM2C	protein_coding	integral membrane protein 2C	1573.74	1117.23	984.467	2363.09	1830.17	0.953403	0.19768	4.82295	1.41449e-06	3.01694e-05
ENSG00000119927	GPAM	protein_coding	glycerol-3-phosphate acyltransferase%2C mitochondrial	792.913	1007.59	1088.4	536.45	539.21	-0.923795	0.191562	-4.82244	1.41816e-06	3.0181e-05
ENSG00000196358	NTNG2	protein_coding	netrin G2	101.874	47.1875	46.192	163.164	150.955	1.53539	0.318386	4.82242	1.41829e-06	3.0181e-05
ENSG00000224870	AL391244.1	processed_transcript	---	430.584	288.676	249.725	642.307	541.626	1.07324	0.222571	4.82199	1.42131e-06	3.02106e-05
ENSG00000115194	SLC30A3	protein_coding	solute carrier family 30 member 3	164.112	92.9871	82.2795	249.919	231.263	1.32836	0.275544	4.82084	1.42952e-06	3.03503e-05
ENSG00000095397	WHRN	protein_coding	whirlin	564.482	377.5	366.649	768.063	745.716	0.978009	0.202917	4.81975	1.43737e-06	3.04821e-05
ENSG00000103005	USB1	protein_coding	U6 snRNA biogenesis phosphodiesterase 1	1227.56	1654.34	1551.76	876.308	827.836	-0.879041	0.182644	-4.81286	1.48786e-06	3.14808e-05
ENSG00000122643	NT5C3A	protein_coding	5'-nucleotidase%2C cytosolic IIIA	198.788	284.513	294.474	87.5512	128.613	-1.29814	0.269719	-4.81293	1.4873e-06	3.14808e-05
ENSG00000159147	DONSON	protein_coding	downstream neighbor of SON	664.034	854.926	912.292	428.205	460.714	-0.948584	0.197267	-4.80863	1.51967e-06	3.21174e-05
ENSG00000101204	CHRNA4	protein_coding	cholinergic receptor nicotinic alpha 4 subunit	52.0284	19.4301	11.548	103.47	73.6659	1.93823	0.403184	4.8073	1.52982e-06	3.22503e-05
ENSG00000164022	AIMP1	protein_coding	aminoacyl tRNA synthetase complex interacting multifunctional protein 1	475.916	646.746	697.21	212.511	347.196	-1.17561	0.244546	-4.80733	1.5296e-06	3.22503e-05
ENSG00000198727	MT-CYB	protein_coding	mitochondrially encoded cytochrome b	146433	104898	98338.4	216262	166236	0.879143	0.182883	4.80712	1.53118e-06	3.22503e-05
ENSG00000171954	CYP4F22	protein_coding	cytochrome P450 family 4 subfamily F member 22	33.0049	8.32721	4.3305	69.245	50.117	2.15573	0.448518	4.80635	1.5371e-06	3.23383e-05
ENSG00000109586	GALNT7	protein_coding	polypeptide N-acetylgalactosaminyltransferase 7	349.949	474.651	487.903	202.96	234.282	-1.07383	0.223475	-4.80517	1.54624e-06	3.24938e-05
ENSG00000137804	NUSAP1	protein_coding	nucleolar and spindle associated protein 1	3019.44	2126.21	2033.89	3496.48	4421.16	0.893701	0.186025	4.80421	1.55364e-06	3.26124e-05
ENSG00000131089	ARHGEF9	protein_coding	Cdc42 guanine nucleotide exchange factor 9	617.185	427.463	389.745	848.451	803.079	0.969286	0.201806	4.80305	1.56267e-06	3.27648e-05
ENSG00000136450	SRSF1	protein_coding	serine and arginine rich splicing factor 1	4967.18	6157.97	6570.81	3496.48	3643.44	-0.808505	0.168403	-4.801	1.57872e-06	3.3064e-05
ENSG00000163064	EN1	protein_coding	engrailed homeobox 1	270.277	167.932	142.906	436.96	333.308	1.21267	0.252703	4.79881	1.5961e-06	3.33528e-05
ENSG00000213383	AC104297.1	processed_pseudogene	---	19.6464	31.921	41.8615	2.38776	2.41528	-2.27799	0.474696	-4.79885	1.59579e-06	3.33528e-05
ENSG00000006047	YBX2	protein_coding	Y-box binding protein 2	60.2626	24.9816	15.8785	111.429	88.7614	1.83844	0.3833	4.79635	1.61587e-06	3.37278e-05
ENSG00000116584	ARHGEF2	protein_coding	Rho/Rac guanine nucleotide exchange factor 2	1595.8	1107.52	1047.98	2378.21	1849.5	0.931262	0.194441	4.78944	1.67249e-06	3.48705e-05
ENSG00000200087	SNORA73B	snoRNA	small nucleolar RNA%2C H/ACA box 73B	40.9113	70.7813	69.288	15.1225	8.45346	-1.97428	0.412309	-4.78835	1.68155e-06	3.50199e-05
ENSG00000057663	ATG5	protein_coding	autophagy related 5	302.315	428.851	411.397	167.939	201.072	-1.11358	0.232591	-4.78772	1.68683e-06	3.50527e-05
ENSG00000133794	ARNTL	protein_coding	aryl hydrocarbon receptor nuclear translocator like	303.064	192.914	177.55	430.593	411.201	1.11226	0.232315	4.78772	1.6869e-06	3.50527e-05
ENSG00000100804	PSMB5	protein_coding	proteasome subunit beta 5	1221.42	1596.05	1667.24	930.431	691.976	-0.96443	0.201503	-4.78617	1.69994e-06	3.52842e-05
ENSG00000043039	BARX2	protein_coding	BARX homeobox 2	393.726	242.877	249.725	588.981	493.32	1.07156	0.223957	4.78467	1.71268e-06	3.5509e-05
ENSG00000162076	FLYWCH2	protein_coding	FLYWCH family member 2	542.965	365.009	294.474	889.839	622.537	1.12228	0.234681	4.78217	1.73415e-06	3.5914e-05
ENSG00000196227	FAM217B	protein_coding	family with sequence similarity 217 member B	891.554	1131.11	1264.51	507.001	663.597	-0.983666	0.205889	-4.77766	1.77347e-06	3.66874e-05
ENSG00000100697	DICER1	protein_coding	dicer 1%2C ribonuclease III	2517.75	3215.69	3473.06	1427.08	1955.17	-0.941349	0.197125	-4.77538	1.79364e-06	3.70325e-05
ENSG00000100916	BRMS1L	protein_coding	breast cancer metastasis-suppressor 1 like	304.177	381.664	476.355	155.204	203.487	-1.1703	0.245072	-4.77533	1.79415e-06	3.70325e-05
ENSG00000102225	CDK16	protein_coding	cyclin dependent kinase 16	6797.97	4960.24	4676.94	9511.24	8043.47	0.836341	0.17515	4.775	1.79706e-06	3.70501e-05
ENSG00000283156	AC068620.4	transcribed_unprocessed_pseudogene	---	27.9695	45.7996	54.853	3.9796	7.24583	-2.14344	0.448909	-4.77478	1.799e-06	3.70501e-05
ENSG00000155660	PDIA4	protein_coding	protein disulfide isomerase family A member 4	7802.4	5622.25	5395.8	11069.7	9121.89	0.844183	0.176839	4.77374	1.80833e-06	3.7201e-05
ENSG00000112249	ASCC3	protein_coding	activating signal cointegrator 1 complex subunit 3	1744.08	2199.77	2364.45	1097.57	1314.51	-0.885082	0.185477	-4.77193	1.82468e-06	3.74959e-05
ENSG00000122574	WIPF3	protein_coding	WAS/WASL interacting protein family member 3	230.438	133.235	135.689	340.654	312.174	1.18915	0.24932	4.76959	1.84602e-06	3.78925e-05
ENSG00000214174	AMZ2P1	transcribed_unprocessed_pseudogene	archaelysin family metallopeptidase 2 pseudogene 1	114.408	63.8419	43.305	186.245	164.239	1.50324	0.315263	4.76821	1.85874e-06	3.81114e-05
ENSG00000072778	ACADVL	protein_coding	acyl-CoA dehydrogenase very long chain	1361.35	959.017	920.953	1913.39	1652.05	0.888137	0.186294	4.76738	1.86634e-06	3.82249e-05
ENSG00000172037	LAMB2	protein_coding	laminin subunit beta 2	1352.39	928.483	916.622	1964.33	1600.12	0.911651	0.191247	4.76688	1.87104e-06	3.82789e-05
ENSG00000112335	SNX3	protein_coding	sorting nexin 3	2537.1	1812.56	1807.26	3362.76	3165.82	0.823285	0.172792	4.76461	1.89216e-06	3.86684e-05
ENSG00000146263	MMS22L	protein_coding	MMS22 like%2C DNA repair protein	1192.01	1575.23	1749.52	526.103	917.201	-1.12695	0.236707	-4.76095	1.92683e-06	3.93337e-05
ENSG00000168101	NUDT16L1	protein_coding	nudix hydrolase 16 like 1	207.887	299.779	301.691	137.694	92.3843	-1.27748	0.268342	-4.76063	1.92991e-06	3.93531e-05
ENSG00000160867	FGFR4	protein_coding	fibroblast growth factor receptor 4	576.193	335.864	388.301	907.349	673.258	1.06304	0.223361	4.75929	1.94277e-06	3.95719e-05
ENSG00000197921	HES5	protein_coding	hes family bHLH transcription factor 5	41.3722	13.8787	7.2175	80.3879	64.0048	2.02153	0.424945	4.75716	1.96337e-06	3.99477e-05
ENSG00000108370	RGS9	protein_coding	regulator of G protein signaling 9	201.529	109.642	119.81	295.286	281.38	1.2285	0.258481	4.75277	2.00645e-06	4.07795e-05
ENSG00000092096	SLC22A17	protein_coding	solute carrier family 22 member 17	290.555	172.096	176.107	448.103	365.914	1.14431	0.240815	4.75184	2.01579e-06	4.09245e-05
ENSG00000138032	PPM1B	protein_coding	protein phosphatase%2C Mg2+/Mn2+ dependent 1B	420.599	582.904	554.304	267.429	277.757	-1.0078	0.212139	-4.75066	2.02758e-06	4.11189e-05
ENSG00000151366	NDUFC2	protein_coding	NADH:ubiquinone oxidoreductase subunit C2	243.518	291.452	404.18	150.429	128.01	-1.22321	0.2575	-4.75034	2.03072e-06	4.11377e-05
ENSG00000123416	TUBA1B	protein_coding	tubulin alpha 1b	3225.28	2156.75	2292.28	4747.66	3704.43	0.890188	0.187528	4.74696	2.06494e-06	4.17851e-05
ENSG00000159842	ABR	protein_coding	active BCR-related	1965.88	1389.26	1319.36	2854.97	2299.95	0.892316	0.187987	4.7467	2.06764e-06	4.17942e-05
ENSG00000136603	SKIL	protein_coding	SKI like proto-oncogene	452.336	691.158	639.47	149.633	329.081	-1.33612	0.281527	-4.74598	2.07498e-06	4.1897e-05
ENSG00000091986	CCDC80	protein_coding	coiled-coil domain containing 80	234.355	152.665	118.367	334.286	332.1	1.20256	0.253476	4.74429	2.09242e-06	4.22031e-05
ENSG00000124155	PIGT	protein_coding	phosphatidylinositol glycan anchor biosynthesis class T	2419.53	1640.46	1635.49	3677.15	2725.03	0.926077	0.195242	4.74322	2.10343e-06	4.23791e-05
ENSG00000075618	FSCN1	protein_coding	fascin actin-bundling protein 1	2736.34	1823.66	1839.02	4258.17	3024.53	0.947908	0.199871	4.7426	2.10996e-06	4.24215e-05
ENSG00000163608	NEPRO	protein_coding	nucleolus and neural progenitor protein	978.399	1282.39	1303.48	600.124	727.602	-0.921115	0.194222	-4.74258	2.1101e-06	4.24215e-05
ENSG00000137106	GRHPR	protein_coding	glyoxylate and hydroxypyruvate reductase	1842.55	1244.92	1224.09	2829.5	2071.7	0.945697	0.199455	4.74141	2.1224e-06	4.25765e-05
ENSG00000151092	NGLY1	protein_coding	N-glycanase 1	517.094	646.746	749.176	314.388	358.065	-1.00081	0.211075	-4.74149	2.12149e-06	4.25765e-05
ENSG00000109265	KIAA1211	protein_coding	KIAA1211	460.94	310.882	288.7	619.226	624.953	1.00119	0.21131	4.73802	2.15813e-06	4.32464e-05
ENSG00000166526	ZNF3	protein_coding	zinc finger protein 3	515.433	698.097	688.549	365.327	309.759	-0.989964	0.208998	-4.73672	2.17203e-06	4.34781e-05
ENSG00000110172	CHORDC1	protein_coding	cysteine and histidine rich domain containing 1	961.499	1360.11	1395.86	355.776	734.244	-1.23316	0.260468	-4.73439	2.19718e-06	4.39342e-05
ENSG00000171960	PPIH	protein_coding	peptidylprolyl isomerase H	944.408	631.48	651.018	1349.08	1146.05	0.920104	0.194394	4.73319	2.21015e-06	4.41459e-05
ENSG00000185787	MORF4L1	protein_coding	mortality factor 4 like 1	2910.11	2031.84	2113.28	3955.72	3539.59	0.826237	0.174676	4.7301	2.24411e-06	4.47759e-05
ENSG00000164924	YWHAZ	protein_coding	tyrosine 3-monooxygenase/tryptophan 5-monooxygenase activation protein zeta	3638.36	4548.04	4818.4	2760.25	2426.75	-0.82474	0.17437	-4.72982	2.24718e-06	4.47892e-05
ENSG00000165078	CPA6	protein_coding	carboxypeptidase A6	13.976	45.7996	10.1045	0	0	-2.30771	0.48805	-4.72842	2.26269e-06	4.50498e-05
ENSG00000156298	TSPAN7	protein_coding	tetraspanin 7	254.517	142.95	155.898	395.572	323.647	1.1774	0.249021	4.72813	2.26601e-06	4.50676e-05
ENSG00000088035	ALG6	protein_coding	ALG6%2C alpha-1%2C3-glucosyltransferase	624.062	857.702	815.577	370.103	452.864	-0.974633	0.206165	-4.72744	2.27369e-06	4.51237e-05
ENSG00000157064	NMNAT2	protein_coding	nicotinamide nucleotide adenylyltransferase 2	233.577	130.46	144.35	338.266	321.232	1.17489	0.248523	4.7275	2.27298e-06	4.51237e-05
ENSG00000176692	FOXC2	protein_coding	forkhead box C2	77.7068	33.3088	30.3135	136.102	111.103	1.65424	0.34996	4.72693	2.27939e-06	4.51884e-05
ENSG00000103202	NME4	protein_coding	NME/NM23 nucleoside diphosphate kinase 4	3986.32	2775.74	2651.71	6068.89	4448.94	0.915165	0.193736	4.72378	2.31501e-06	4.58456e-05
ENSG00000123600	METTL8	protein_coding	methyltransferase like 8	592.662	782.757	799.699	366.123	422.069	-0.958972	0.203091	-4.72188	2.33673e-06	4.62263e-05
ENSG00000177359	AC024940.1	protein_coding	---	56.9042	18.0423	21.6525	93.1226	94.7996	1.80583	0.382537	4.72067	2.35071e-06	4.64534e-05
ENSG00000160888	IER2	protein_coding	immediate early response 2	322.296	204.017	197.759	454.47	432.938	1.0766	0.22811	4.71967	2.36233e-06	4.66333e-05
ENSG00000226696	LENG8-AS1	antisense_RNA	LENG8 antisense RNA 1	90.2154	40.2482	40.418	137.694	142.501	1.55734	0.32999	4.71935	2.36595e-06	4.66552e-05
ENSG00000130635	COL5A1	protein_coding	collagen type V alpha 1 chain	623.433	409.421	421.502	882.675	780.134	0.955212	0.202872	4.70846	2.49597e-06	4.91669e-05
ENSG00000114315	HES1	protein_coding	hes family bHLH transcription factor 1	782.265	512.123	548.53	1089.61	978.79	0.922829	0.196042	4.7073	2.51015e-06	4.93416e-05
ENSG00000204381	LAYN	protein_coding	layilin	341.236	209.568	207.864	530.879	416.635	1.10809	0.235397	4.70732	2.50996e-06	4.93416e-05
ENSG00000163362	INAVA	protein_coding	innate immunity activator	112.952	54.1268	54.853	187.041	155.785	1.46163	0.310555	4.70651	2.51995e-06	4.94816e-05
ENSG00000110492	MDK	protein_coding	midkine	2780.43	1916.65	1817.37	4315.48	3072.23	0.940983	0.199964	4.70577	2.52906e-06	4.96081e-05
ENSG00000204392	LSM2	protein_coding	LSM2 homolog%2C U6 small nuclear RNA and mRNA degradation associated	1101.46	692.546	747.733	1729.53	1236.02	0.990539	0.210504	4.70556	2.53174e-06	4.96082e-05
ENSG00000162980	ARL5A	protein_coding	ADP ribosylation factor like GTPase 5A	437.022	573.189	705.871	152.021	317.005	-1.31331	0.279314	-4.70191	2.57734e-06	5.04484e-05
ENSG00000204438	GPANK1	protein_coding	G-patch domain and ankyrin repeats 1	460.126	297.004	274.265	733.042	536.191	1.08233	0.230231	4.70105	2.58831e-06	5.06098e-05
ENSG00000197457	STMN3	protein_coding	stathmin 3	670.445	451.057	422.945	1017.98	789.795	0.995722	0.21182	4.70078	2.59167e-06	5.06222e-05
ENSG00000049130	KITLG	protein_coding	KIT ligand	221.288	321.985	316.126	97.8982	149.143	-1.25317	0.266605	-4.70047	2.59566e-06	5.06468e-05
ENSG00000064666	CNN2	protein_coding	calponin 2	803.327	542.656	508.112	1234.47	928.07	0.989533	0.210629	4.69799	2.62739e-06	5.1212e-05
ENSG00000279652	Z82217.1	lincRNA	---	37.1505	58.2904	69.288	9.55104	11.4726	-1.95825	0.416917	-4.69697	2.64046e-06	5.14128e-05
ENSG00000213626	LBH	protein_coding	limb bud and heart development	153.645	79.1085	85.1665	239.572	210.733	1.32071	0.281281	4.69533	2.66171e-06	5.17721e-05
ENSG00000198353	HOXC4	protein_coding	homeobox C4	1095.48	785.533	714.532	1552.84	1329.01	0.903396	0.192423	4.69484	2.66816e-06	5.18433e-05
ENSG00000146411	SLC2A12	protein_coding	solute carrier family 2 member 12	129.539	61.0662	70.7315	182.266	204.091	1.39244	0.296638	4.69409	2.67792e-06	5.19784e-05
ENSG00000104765	BNIP3L	protein_coding	BCL2 interacting protein 3 like	675.915	431.627	451.815	794.328	1025.89	0.992431	0.211441	4.69366	2.68365e-06	5.20352e-05
ENSG00000088836	SLC4A11	protein_coding	solute carrier family 4 member 11	653.791	433.015	425.832	977.39	778.926	0.981517	0.209265	4.6903	2.728e-06	5.284e-05
ENSG00000100519	PSMC6	protein_coding	proteasome 26S subunit%2C ATPase 6	426.701	506.572	662.566	256.286	281.38	-1.05644	0.225274	-4.6896	2.73739e-06	5.29667e-05
ENSG00000105642	KCNN1	protein_coding	potassium calcium-activated channel subfamily N member 1	152.218	84.6599	67.8445	272.205	184.165	1.40965	0.300623	4.68908	2.74436e-06	5.30463e-05
ENSG00000248527	MTATP6P1	unprocessed_pseudogene	mitochondrially encoded ATP synthase 6 pseudogene 1	15171.1	10339.6	10780.1	22553.2	17011.4	0.871486	0.186023	4.68483	2.80197e-06	5.41034e-05
ENSG00000077238	IL4R	protein_coding	interleukin 4 receptor	260.208	158.217	151.567	399.552	331.497	1.15287	0.246182	4.68299	2.82713e-06	5.44759e-05
ENSG00000084693	AGBL5	protein_coding	ATP/GTP binding protein like 5	2046.65	1418.4	1411.74	2989.48	2366.97	0.884325	0.188835	4.68305	2.82634e-06	5.44759e-05
ENSG00000067334	DNTTIP2	protein_coding	deoxynucleotidyltransferase terminal interacting protein 2	1658.08	2351.05	2289.39	690.063	1301.83	-1.13809	0.243101	-4.68155	2.84714e-06	5.47477e-05
ENSG00000164853	UNCX	protein_coding	UNC homeobox	219.109	301.167	323.344	145.653	106.272	-1.21383	0.259269	-4.68175	2.84435e-06	5.47477e-05
ENSG00000108523	RNF167	protein_coding	ring finger protein 167	3015.94	2088.74	2054.1	4520.83	3400.1	0.897304	0.191717	4.68036	2.86375e-06	5.50101e-05
ENSG00000125037	EMC3	protein_coding	ER membrane protein complex subunit 3	713.959	938.199	951.266	518.94	447.43	-0.926806	0.198031	-4.6801	2.86732e-06	5.50217e-05
ENSG00000069188	SDK2	protein_coding	sidekick cell adhesion molecule 2	1682.12	1154.71	1225.53	2259.62	2088.61	0.838905	0.17931	4.67852	2.88958e-06	5.53915e-05
ENSG00000227051	C14orf132	protein_coding	chromosome 14 open reading frame 132	543.628	363.621	357.988	758.512	694.392	0.962273	0.205717	4.67766	2.90163e-06	5.55652e-05
ENSG00000128394	APOBEC3F	protein_coding	apolipoprotein B mRNA editing enzyme catalytic subunit 3F	144.963	74.9449	76.5055	236.388	192.014	1.35227	0.289149	4.67673	2.91482e-06	5.57603e-05
ENSG00000124074	ENKD1	protein_coding	enkurin domain containing 1	301.712	165.156	190.542	491.879	359.272	1.16876	0.250041	4.67428	2.94986e-06	5.63725e-05
ENSG00000108509	CAMTA2	protein_coding	calmodulin binding transcription activator 2	1438.45	1031.19	962.814	2040.74	1719.07	0.87931	0.188142	4.67365	2.95894e-06	5.64877e-05
ENSG00000205208	C4orf46	protein_coding	chromosome 4 open reading frame 46	1002.95	639.807	730.411	1232.88	1408.71	0.908449	0.194387	4.67339	2.96265e-06	5.65005e-05
ENSG00000146066	HIGD2A	protein_coding	HIG1 hypoxia inducible domain family member 2A	513.857	703.649	695.767	378.858	277.153	-1.03586	0.221714	-4.67206	2.98189e-06	5.6809e-05
ENSG00000125743	SNRPD2	protein_coding	small nuclear ribonucleoprotein D2 polypeptide	3465.95	2370.48	2396.21	5206.11	3891.01	0.89488	0.19158	4.67106	2.99649e-06	5.70287e-05
ENSG00000130700	GATA5	protein_coding	GATA binding protein 5	105.159	47.1875	50.5225	184.653	138.275	1.50575	0.322465	4.6695	3.01931e-06	5.7404e-05
ENSG00000168386	FILIP1L	protein_coding	filamin A interacting protein 1 like	48.6917	70.7813	90.9405	14.3266	18.7184	-1.8218	0.390194	-4.66896	3.02722e-06	5.74955e-05
ENSG00000197961	ZNF121	protein_coding	zinc finger protein 121	1637.04	2128.99	2380.33	754.532	1284.32	-1.07627	0.230545	-4.66838	3.03586e-06	5.76007e-05
ENSG00000095539	SEMA4G	protein_coding	semaphorin 4G	279.803	144.338	189.098	418.654	367.122	1.15188	0.246814	4.66699	3.05637e-06	5.78715e-05
ENSG00000135679	MDM2	protein_coding	MDM2 proto-oncogene	1616.76	2137.32	2136.38	936.798	1256.55	-0.920568	0.197243	-4.66719	3.05348e-06	5.78715e-05
ENSG00000119950	MXI1	protein_coding	MAX interactor 1%2C dimerization protein	900.891	573.189	659.679	1143.74	1226.96	0.904937	0.194007	4.66446	3.09427e-06	5.85293e-05
ENSG00000167920	TMEM99	protein_coding	transmembrane protein 99	79.2798	137.399	109.706	37.4082	32.6062	-1.57084	0.33682	-4.66375	3.10506e-06	5.86736e-05
ENSG00000163512	AZI2	protein_coding	5-azacytidine induced 2	283.694	402.482	386.858	152.817	192.618	-1.11355	0.238856	-4.66202	3.13114e-06	5.91063e-05
ENSG00000090013	BLVRB	protein_coding	biliverdin reductase B	268.158	136.011	163.115	470.389	303.117	1.25528	0.269364	4.66017	3.15944e-06	5.95798e-05
ENSG00000103194	USP10	protein_coding	ubiquitin specific peptidase 10	3823.08	2820.15	2651.71	5243.52	4576.95	0.815583	0.17516	4.65622	3.22068e-06	6.06116e-05
ENSG00000175445	LPL	protein_coding	lipoprotein lipase	83.2609	40.2482	31.757	123.368	137.671	1.58911	0.341279	4.65635	3.2187e-06	6.06116e-05
ENSG00000148341	SH3GLB2	protein_coding	SH3 domain containing GRB2 like%2C endophilin B2	1332.51	938.199	887.752	1944.43	1559.66	0.901404	0.193617	4.6556	3.2304e-06	6.07328e-05
ENSG00000149654	CDH22	protein_coding	cadherin 22	43.1439	12.4908	11.548	87.5512	60.9857	1.95034	0.418973	4.65505	3.23903e-06	6.08334e-05
ENSG00000158458	NRG2	protein_coding	neuregulin 2	131.646	72.1691	57.74	230.021	166.654	1.42742	0.306775	4.65299	3.27156e-06	6.13822e-05
ENSG00000171388	APLN	protein_coding	apelin	69.4183	23.5938	30.3135	126.551	97.2148	1.69938	0.365276	4.65232	3.28219e-06	6.15195e-05
ENSG00000091592	NLRP1	protein_coding	NLR family pyrin domain containing 1	244.311	124.908	148.68	418.654	285.002	1.24898	0.26848	4.65203	3.28676e-06	6.15431e-05
ENSG00000153291	SLC25A27	protein_coding	solute carrier family 25 member 27	291.925	160.993	168.889	321.552	516.265	1.23793	0.266202	4.65034	3.31387e-06	6.19589e-05
ENSG00000169116	PARM1	protein_coding	prostate androgen-regulated mucin-like protein 1	413.308	267.858	268.491	574.654	542.229	1.00348	0.215792	4.65023	3.31565e-06	6.19589e-05
ENSG00000123562	MORF4L2	protein_coding	mortality factor 4 like 2	11610.2	8515.96	8546.96	14674.4	14703.6	0.761216	0.163748	4.64869	3.34044e-06	6.23593e-05
ENSG00000173376	NDNF	protein_coding	neuron derived neurotrophic factor	358.214	227.61	229.516	475.164	500.566	1.03414	0.222473	4.64839	3.34536e-06	6.23885e-05
ENSG00000124688	MAD2L1BP	protein_coding	MAD2L1 binding protein	240.693	327.537	344.996	156.796	133.444	-1.13329	0.244147	-4.64183	3.45336e-06	6.42733e-05
ENSG00000204308	RNF5	protein_coding	ring finger protein 5	808.794	548.208	470.581	1329.98	886.406	1.05579	0.22745	4.64184	3.45319e-06	6.42733e-05
ENSG00000120915	EPHX2	protein_coding	epoxide hydrolase 2	134.639	70.7813	69.288	212.511	185.976	1.35636	0.292281	4.64059	3.47418e-06	6.45961e-05
ENSG00000139372	TDG	protein_coding	thymine DNA glycosylase	619.196	767.491	880.535	391.593	437.165	-0.945563	0.203895	-4.63751	3.52631e-06	6.54998e-05
ENSG00000176909	MAMSTR	protein_coding	MEF2 activating motif and SAP domain containing transcriptional regulator	133.32	74.9449	62.0705	213.307	182.957	1.37239	0.296043	4.63577	3.55616e-06	6.59881e-05
ENSG00000135097	MSI1	protein_coding	musashi RNA binding protein 1	1282.45	925.708	827.125	1868.02	1508.94	0.905977	0.195488	4.63444	3.57903e-06	6.63462e-05
ENSG00000005884	ITGA3	protein_coding	integrin subunit alpha 3	209.314	127.684	108.262	339.858	261.454	1.23737	0.267069	4.63317	3.60116e-06	6.66898e-05
ENSG00000115828	QPCT	protein_coding	glutaminyl-peptide cyclotransferase	320.768	176.259	216.525	483.919	406.37	1.10492	0.238556	4.63168	3.6271e-06	6.71031e-05
ENSG00000104687	GSR	protein_coding	glutathione-disulfide reductase	2475.64	1765.37	1722.1	3517.97	2897.12	0.847082	0.182897	4.63147	3.63077e-06	6.71041e-05
ENSG00000123179	EBPL	protein_coding	emopamil binding protein like	275.599	317.822	461.92	173.511	149.143	-1.18057	0.254956	-4.63051	3.64773e-06	6.73505e-05
ENSG00000174989	FBXW8	protein_coding	F-box and WD repeat domain containing 8	531.765	356.682	340.666	780.002	649.709	0.983398	0.212385	4.63026	3.65203e-06	6.73629e-05
ENSG00000161692	DBF4B	protein_coding	DBF4 zinc finger B	1688.23	1250.47	1138.92	2275.54	2088.01	0.837731	0.180936	4.62999	3.65687e-06	6.73851e-05
ENSG00000143032	BARHL2	protein_coding	BarH like homeobox 2	132.922	76.3327	60.627	206.939	187.788	1.36859	0.295657	4.62898	3.67474e-06	6.76472e-05
ENSG00000174227	PIGG	protein_coding	phosphatidylinositol glycan anchor biosynthesis class G	607.548	800.8	809.803	436.164	383.425	-0.932243	0.201467	-4.62727	3.70509e-06	6.81385e-05
ENSG00000163884	KLF15	protein_coding	Kruppel like factor 15	450.602	303.943	277.152	664.593	556.721	1.01358	0.219178	4.62448	3.75541e-06	6.89954e-05
ENSG00000204576	PRR3	protein_coding	proline rich 3	1745.75	1256.02	1216.87	2394.92	2115.18	0.835951	0.18078	4.62412	3.76183e-06	6.90451e-05
ENSG00000114395	CYB561D2	protein_coding	cytochrome b561 family member D2	87.8561	147.114	124.141	46.9593	33.21	-1.53165	0.331246	-4.62388	3.76619e-06	6.90567e-05
ENSG00000153037	SRP19	protein_coding	signal recognition particle 19	131.495	195.689	194.872	55.7144	79.7041	-1.36654	0.295553	-4.62367	3.77002e-06	6.90587e-05
ENSG00000141258	SGSM2	protein_coding	small G protein signaling modulator 2	1190.92	859.09	780.933	1701.68	1421.99	0.891274	0.192846	4.62168	3.80641e-06	6.96565e-05
ENSG00000136045	PWP1	protein_coding	PWP1 homolog%2C endonuclein	1233.34	1614.09	1589.29	923.267	806.702	-0.856194	0.185462	-4.61654	3.90185e-06	7.13327e-05
ENSG00000128591	FLNC	protein_coding	filamin C	2296.19	1652.95	1488.25	3447.13	2596.42	0.904125	0.195861	4.61616	3.90906e-06	7.13941e-05
ENSG00000171462	DLK2	protein_coding	delta like non-canonical Notch ligand 2	177.641	101.314	95.271	285.735	228.244	1.26491	0.274066	4.61535	3.92432e-06	7.16025e-05
ENSG00000107816	LZTS2	protein_coding	leucine zipper tumor suppressor 2	899.401	617.601	610.6	1290.98	1078.42	0.90734	0.196664	4.61367	3.95628e-06	7.2044e-05
ENSG00000196365	LONP1	protein_coding	lon peptidase 1%2C mitochondrial	2430.97	1714.02	1626.82	3645.31	2737.71	0.89529	0.194049	4.61374	3.95495e-06	7.2044e-05
ENSG00000090266	NDUFB2	protein_coding	NADH:ubiquinone oxidoreductase subunit B2	328.006	482.978	414.284	214.898	199.864	-1.05016	0.227692	-4.6122	3.98423e-06	7.24817e-05
ENSG00000007047	MARK4	protein_coding	microtubule affinity regulating kinase 4	1124.49	786.921	740.515	1665.06	1305.46	0.917408	0.198959	4.61105	4.00648e-06	7.28152e-05
ENSG00000185088	RPS27L	protein_coding	ribosomal protein S27 like	174.294	249.816	246.838	100.286	100.234	-1.2067	0.261756	-4.61004	4.02595e-06	7.30973e-05
ENSG00000142599	RERE	protein_coding	arginine-glutamic acid dipeptide repeats	3313.2	2435.71	2292.28	4603.6	3921.2	0.820998	0.178131	4.60895	4.04708e-06	7.34092e-05
ENSG00000143947	RPS27A	protein_coding	ribosomal protein S27a	720.978	939.586	949.823	505.409	489.093	-0.888516	0.192892	-4.60628	4.0994e-06	7.42855e-05
ENSG00000187867	PALM3	protein_coding	paralemmin 3	182.557	108.254	96.7145	284.939	240.32	1.24266	0.269809	4.60572	4.11036e-06	7.44115e-05
ENSG00000083457	ITGAE	protein_coding	integrin subunit alpha E	237.746	316.434	344.996	146.449	143.105	-1.11375	0.241922	-4.60378	4.14889e-06	7.48171e-05
ENSG00000136273	HUS1	protein_coding	HUS1 checkpoint clamp component	358.435	499.632	482.129	198.98	253	-1.05186	0.22847	-4.60395	4.14555e-06	7.48171e-05
ENSG00000147140	NONO	protein_coding	non-POU domain containing octamer binding	16970.7	12532.4	11750.1	24028.8	19571.6	0.81566	0.177157	4.60416	4.14125e-06	7.48171e-05
ENSG00000164199	ADGRV1	protein_coding	adhesion G protein-coupled receptor V1	419.285	575.965	552.86	257.878	290.437	-0.98779	0.214536	-4.60431	4.13831e-06	7.48171e-05
ENSG00000181610	MRPS23	protein_coding	mitochondrial ribosomal protein S23	515.629	670.34	717.419	376.47	298.287	-0.989061	0.214889	-4.60267	4.17108e-06	7.51443e-05
ENSG00000107796	ACTA2	protein_coding	actin%2C alpha 2%2C smooth muscle%2C aorta	48.0764	8.32721	20.209	93.1226	70.6468	1.90384	0.41385	4.60033	4.21827e-06	7.59207e-05
ENSG00000173660	UQCRH	protein_coding	ubiquinol-cytochrome c reductase hinge protein	1927.12	1354.56	1328.02	2800.84	2225.07	0.8701	0.189174	4.59948	4.23547e-06	7.61564e-05
ENSG00000164970	FAM219A	protein_coding	family with sequence similarity 219 member A	1023.82	741.121	664.01	1456.53	1233.6	0.897398	0.195172	4.59798	4.266e-06	7.66311e-05
ENSG00000074370	ATP2A3	protein_coding	ATPase sarcoplasmic/endoplasmic reticulum Ca2+ transporting 3	174.561	95.7629	93.8275	293.694	214.96	1.29157	0.281001	4.5963	4.30055e-06	7.71771e-05
ENSG00000130818	ZNF426	protein_coding	zinc finger protein 426	88.8583	144.338	127.028	40.5919	43.475	-1.47945	0.321955	-4.5952	4.32339e-06	7.75119e-05
ENSG00000092841	MYL6	protein_coding	myosin light chain 6	1482.71	2099.84	1922.74	1171.59	736.659	-1.01852	0.221714	-4.59382	4.35197e-06	7.7949e-05
ENSG00000037749	MFAP3	protein_coding	microfibril associated protein 3	394.114	469.099	616.374	220.47	270.511	-1.0728	0.233714	-4.59024	4.42744e-06	7.92243e-05
ENSG00000002586	CD99	protein_coding	CD99 molecule (Xg blood group)	3370.54	2416.28	2204.22	5116.17	3745.49	0.899769	0.196106	4.58817	4.47148e-06	7.98645e-05
ENSG00000121644	DESI2	protein_coding	desumoylating isopeptidase 2	2111.26	2653.6	2739.76	1521	1530.68	-0.794871	0.173244	-4.58815	4.47183e-06	7.98645e-05
ENSG00000200795	RNU4-1	snRNA	RNA%2C U4 small nuclear 1	11.2837	26.3695	18.7655	0	0	-2.23783	0.487784	-4.58776	4.48025e-06	7.9938e-05
ENSG00000135842	FAM129A	protein_coding	family with sequence similarity 129 member A	369.154	245.653	229.516	514.164	487.282	1.01653	0.221605	4.58711	4.49425e-06	8.0034e-05
ENSG00000183978	COA3	protein_coding	cytochrome c oxidase assembly factor 3	521.2	706.425	688.549	378.858	310.967	-0.967762	0.210974	-4.58712	4.494e-06	8.0034e-05
ENSG00000187118	CMC1	protein_coding	C-X9-C motif containing 1	237.797	144.338	135.689	374.082	297.079	1.16694	0.254505	4.58512	4.53732e-06	8.07234e-05
ENSG00000141378	PTRH2	protein_coding	peptidyl-tRNA hydrolase 2	450.537	616.213	587.504	292.899	305.532	-0.959339	0.209303	-4.5835	4.57267e-06	8.12744e-05
ENSG00000129675	ARHGEF6	protein_coding	Rac/Cdc42 guanine nucleotide exchange factor 6	433.779	302.555	264.16	575.45	592.95	0.989849	0.215973	4.5832	4.57911e-06	8.13109e-05
ENSG00000117461	PIK3R3	protein_coding	phosphoinositide-3-kinase regulatory subunit 3	658.018	842.436	886.309	452.879	450.449	-0.897148	0.195846	-4.58089	4.63009e-06	8.21375e-05
ENSG00000116983	HPCAL4	protein_coding	hippocalcin like 4	247.386	140.175	153.011	388.409	307.948	1.15682	0.252586	4.5799	4.65189e-06	8.22883e-05
ENSG00000134825	TMEM258	protein_coding	transmembrane protein 258	384.477	555.147	500.894	277.776	204.091	-1.06644	0.232848	-4.58	4.64972e-06	8.22883e-05
ENSG00000173548	SNX33	protein_coding	sorting nexin 33	503.718	330.313	321.9	764.879	597.781	1.00527	0.21949	4.58003	4.64911e-06	8.22883e-05
ENSG00000070444	MNT	protein_coding	MAX network transcriptional repressor	996.802	718.915	653.905	1410.37	1204.01	0.890388	0.194455	4.57888	4.67463e-06	8.26118e-05
ENSG00000183691	NOG	protein_coding	noggin	129.211	81.8842	43.305	194.204	197.449	1.44629	0.315996	4.57695	4.71814e-06	8.33015e-05
ENSG00000149823	VPS51	protein_coding	VPS51%2C GARP complex subunit	1084.48	713.364	731.854	1677.8	1214.88	0.952745	0.208231	4.57542	4.75262e-06	8.38305e-05
ENSG00000184922	FMNL1	protein_coding	formin like 1	108.6	47.1875	56.2965	190.225	140.69	1.46716	0.320888	4.57218	4.82685e-06	8.5059e-05
ENSG00000125844	RRBP1	protein_coding	ribosome binding protein 1	3732.7	2870.11	2410.64	5185.42	4464.64	0.837859	0.183267	4.57179	4.83565e-06	8.51331e-05
ENSG00000115364	MRPL19	protein_coding	mitochondrial ribosomal protein L19	923.063	1217.16	1232.75	534.062	708.28	-0.933493	0.204242	-4.57053	4.86494e-06	8.54865e-05
ENSG00000133111	RFXAP	protein_coding	regulatory factor X associated protein	403.959	272.022	255.499	538.838	549.475	0.990484	0.21671	4.57054	4.86461e-06	8.54865e-05
ENSG00000196922	ZNF252P	transcribed_unitary_pseudogene	zinc finger protein 252%2C pseudogene	268.703	356.682	394.075	139.286	184.769	-1.12606	0.24639	-4.57024	4.87163e-06	8.55232e-05
ENSG00000136717	BIN1	protein_coding	bridging integrator 1	790.36	527.39	521.103	1206.61	906.332	0.960894	0.210293	4.56932	4.89319e-06	8.58204e-05
ENSG00000139131	YARS2	protein_coding	tyrosyl-tRNA synthetase 2	430.483	567.638	583.174	287.327	283.795	-0.96158	0.210495	-4.56819	4.9195e-06	8.62004e-05
ENSG00000107902	LHPP	protein_coding	phospholysine phosphohistidine inorganic pyrophosphate phosphatase	153.343	79.1085	77.949	276.98	179.334	1.37231	0.300484	4.56701	4.94742e-06	8.66005e-05
ENSG00000145284	SCD5	protein_coding	stearoyl-CoA desaturase 5	745.193	466.324	545.643	1034.7	934.108	0.917595	0.200926	4.56683	4.95167e-06	8.66005e-05
ENSG00000115525	ST3GAL5	protein_coding	ST3 beta-galactoside alpha-2%2C3-sialyltransferase 5	310.343	202.629	189.098	430.593	419.05	1.0507	0.230134	4.56559	4.98092e-06	8.703e-05
ENSG00000172315	TP53RK	protein_coding	TP53 regulating kinase	413.808	531.553	581.73	286.531	255.415	-0.986055	0.216076	-4.56346	5.03169e-06	8.78345e-05
ENSG00000110786	PTPN5	protein_coding	protein tyrosine phosphatase%2C non-receptor type 5	33.4041	9.71507	5.774	54.1226	64.0048	2.01771	0.442309	4.56176	5.07259e-06	8.84653e-05
ENSG00000148834	GSTO1	protein_coding	glutathione S-transferase omega 1	303.43	428.851	420.058	218.082	146.728	-1.13703	0.249419	-4.5587	5.14713e-06	8.96809e-05
ENSG00000105409	ATP1A3	protein_coding	ATPase Na+/K+ transporting subunit alpha 3	787.588	526.002	522.547	1195.47	906.332	0.954059	0.209322	4.55785	5.16806e-06	8.99611e-05
ENSG00000165507	C10orf10	protein_coding	chromosome 10 open reading frame 10	76.9395	34.6967	31.757	124.164	117.141	1.57965	0.346738	4.55573	5.22027e-06	9.07848e-05
ENSG00000132768	DPH2	protein_coding	DPH2 homolog	802.324	1070.05	1084.07	619.226	435.957	-0.978879	0.214896	-4.55513	5.23541e-06	9.09629e-05
ENSG00000106462	EZH2	protein_coding	enhancer of zeste 2 polycomb repressive complex 2 subunit	2604.25	1898.6	1875.11	3450.31	3192.99	0.789292	0.173297	4.55455	5.24975e-06	9.11266e-05
ENSG00000134333	LDHA	protein_coding	lactate dehydrogenase A	12559.1	9115.51	9042.08	17518.2	14560.5	0.793981	0.174336	4.5543	5.25591e-06	9.11483e-05
ENSG00000106803	SEC61B	protein_coding	Sec61 translocon beta subunit	441.342	556.535	639.47	317.572	251.792	-1.01377	0.222681	-4.55258	5.29922e-06	9.17279e-05
ENSG00000173221	GLRX	protein_coding	glutaredoxin	292.666	179.035	180.437	448.899	362.291	1.09654	0.240858	4.55263	5.29791e-06	9.17279e-05
ENSG00000186897	C1QL4	protein_coding	complement C1q like 4	112.755	52.739	54.853	204.551	138.878	1.463	0.321499	4.55055	5.35062e-06	9.25312e-05
ENSG00000184640	SEPT9	protein_coding	septin 9	4151.49	2996.41	2757.08	6232.05	4620.42	0.878069	0.193035	4.54875	5.39649e-06	9.32376e-05
ENSG00000164631	ZNF12	protein_coding	zinc finger protein 12	359.704	501.02	509.555	163.164	265.076	-1.14608	0.251978	-4.54833	5.40733e-06	9.33381e-05
ENSG00000068878	PSME4	protein_coding	proteasome activator subunit 4	2576.88	3276.76	3296.95	1780.47	1953.35	-0.789229	0.173594	-4.54641	5.4568e-06	9.41045e-05
ENSG00000108799	EZH1	protein_coding	enhancer of zeste 1 polycomb repressive complex 2 subunit	771.851	541.268	529.764	994.104	1022.27	0.875826	0.192691	4.54523	5.48751e-06	9.44584e-05
ENSG00000175348	TMEM9B	protein_coding	TMEM9 domain family member B	186.099	276.186	251.169	116.204	100.838	-1.18439	0.260577	-4.54523	5.48744e-06	9.44584e-05
ENSG00000258429	PDF	protein_coding	peptide deformylase%2C mitochondrial	95.5077	145.726	142.906	51.7348	41.6635	-1.43767	0.316475	-4.54274	5.55278e-06	9.54934e-05
ENSG00000197265	GTF2E2	protein_coding	general transcription factor IIE subunit 2	533.259	376.112	337.779	736.226	682.919	0.943598	0.207803	4.54083	5.60333e-06	9.62736e-05
ENSG00000213347	MXD3	protein_coding	MAX dimerization protein 3	307.909	208.18	160.228	491.879	371.349	1.13909	0.250894	4.54011	5.6226e-06	9.65152e-05
ENSG00000067955	CBFB	protein_coding	core-binding factor beta subunit	866.906	1144.99	1121.6	555.552	645.482	-0.878009	0.193444	-4.53883	5.65674e-06	9.70116e-05
ENSG00000132535	DLG4	protein_coding	discs large MAGUK scaffold protein 4	208.199	141.563	95.271	297.674	298.287	1.21989	0.268794	4.53839	5.66853e-06	9.71239e-05
ENSG00000128626	MRPS12	protein_coding	mitochondrial ribosomal protein S12	479.364	639.807	666.897	358.96	251.792	-1.03615	0.228515	-4.53428	5.77994e-06	9.88651e-05
ENSG00000146122	DAAM2	protein_coding	dishevelled associated activator of morphogenesis 2	359.63	206.792	243.951	547.593	440.184	1.06189	0.234192	4.53425	5.78081e-06	9.88651e-05
ENSG00000115514	TXNDC9	protein_coding	thioredoxin domain containing 9	146.98	198.465	228.073	73.2246	88.1576	-1.27179	0.280541	-4.53334	5.8058e-06	9.89971e-05
ENSG00000149782	PLCB3	protein_coding	phospholipase C beta 3	1113.45	788.309	750.62	1604.57	1310.29	0.882785	0.194725	4.53349	5.80163e-06	9.89971e-05
ENSG00000198258	UBL5	protein_coding	ubiquitin like 5	471.999	695.322	603.383	352.593	236.697	-1.07178	0.236429	-4.53319	5.80986e-06	9.89971e-05
ENSG00000206077	ZDHHC11B	protein_coding	zinc finger DHHC-type containing 11B	165.444	99.9265	77.949	206.143	277.757	1.30537	0.287953	4.53329	5.80728e-06	9.89971e-05
ENSG00000160972	PPP1R16A	protein_coding	protein phosphatase 1 regulatory subunit 16A	371.848	238.713	223.742	588.981	435.957	1.07444	0.237049	4.53257	5.82712e-06	9.92001e-05
ENSG00000186862	PDZD7	protein_coding	PDZ domain containing 7	107.131	56.9026	49.079	165.551	156.993	1.41679	0.312662	4.5314	5.85937e-06	9.96097e-05
ENSG00000260257	AL035071.1	lincRNA	---	137.988	195.689	207.864	64.4695	83.9308	-1.30103	0.287119	-4.53131	5.86192e-06	9.96097e-05
ENSG00000253716	MINCR	antisense_RNA	MYC-induced long non-coding RNA	91.6275	38.8603	46.192	150.429	131.029	1.49596	0.330291	4.52923	5.91985e-06	0.000100502
ENSG00000136238	RAC1	protein_coding	Rac family small GTPase 1	3290.15	2258.06	2478.49	4491.38	3932.67	0.802314	0.177226	4.52706	5.98097e-06	0.000101447
ENSG00000159247	TUBBP5	transcribed_unprocessed_pseudogene	tubulin beta pseudogene 5	127.717	62.454	70.7315	201.368	176.315	1.34661	0.297493	4.52651	5.99652e-06	0.000101618
ENSG00000168676	KCTD19	protein_coding	potassium channel tetramerization domain containing 19	162.394	99.9265	79.3925	219.674	250.585	1.2649	0.279911	4.51893	6.21535e-06	0.00010523
ENSG00000133069	TMCC2	protein_coding	transmembrane and coiled-coil domain family 2	326.231	198.465	202.09	519.736	384.633	1.09585	0.24255	4.51805	6.24132e-06	0.000105573
ENSG00000100234	TIMP3	protein_coding	TIMP metallopeptidase inhibitor 3	921.203	639.807	630.809	1316.45	1097.74	0.886483	0.19624	4.51733	6.26232e-06	0.000105832
ENSG00000229150	CRYGEP	transcribed_unprocessed_pseudogene	crystallin gamma E%2C pseudogene	19.0826	2.77574	0	44.5715	28.9833	2.18498	0.484228	4.51229	6.41312e-06	0.000108282
ENSG00000198000	NOL8	protein_coding	nucleolar protein 8	1230.79	1666.83	1696.11	580.226	979.998	-1.04089	0.230717	-4.51154	6.43601e-06	0.00010857
ENSG00000167842	MIS12	protein_coding	MIS12%2C kinetochore complex component	452.471	582.904	625.035	284.939	317.005	-0.954271	0.21156	-4.51064	6.46328e-06	0.000108847
ENSG00000174373	RALGAPA1	protein_coding	Ral GTPase activating protein catalytic alpha subunit 1	365.652	509.347	486.459	205.347	261.454	-1.02775	0.227851	-4.51061	6.46417e-06	0.000108847
ENSG00000136367	ZFHX2	protein_coding	zinc finger homeobox 2	503.885	340.028	334.892	703.593	637.029	0.942067	0.208893	4.50981	6.48857e-06	0.000109159
ENSG00000179528	LBX2	protein_coding	ladybird homeobox 2	105.519	55.5147	43.305	191.021	132.236	1.48155	0.328557	4.50926	6.50554e-06	0.000109345
ENSG00000136842	TMOD1	protein_coding	tropomodulin 1	246.97	130.46	158.785	400.348	298.287	1.17316	0.260303	4.50689	6.57855e-06	0.000110472
ENSG00000196449	YRDC	protein_coding	yrdC N6-threonylcarbamoyltransferase domain containing	317.122	459.384	405.623	215.694	187.788	-1.03706	0.230211	-4.50482	6.64307e-06	0.000111455
ENSG00000167447	SMG8	protein_coding	SMG8%2C nonsense mediated mRNA decay factor	596.053	863.254	727.524	435.368	358.065	-0.955339	0.212099	-4.50422	6.66183e-06	0.000111668
ENSG00000114491	UMPS	protein_coding	uridine monophosphate synthetase	1046.97	1368.44	1341.01	779.206	699.222	-0.841296	0.186829	-4.50304	6.6988e-06	0.000112187
ENSG00000134597	RBMX2	protein_coding	RNA binding motif protein%2C X-linked 2	909.579	660.625	583.174	1312.47	1082.04	0.902657	0.200504	4.50193	6.73392e-06	0.000112673
ENSG00000131236	CAP1	protein_coding	cyclase associated actin cytoskeleton regulatory protein 1	2303.22	1720.96	1577.75	3163.78	2750.39	0.812266	0.180437	4.50165	6.74271e-06	0.000112719
ENSG00000278576	AL162171.3	sense_intronic	---	52.5497	86.0478	83.723	19.898	20.5298	-1.69204	0.375888	-4.50145	6.74923e-06	0.000112726
ENSG00000181291	TMEM132E	protein_coding	transmembrane protein 132E	192.102	101.314	111.149	329.511	226.432	1.26008	0.279995	4.50036	6.78396e-06	0.000113204
ENSG00000204131	NHSL2	protein_coding	NHS like 2	290.798	184.586	178.994	370.899	428.711	1.06631	0.236983	4.49952	6.81057e-06	0.000113546
ENSG00000130175	PRKCSH	protein_coding	protein kinase C substrate 80K-H	7054.31	5037.96	4772.21	10683.6	7723.45	0.870672	0.193515	4.49924	6.81963e-06	0.000113595
ENSG00000163382	NAXE	protein_coding	NAD(P)HX epimerase	2094.29	1450.32	1403.08	3229.84	2293.91	0.909836	0.202229	4.49904	6.82616e-06	0.000113602
ENSG00000102753	KPNA3	protein_coding	karyopherin subunit alpha 3	1361.85	1680.71	1826.03	928.043	1012.6	-0.82221	0.18281	-4.49762	6.87194e-06	0.000114261
ENSG00000105419	MEIS3	protein_coding	Meis homeobox 3	401.264	276.186	242.508	585.797	500.566	1.00618	0.223779	4.4963	6.91449e-06	0.000114866
ENSG00000146457	WTAP	protein_coding	WT1 associated protein	990.277	1321.25	1238.52	692.45	708.883	-0.836422	0.18605	-4.49567	6.93499e-06	0.000115104
ENSG00000065833	ME1	protein_coding	malic enzyme 1	439.354	598.171	571.626	288.123	299.494	-0.944729	0.210185	-4.49474	6.96548e-06	0.000115506
ENSG00000176853	FAM91A1	protein_coding	family with sequence similarity 91 member A1	574.851	714.752	867.543	281.756	435.353	-1.06722	0.237466	-4.49422	6.98265e-06	0.000115687
ENSG00000186470	BTN3A2	protein_coding	butyrophilin subfamily 3 member A2	302.856	198.465	183.324	437.756	391.878	1.05045	0.23377	4.49355	7.00472e-06	0.00011595
ENSG00000162408	NOL9	protein_coding	nucleolar protein 9	1927.2	2552.29	2364.45	1396.04	1396.03	-0.789112	0.175703	-4.49116	7.08358e-06	0.000117151
ENSG00000118402	ELOVL4	protein_coding	ELOVL fatty acid elongase 4	410.477	545.432	549.973	275.388	271.115	-0.953486	0.212342	-4.49033	7.11131e-06	0.000117504
ENSG00000072062	PRKACA	protein_coding	protein kinase cAMP-activated catalytic subunit alpha	3356.34	2492.61	2306.71	4725.38	3900.67	0.815365	0.181608	4.48971	7.13195e-06	0.000117741
ENSG00000065615	CYB5R4	protein_coding	cytochrome b5 reductase 4	249.652	299.779	405.623	126.551	166.654	-1.16602	0.25998	-4.48504	7.29e-06	0.000120243
ENSG00000162368	CMPK1	protein_coding	cytidine/uridine monophosphate kinase 1	801.546	995.101	1130.26	472.777	608.046	-0.928214	0.207038	-4.48329	7.35004e-06	0.000121126
ENSG00000153162	BMP6	protein_coding	bone morphogenetic protein 6	227.839	140.175	134.245	339.858	297.079	1.12692	0.251392	4.48274	7.36918e-06	0.000121333
ENSG00000143819	EPHX1	protein_coding	epoxide hydrolase 1	1339.97	902.114	918.066	2049.49	1490.22	0.91508	0.204255	4.48009	7.46118e-06	0.000122739
ENSG00000116809	ZBTB17	protein_coding	zinc finger and BTB domain containing 17	419.775	262.307	265.604	671.757	479.432	1.05384	0.235278	4.47912	7.49498e-06	0.000123186
ENSG00000010318	PHF7	protein_coding	PHD finger protein 7	269.431	165.156	171.776	374.878	365.914	1.06464	0.237715	4.47863	7.51223e-06	0.00012336
ENSG00000224729	PCOLCE-AS1	antisense_RNA	PCOLCE antisense RNA 1	21.8627	4.1636	1.4435	41.3878	40.4559	2.12866	0.475483	4.47685	7.57539e-06	0.000124287
ENSG00000115257	PCSK4	protein_coding	proprotein convertase subtilisin/kexin type 4	115.124	52.739	64.9575	171.919	170.881	1.37116	0.306389	4.47522	7.63337e-06	0.000125128
ENSG00000164111	ANXA5	protein_coding	annexin A5	4354.08	3056.08	3063.11	6455.71	4841.42	0.849618	0.189858	4.47501	7.64067e-06	0.000125137
ENSG00000107874	CUEDC2	protein_coding	CUE domain containing 2	505.997	313.658	329.118	814.226	566.986	1.03638	0.231641	4.47406	7.67493e-06	0.000125587
ENSG00000087510	TFAP2C	protein_coding	transcription factor AP-2 gamma	247.223	151.278	150.124	371.695	315.797	1.10653	0.247373	4.47312	7.70848e-06	0.000125951
ENSG00000188070	C11orf95	protein_coding	chromosome 11 open reading frame 95	921.332	1231.04	1175.01	699.614	579.666	-0.874305	0.19546	-4.47306	7.7107e-06	0.000125951
ENSG00000067606	PRKCZ	protein_coding	protein kinase C zeta	551.109	363.621	356.544	848.451	635.821	0.986088	0.220509	4.47188	7.75353e-06	0.000126539
ENSG00000057252	SOAT1	protein_coding	sterol O-acyltransferase 1	1078.43	1360.11	1423.29	731.451	798.852	-0.830216	0.185673	-4.47139	7.77123e-06	0.000126716
ENSG00000188483	IER5L	protein_coding	immediate early response 5 like	116.828	63.8419	54.853	191.021	157.597	1.37689	0.308	4.47041	7.80691e-06	0.000127186
ENSG00000047849	MAP4	protein_coding	microtubule associated protein 4	9402.7	6915.74	6621.33	13357.1	10716.6	0.801488	0.179337	4.46916	7.85258e-06	0.000127818
ENSG00000103091	WDR59	protein_coding	WD repeat domain 59	1574.25	1122.78	1133.15	2140.23	1900.82	0.810675	0.181555	4.46517	8.00036e-06	0.000130109
ENSG00000029363	BCLAF1	protein_coding	BCL2 associated transcription factor 1	4073.77	5465.42	5753.79	1749.43	3326.44	-1.07017	0.239733	-4.46403	8.04335e-06	0.000130694
ENSG00000076554	TPD52	protein_coding	tumor protein D52	496.327	595.395	733.298	308.817	347.8	-0.963392	0.215909	-4.46202	8.11901e-06	0.000131808
ENSG00000224114	AL591846.1	processed_pseudogene	---	25.0832	40.2482	49.079	5.57144	5.43437	-2.0248	0.453808	-4.46181	8.12718e-06	0.000131825
ENSG00000040199	PHLPP2	protein_coding	PH domain and leucine rich repeat protein phosphatase 2	624.179	795.248	841.56	413.083	446.826	-0.88775	0.199013	-4.46076	8.16711e-06	0.000132357
ENSG00000114054	PCCB	protein_coding	propionyl-CoA carboxylase beta subunit	1306.81	881.296	919.509	1942.84	1483.58	0.88736	0.19899	4.45933	8.22169e-06	0.000133125
ENSG00000147065	MSN	protein_coding	moesin	4258.68	3144.91	2901.43	6159.63	4828.74	0.829225	0.185969	4.45894	8.23649e-06	0.000133249
ENSG00000124459	ZNF45	protein_coding	zinc finger protein 45	210.636	294.228	291.587	130.531	126.198	-1.10798	0.248523	-4.45824	8.26339e-06	0.000133567
ENSG00000112159	MDN1	protein_coding	midasin AAA ATPase 1	4907.48	6142.7	6250.35	3765.5	3471.35	-0.75232	0.168786	-4.45724	8.30202e-06	0.000134075
ENSG00000102265	TIMP1	protein_coding	TIMP metallopeptidase inhibitor 1	1375.76	922.932	905.074	2199.92	1475.13	0.95577	0.214441	4.45702	8.31067e-06	0.000134098
ENSG00000073803	MAP3K13	protein_coding	mitogen-activated protein kinase kinase kinase 13	554.263	396.93	346.44	684.491	789.191	0.93927	0.210759	4.45661	8.32662e-06	0.000134239
ENSG00000103507	BCKDK	protein_coding	branched chain ketoacid dehydrogenase kinase	1853.62	1337.9	1192.33	2834.27	2049.96	0.905371	0.203275	4.45391	8.43202e-06	0.000135587
ENSG00000106290	TAF6	protein_coding	TATA-box binding protein associated factor 6	637.112	446.893	417.171	914.512	769.869	0.917349	0.205965	4.45391	8.43219e-06	0.000135587
ENSG00000189067	LITAF	protein_coding	lipopolysaccharide induced TNF factor	797.496	549.596	549.973	1135.78	954.638	0.886128	0.198951	4.45401	8.42818e-06	0.000135587
ENSG00000163961	RNF168	protein_coding	ring finger protein 168	481.255	643.971	632.253	306.429	342.365	-0.928464	0.208503	-4.453	8.46778e-06	0.00013593
ENSG00000173588	CEP83	protein_coding	centrosomal protein 83	339.272	481.59	473.468	149.633	252.396	-1.14986	0.258222	-4.45299	8.46815e-06	0.00013593
ENSG00000101146	RAE1	protein_coding	ribonucleic acid export 1	771.828	1018.69	1022	593.756	452.864	-0.9196	0.206702	-4.44891	8.63067e-06	0.00013818
ENSG00000118513	MYB	protein_coding	MYB proto-oncogene%2C transcription factor	153.403	92.9871	77.949	220.47	222.205	1.24727	0.280343	4.44908	8.62408e-06	0.00013818
ENSG00000133935	ERG28	protein_coding	ergosterol biosynthesis 28 homolog	512.891	705.037	661.123	378.062	307.344	-0.947106	0.212884	-4.44893	8.62993e-06	0.00013818
ENSG00000082153	BZW1	protein_coding	basic leucine zipper and W2 domains 1	1003.69	1215.77	1384.32	687.675	726.998	-0.843336	0.18957	-4.44869	8.63974e-06	0.000138206
ENSG00000244879	GABPB1-AS1	antisense_RNA	GABPB1 antisense RNA 1	1007.78	730.018	643.801	1160.45	1496.87	0.908611	0.204337	4.44664	8.72244e-06	0.000139409
ENSG00000198743	SLC5A3	protein_coding	solute carrier family 5 member 3	1106.97	1405.91	1502.68	655.838	863.461	-0.894259	0.201127	-4.44625	8.73834e-06	0.000139543
ENSG00000198952	SMG5	protein_coding	SMG5%2C nonsense mediated mRNA decay factor	3683.18	4799.25	4594.66	2893.97	2444.86	-0.78772	0.177247	-4.4442	8.82189e-06	0.000140756
ENSG00000198715	GLMP	protein_coding	glycosylated lysosomal membrane protein	977.361	656.461	681.332	1450.96	1120.69	0.899753	0.202717	4.43847	9.06004e-06	0.000144431
ENSG00000188523	CFAP77	protein_coding	cilia and flagella associated protein 77	64.189	20.818	30.3135	111.429	94.1957	1.64807	0.37134	4.43818	9.07247e-06	0.000144505
ENSG00000105641	SLC5A5	protein_coding	solute carrier family 5 member 5	69.3979	31.921	24.5395	128.143	92.9881	1.62556	0.366302	4.43775	9.09045e-06	0.000144668
ENSG00000127585	FBXL16	protein_coding	F-box and leucine rich repeat protein 16	61.017	26.3695	21.6525	104.266	91.7805	1.65736	0.373557	4.4367	9.13496e-06	0.000145251
ENSG00000176165	FOXG1	protein_coding	forkhead box G1	1142.59	881.296	720.306	1505.08	1463.66	0.853991	0.192588	4.43428	9.2379e-06	0.000146762
ENSG00000124508	BTN2A2	protein_coding	butyrophilin subfamily 2 member A2	457.545	320.597	284.369	658.226	566.986	0.963904	0.217457	4.43261	9.30998e-06	0.000147781
ENSG00000167674	HDGFL2	protein_coding	HDGF like 2	3158.53	2321.9	2114.73	4658.52	3538.98	0.84986	0.191918	4.42824	9.50055e-06	0.000150677
ENSG00000166847	DCTN5	protein_coding	dynactin subunit 5	1671.67	2156.75	2140.71	1300.53	1088.69	-0.816185	0.184456	-4.42483	9.65176e-06	0.000152945
ENSG00000119138	KLF9	protein_coding	Kruppel like factor 9	1061.55	695.322	759.281	1211.39	1580.19	0.898611	0.203107	4.42432	9.6745e-06	0.000153174
ENSG00000100030	MAPK1	protein_coding	mitogen-activated protein kinase 1	2802.93	3412.77	3683.81	2051.88	2063.25	-0.760992	0.172016	-4.42395	9.69136e-06	0.00015331
ENSG00000087903	RFX2	protein_coding	regulatory factor X2	362.236	235.938	233.847	526.899	452.26	0.99866	0.225808	4.42261	9.75141e-06	0.000154129
ENSG00000172613	RAD9A	protein_coding	RAD9 checkpoint clamp component A	544.887	389.991	344.996	766.471	678.089	0.926918	0.209597	4.42237	9.76223e-06	0.000154169
ENSG00000074219	TEAD2	protein_coding	TEA domain transcription factor 2	647.31	430.239	434.493	978.186	746.32	0.944809	0.213684	4.42153	9.80027e-06	0.000154638
ENSG00000134057	CCNB1	protein_coding	cyclin B1	2519.3	3258.71	3207.46	1992.19	1618.84	-0.810267	0.183294	-4.42059	9.8434e-06	0.000155186
ENSG00000108021	FAM208B	protein_coding	family with sequence similarity 208 member B	3913.39	4895.01	5195.16	2425.96	3137.44	-0.825928	0.186868	-4.41986	9.87666e-06	0.000155483
ENSG00000111328	CDK2AP1	protein_coding	cyclin dependent kinase 2 associated protein 1	734.192	925.708	987.354	538.838	484.867	-0.864952	0.195707	-4.41962	9.88734e-06	0.000155483
ENSG00000270641	TSIX	lincRNA	TSIX transcript%2C XIST antisense RNA	174.962	255.368	249.725	76.4083	118.348	-1.24371	0.281407	-4.41963	9.88713e-06	0.000155483
ENSG00000092758	COL9A3	protein_coding	collagen type IX alpha 3 chain	87.2692	38.8603	43.305	137.694	129.217	1.46932	0.332582	4.41793	9.96524e-06	0.000156575
ENSG00000115457	IGFBP2	protein_coding	insulin like growth factor binding protein 2	946.351	642.583	601.939	1518.62	1022.27	0.973493	0.220379	4.41735	9.99182e-06	0.00015686
ENSG00000136003	ISCU	protein_coding	iron-sulfur cluster assembly enzyme	504.364	660.625	674.114	366.919	315.797	-0.922044	0.208817	-4.41555	1.00752e-05	0.000158035
ENSG00000133243	BTBD2	protein_coding	BTB domain containing 2	2987.29	2128.99	2088.74	4388.7	3342.74	0.839547	0.190177	4.41455	1.0122e-05	0.000158635
ENSG00000130751	NPAS1	protein_coding	neuronal PAS domain protein 1	360.142	227.61	229.516	557.144	426.296	1.03595	0.234687	4.41419	1.01388e-05	0.000158764
ENSG00000123095	BHLHE41	protein_coding	basic helix-loop-helix family member e41	143.337	76.3327	82.2795	199.776	214.96	1.25684	0.284783	4.41333	1.01792e-05	0.000159262
ENSG00000197563	PIGN	protein_coding	phosphatidylinositol glycan anchor biosynthesis class N	360.596	467.711	503.781	217.286	253.604	-0.98539	0.223345	-4.41196	1.02438e-05	0.000160138
ENSG00000136425	CIB2	protein_coding	calcium and integrin binding family member 2	380.597	262.307	207.864	614.45	437.769	1.08159	0.245405	4.40736	1.04638e-05	0.00016344
ENSG00000116095	PLEKHA3	protein_coding	pleckstrin homology domain containing A3	365.215	481.59	526.877	180.674	271.718	-1.0757	0.244121	-4.40642	1.05094e-05	0.000163875
ENSG00000170860	LSM3	protein_coding	LSM3 homolog%2C U6 small nuclear RNA and mRNA degradation associated	869.772	1110.29	1182.23	675.736	510.831	-0.907245	0.205884	-4.40658	1.05014e-05	0.000163875
ENSG00000169314	C22orf15	protein_coding	chromosome 22 open reading frame 15	27.0478	43.0239	51.966	7.16328	6.03819	-1.9691	0.446909	-4.40606	1.0527e-05	0.000164013
ENSG00000121073	SLC35B1	protein_coding	solute carrier family 35 member B1	597.571	777.206	796.812	444.919	371.349	-0.904742	0.205393	-4.40493	1.0582e-05	0.000164731
ENSG00000137040	RANBP6	protein_coding	RAN binding protein 6	308.43	434.403	425.832	146.449	227.036	-1.11289	0.252809	-4.40208	1.0722e-05	0.000166771
ENSG00000096092	TMEM14A	protein_coding	transmembrane protein 14A	89.3107	116.581	154.454	46.9593	39.2482	-1.44151	0.327585	-4.40041	1.08046e-05	0.000167915
ENSG00000128951	DUT	protein_coding	deoxyuridine triphosphatase	425.251	567.638	560.078	291.307	281.983	-0.928555	0.211026	-4.40019	1.08154e-05	0.000167942
ENSG00000130733	YIPF2	protein_coding	Yip1 domain family member 2	664.104	444.118	441.711	1014	756.585	0.947032	0.215343	4.39779	1.09357e-05	0.000169668
ENSG00000107021	TBC1D13	protein_coding	TBC1 domain family member 13	777.627	1031.19	1007.56	595.348	476.413	-0.887551	0.201902	-4.39595	1.10291e-05	0.000170974
ENSG00000102935	ZNF423	protein_coding	zinc finger protein 423	220.628	130.46	134.245	340.654	277.153	1.12983	0.257036	4.39561	1.10464e-05	0.0001711
ENSG00000142669	SH3BGRL3	protein_coding	SH3 domain binding glutamate rich protein like 3	720.803	503.796	434.493	1150.9	794.022	0.991083	0.225486	4.39532	1.10611e-05	0.000171184
ENSG00000244509	APOBEC3C	protein_coding	apolipoprotein B mRNA editing enzyme catalytic subunit 3C	1238.17	866.029	824.238	1888.72	1373.69	0.903936	0.205746	4.39345	1.11567e-05	0.00017252
ENSG00000159753	CARMIL2	protein_coding	capping protein regulator and myosin 1 linker 2	237.94	148.502	145.793	339.858	317.609	1.08014	0.245936	4.39193	1.12348e-05	0.000173582
ENSG00000179364	PACS2	protein_coding	phosphofurin acidic cluster sorting protein 2	1180.18	843.824	827.125	1650.74	1399.05	0.83352	0.189837	4.3907	1.12984e-05	0.000174421
ENSG00000140545	MFGE8	protein_coding	milk fat globule-EGF factor 8 protein	1096.88	781.37	726.08	1635.62	1244.47	0.891107	0.202994	4.38981	1.13448e-05	0.00017499
ENSG00000107954	NEURL1	protein_coding	neuralized E3 ubiquitin protein ligase 1	66.0459	29.1452	25.983	110.633	98.4225	1.5954	0.36353	4.38865	1.14058e-05	0.000175786
ENSG00000114125	RNF7	protein_coding	ring finger protein 7	320.256	420.524	446.041	223.654	190.807	-1.00382	0.228752	-4.38826	1.14259e-05	0.000175803
ENSG00000130402	ACTN4	protein_coding	actinin alpha 4	6198.33	4432.85	4414.22	9048.82	6897.42	0.817711	0.186336	4.38836	1.14207e-05	0.000175803
ENSG00000235106	BRD3OS	protein_coding	BRD3 opposite strand	904.99	582.904	661.123	1318.04	1057.89	0.890845	0.203036	4.38763	1.14593e-05	0.000176172
ENSG00000165886	UBTD1	protein_coding	ubiquitin domain containing 1	244.208	167.932	122.697	378.858	307.344	1.14184	0.260321	4.38627	1.15314e-05	0.000177132
ENSG00000141519	CCDC40	protein_coding	coiled-coil domain containing 40	223.825	142.95	131.358	308.817	312.174	1.09539	0.249937	4.38266	1.1724e-05	0.000179943
ENSG00000089351	GRAMD1A	protein_coding	GRAM domain containing 1A	1535.87	1090.86	1034.99	2305.78	1711.83	0.877446	0.200243	4.3819	1.17647e-05	0.000180273
ENSG00000146966	DENND2A	protein_coding	DENN domain containing 2A	90.0668	41.636	44.7485	144.062	129.821	1.44369	0.329466	4.3819	1.1765e-05	0.000180273
ENSG00000077312	SNRPA	protein_coding	small nuclear ribonucleoprotein polypeptide A	3105.64	2274.72	2091.63	4605.99	3450.22	0.847316	0.193396	4.38125	1.18003e-05	0.000180378
ENSG00000081059	TCF7	protein_coding	transcription factor 7	740.182	524.614	499.451	1046.63	890.029	0.878169	0.200426	4.3815	1.17865e-05	0.000180378
ENSG00000226137	BAIAP2-AS1	lincRNA	BAIAP2 antisense RNA 1 (head to head)	368.818	262.307	217.968	514.96	480.036	0.99031	0.226034	4.38123	1.1801e-05	0.000180378
ENSG00000091640	SPAG7	protein_coding	sperm associated antigen 7	713.881	535.717	434.493	1014	871.311	0.911918	0.208183	4.38036	1.18483e-05	0.000180953
ENSG00000137573	SULF1	protein_coding	sulfatase 1	489.918	353.906	307.465	638.328	659.974	0.925099	0.211206	4.38008	1.18636e-05	0.000181037
ENSG00000126583	PRKCG	protein_coding	protein kinase C gamma	42.2122	12.4908	14.435	67.6532	74.2697	1.81181	0.413694	4.37958	1.18906e-05	0.0001813
ENSG00000171314	PGAM1	protein_coding	phosphoglycerate mutase 1	1076.52	796.636	681.332	1587.86	1240.24	0.892781	0.203911	4.37829	1.19613e-05	0.000182229
ENSG00000113812	ACTR8	protein_coding	ARP8 actin related protein 8 homolog	753.127	1010.37	958.484	571.471	472.186	-0.876649	0.200348	-4.37563	1.21084e-05	0.000184318
ENSG00000103319	EEF2K	protein_coding	eukaryotic elongation factor 2 kinase	1270.36	892.399	912.292	1778.09	1498.68	0.826656	0.189028	4.3732	1.2244e-05	0.000185959
ENSG00000166197	NOLC1	protein_coding	nucleolar and coiled-body phosphoprotein 1	9306.44	7042.04	6785.89	12293	11104.8	0.735564	0.168194	4.37332	1.22374e-05	0.000185959
ENSG00000170485	NPAS2	protein_coding	neuronal PAS domain protein 2	301.297	209.568	171.776	433.776	390.067	1.03976	0.23776	4.37316	1.22463e-05	0.000185959
ENSG00000075975	MKRN2	protein_coding	makorin ring finger protein 2	844.311	1088.09	1095.62	629.573	563.967	-0.837315	0.191499	-4.37243	1.2287e-05	0.000186424
ENSG00000111666	CHPT1	protein_coding	choline phosphotransferase 1	617.36	788.309	827.125	453.674	400.332	-0.879678	0.201198	-4.37221	1.22997e-05	0.000186465
ENSG00000073849	ST6GAL1	protein_coding	ST6 beta-galactoside alpha-2%2C6-sialyltransferase 1	381.083	251.204	249.725	547.593	475.809	0.973266	0.222639	4.3715	1.23396e-05	0.000186918
ENSG00000130810	PPAN	protein_coding	peter pan homolog (Drosophila)	152.906	230.386	207.864	97.8982	75.4774	-1.22148	0.279714	-4.36691	1.26018e-05	0.000190733
ENSG00000105880	DLX5	protein_coding	distal-less homeobox 5	188.282	117.969	102.488	288.123	244.547	1.16708	0.267277	4.36655	1.26223e-05	0.000190888
ENSG00000116962	NID1	protein_coding	nidogen 1	6464.65	4879.74	4580.23	8896.79	7501.85	0.767019	0.175734	4.36465	1.27327e-05	0.000192361
ENSG00000124588	NQO2	protein_coding	N-ribosyldihydronicotinamide:quinone reductase 2	655.484	478.814	418.615	925.655	798.852	0.897738	0.20569	4.36452	1.27404e-05	0.000192361
ENSG00000204519	ZNF551	protein_coding	zinc finger protein 551	184.841	255.368	261.273	112.225	110.499	-1.12308	0.25735	-4.36403	1.27686e-05	0.000192629
ENSG00000090238	YPEL3	protein_coding	yippee like 3	225.964	147.114	124.141	349.409	283.191	1.12719	0.25832	4.36356	1.27962e-05	0.000192889
ENSG00000105072	C19orf44	protein_coding	chromosome 19 open reading frame 44	497.15	340.028	333.448	698.022	617.103	0.917761	0.210503	4.35984	1.30157e-05	0.000195955
ENSG00000124126	PREX1	protein_coding	phosphatidylinositol-3%2C4%2C5-trisphosphate dependent Rac exchange factor 1	258.603	151.278	166.002	401.94	315.193	1.09197	0.250487	4.3594	1.30418e-05	0.000195955
ENSG00000162337	LRP5	protein_coding	LDL receptor related protein 5	1682.47	1174.14	1180.78	2490.43	1884.52	0.855545	0.196252	4.35941	1.30413e-05	0.000195955
ENSG00000197444	OGDHL	protein_coding	oxoglutarate dehydrogenase like	366.009	237.325	239.621	537.246	449.845	0.988469	0.226728	4.3597	1.30239e-05	0.000195955
ENSG00000174021	GNG5	protein_coding	G protein subunit gamma 5	915.441	1215.77	1200.99	722.695	522.303	-0.912298	0.209283	-4.35915	1.30566e-05	0.000196018
ENSG00000162769	FLVCR1	protein_coding	feline leukemia virus subgroup C cellular receptor 1	641.8	854.926	835.786	389.205	487.282	-0.90182	0.206894	-4.35886	1.30744e-05	0.000196127
ENSG00000187676	B3GLCT	protein_coding	beta 3-glucosyltransferase	307.129	437.178	392.632	193.409	205.298	-0.995546	0.228589	-4.35518	1.32957e-05	0.000199285
ENSG00000166165	CKB	protein_coding	creatine kinase B	19571.8	14124.3	13540	29445.1	21177.7	0.836619	0.192114	4.3548	1.33187e-05	0.000199469
ENSG00000105376	ICAM5	protein_coding	intercellular adhesion molecule 5	242.795	163.768	134.245	357.368	315.797	1.09082	0.250541	4.35388	1.33749e-05	0.000200149
ENSG00000108061	SHOC2	protein_coding	SHOC2%2C leucine rich repeat scaffold protein	629.952	871.581	834.343	319.96	493.924	-1.00235	0.23034	-4.35163	1.35131e-05	0.000202054
ENSG00000167397	VKORC1	protein_coding	vitamin K epoxide reductase complex subunit 1	371.672	252.592	225.186	565.103	443.807	1.01185	0.232589	4.35039	1.35897e-05	0.000202872
ENSG00000176946	THAP4	protein_coding	THAP domain containing 4	1491.09	1040.9	1037.88	2216.64	1668.96	0.863054	0.198384	4.35041	1.35883e-05	0.000202872
ENSG00000140990	NDUFB10	protein_coding	NADH:ubiquinone oxidoreductase subunit B10	4039.12	2810.43	2811.94	6191.46	4342.67	0.866284	0.19916	4.3497	1.36325e-05	0.000203347
ENSG00000143603	KCNN3	protein_coding	potassium calcium-activated channel subfamily N member 3	73.4087	34.6967	30.3135	106.653	121.971	1.53146	0.352119	4.34928	1.36584e-05	0.000203571
ENSG00000188290	HES4	protein_coding	hes family bHLH transcription factor 4	1409.32	977.059	1017.67	2015.27	1627.29	0.833561	0.191686	4.34858	1.37021e-05	0.000204058
ENSG00000163605	PPP4R2	protein_coding	protein phosphatase 4 regulatory subunit 2	1150.03	1441.99	1665.8	569.083	923.239	-0.995158	0.228979	-4.34607	1.38597e-05	0.00020624
ENSG00000135441	BLOC1S1	protein_coding	biogenesis of lysosomal organelles complex 1 subunit 1	93.7512	156.829	127.028	54.9185	36.2291	-1.43154	0.329452	-4.34523	1.39131e-05	0.000206868
ENSG00000138794	CASP6	protein_coding	caspase 6	341.254	238.713	202.09	491.879	432.334	1.00343	0.230962	4.34458	1.39541e-05	0.000207312
ENSG00000036257	CUL3	protein_coding	cullin 3	1532.47	1959.67	1948.72	1045.84	1175.64	-0.785711	0.180876	-4.34392	1.39964e-05	0.000207608
ENSG00000142089	IFITM3	protein_coding	interferon induced transmembrane protein 3	98.4214	48.5754	49.079	160.776	135.255	1.39832	0.321899	4.34399	1.39919e-05	0.000207608
ENSG00000140464	PML	protein_coding	promyelocytic leukemia	1082.58	767.491	707.315	1653.92	1201.6	0.906778	0.208772	4.34339	1.403e-05	0.00020794
ENSG00000279432	AC015799.1	TEC	---	55.7848	90.2114	88.0535	18.3062	26.568	-1.62456	0.374078	-4.34285	1.40648e-05	0.00020829
ENSG00000101445	PPP1R16B	protein_coding	protein phosphatase 1 regulatory subunit 16B	155.949	87.4357	83.723	264.245	188.391	1.26224	0.290687	4.34227	1.41019e-05	0.000208672
ENSG00000104147	OIP5	protein_coding	Opa interacting protein 5	108.617	169.32	150.124	61.2858	53.7399	-1.31683	0.303331	-4.34124	1.41678e-05	0.00020943
ENSG00000179526	SHARPIN	protein_coding	SHANK associated RH domain interactor	606.883	413.585	395.519	926.451	691.976	0.946547	0.218042	4.34112	1.41757e-05	0.00020943
ENSG00000154277	UCHL1	protein_coding	ubiquitin C-terminal hydrolase L1	3700	2674.42	2658.93	5276.15	4190.5	0.797271	0.183683	4.34047	1.42177e-05	0.000209883
ENSG00000004766	VPS50	protein_coding	VPS50%2C EARP/GARPII complex subunit	302.104	403.869	456.146	122.572	225.828	-1.18686	0.273694	-4.33646	1.44796e-05	0.00021358
ENSG00000277258	PCGF2	protein_coding	polycomb group ring finger 2	957.696	671.728	646.688	1425.49	1086.87	0.886809	0.204517	4.33611	1.45025e-05	0.000213747
ENSG00000149150	SLC43A1	protein_coding	solute carrier family 43 member 1	285.813	181.811	176.107	439.348	345.988	1.05654	0.243734	4.33482	1.45882e-05	0.00021484
ENSG00000181544	FANCB	protein_coding	Fanconi anemia complementation group B	195.089	280.349	288.7	72.4287	138.878	-1.27762	0.294846	-4.33316	1.46984e-05	0.000216292
ENSG00000115414	FN1	protein_coding	fibronectin 1	1614.28	1120.01	1202.44	2225.39	1909.28	0.800953	0.184942	4.33084	1.48542e-05	0.000218396
ENSG00000116852	KIF21B	protein_coding	kinesin family member 21B	345.743	242.877	203.533	503.021	433.542	1.00372	0.231769	4.33068	1.4865e-05	0.000218396
ENSG00000168488	ATXN2L	protein_coding	ataxin 2 like	5841.54	4435.63	4203.47	7830.26	6896.82	0.744803	0.172016	4.32985	1.4921e-05	0.000219046
ENSG00000100353	EIF3D	protein_coding	eukaryotic translation initiation factor 3 subunit D	5188.32	3777.78	3672.26	7517.46	5785.79	0.804843	0.185952	4.32824	1.50309e-05	0.000220485
ENSG00000178075	GRAMD1C	protein_coding	GRAM domain containing 1C	99.7707	49.9632	41.8615	112.225	195.033	1.48897	0.344246	4.32532	1.52309e-05	0.000223242
ENSG00000100387	RBX1	protein_coding	ring-box 1	381.655	464.936	555.747	249.919	256.019	-0.957113	0.22134	-4.32418	1.53097e-05	0.000224221
ENSG00000141503	MINK1	protein_coding	misshapen like kinase 1	2379.83	1788.96	1655.69	3298.29	2776.36	0.788585	0.18242	4.32291	1.53982e-05	0.000225338
ENSG00000198899	MT-ATP6	protein_coding	mitochondrially encoded ATP synthase 6	104372	77856.6	73158	150557	115916	0.789603	0.182667	4.32263	1.54177e-05	0.000225338
ENSG00000263731	AC145207.5	lincRNA	---	153.37	213.732	220.855	90.7349	88.1576	-1.17308	0.271385	-4.32257	1.54225e-05	0.000225338
ENSG00000171097	KYAT1	protein_coding	kynurenine aminotransferase 1	247.049	160.993	144.35	372.491	310.363	1.07813	0.24943	4.32239	1.54351e-05	0.000225345
ENSG00000081014	AP4E1	protein_coding	adaptor related protein complex 4 epsilon 1 subunit	270.435	356.682	385.414	148.837	190.807	-1.05001	0.242999	-4.32102	1.55308e-05	0.000226564
ENSG00000101558	VAPA	protein_coding	VAMP associated protein A	1057.46	1350.4	1352.56	749.757	777.115	-0.793544	0.183771	-4.31812	1.57365e-05	0.000229385
ENSG00000131171	SH3BGRL	protein_coding	SH3 domain binding glutamate rich protein like	828.305	507.96	642.357	1080.86	1082.04	0.87068	0.201654	4.31768	1.57675e-05	0.000229655
ENSG00000186416	NKRF	protein_coding	NFKB repressing factor	846.096	1113.07	1063.86	592.165	615.291	-0.816963	0.189274	-4.3163	1.58665e-05	0.000230917
ENSG00000128274	A4GALT	protein_coding	alpha 1%2C4-galactosyltransferase (P blood group)	82.5623	38.8603	36.0875	149.633	105.668	1.49896	0.34734	4.31555	1.59207e-05	0.000231523
ENSG00000185668	POU3F1	protein_coding	POU class 3 homeobox 1	78.0981	30.5331	40.418	129.735	111.706	1.49975	0.347737	4.31289	1.61135e-05	0.000234144
ENSG00000107438	PDLIM1	protein_coding	PDZ and LIM domain 1	1963.81	1364.27	1356.89	3003.8	2130.27	0.874159	0.202799	4.31047	1.62908e-05	0.000236536
ENSG00000080822	CLDND1	protein_coding	claudin domain containing 1	1174.42	811.903	863.213	1392.86	1629.71	0.818478	0.18996	4.30868	1.6423e-05	0.000238268
ENSG00000103067	ESRP2	protein_coding	epithelial splicing regulatory protein 2	733.988	535.717	472.024	1064.15	864.065	0.891236	0.206872	4.30816	1.64622e-05	0.00023865
ENSG00000105698	USF2	protein_coding	upstream transcription factor 2%2C c-fos interacting	1796.86	1354.56	1160.57	2641.66	2030.64	0.854548	0.198372	4.3078	1.64887e-05	0.000238847
ENSG00000213315	AL122020.1	processed_pseudogene	---	41.5316	11.1029	12.9915	93.1226	48.9093	1.85019	0.429592	4.30685	1.65594e-05	0.000239685
ENSG00000169251	NMD3	protein_coding	NMD3 ribosome export adaptor	699.804	881.296	978.693	393.98	545.248	-0.932816	0.216649	-4.30566	1.66487e-05	0.000240602
ENSG00000182175	RGMA	protein_coding	repulsive guidance molecule family member a	721.55	499.632	496.564	1043.45	846.554	0.880739	0.204548	4.30578	1.66396e-05	0.000240602
ENSG00000150630	VEGFC	protein_coding	vascular endothelial growth factor C	103.55	44.4118	59.1835	171.123	139.482	1.38562	0.32186	4.30504	1.66953e-05	0.000241088
ENSG00000142444	TIMM29	protein_coding	translocase of inner mitochondrial membrane 29	186.568	260.919	267.047	128.939	89.3652	-1.17093	0.272055	-4.304	1.67738e-05	0.000242033
ENSG00000003137	CYP26B1	protein_coding	cytochrome P450 family 26 subfamily B member 1	248.156	174.871	131.358	344.633	341.761	1.08048	0.25119	4.30145	1.69683e-05	0.00024465
ENSG00000160360	GPSM1	protein_coding	G protein signaling modulator 1	815.167	537.105	580.287	1212.19	931.089	0.894354	0.207965	4.30051	1.70409e-05	0.000245505
ENSG00000146733	PSPH	protein_coding	phosphoserine phosphatase	672.181	473.263	451.815	970.227	793.418	0.886633	0.206187	4.30015	1.70684e-05	0.000245711
ENSG00000104899	AMH	protein_coding	anti-Mullerian hormone	335.765	441.342	457.589	234	210.129	-0.961886	0.223756	-4.29882	1.71712e-05	0.000246999
ENSG00000179021	C3orf38	protein_coding	chromosome 3 open reading frame 38	472.166	628.704	612.044	312.797	335.119	-0.892327	0.207707	-4.2961	1.73833e-05	0.000249856
ENSG00000169992	NLGN2	protein_coding	neuroligin 2	2291.26	1720.96	1670.13	2913.07	2860.89	0.742914	0.172959	4.29531	1.74449e-05	0.000250548
ENSG00000196189	SEMA4A	protein_coding	semaphorin 4A	63.0535	24.9816	27.4265	109.837	89.969	1.58761	0.369736	4.29389	1.75566e-05	0.000251957
ENSG00000173821	RNF213	protein_coding	ring finger protein 213	2469.33	1779.25	1847.68	3313.42	2936.97	0.758501	0.176678	4.29313	1.76172e-05	0.000252631
ENSG00000181790	ADGRB1	protein_coding	adhesion G protein-coupled receptor B1	235.681	152.665	138.576	352.593	298.89	1.07736	0.251126	4.29011	1.78585e-05	0.000255894
ENSG00000156515	HK1	protein_coding	hexokinase 1	3455.66	2577.27	2329.81	5084.34	3831.23	0.826321	0.192641	4.28943	1.79134e-05	0.000256483
ENSG00000234444	ZNF736	protein_coding	zinc finger protein 736	377.703	491.305	551.417	180.674	287.418	-1.07078	0.249644	-4.28922	1.79301e-05	0.000256524
ENSG00000055163	CYFIP2	protein_coding	cytoplasmic FMR1 interacting protein 2	1651.4	1199.12	1160.57	2353.54	1892.37	0.813803	0.18979	4.28791	1.80363e-05	0.000257844
ENSG00000185515	BRCC3	protein_coding	BRCA1/BRCA2-containing complex subunit 3	820.075	1081.15	1104.28	440.94	653.936	-0.942129	0.21973	-4.28767	1.80553e-05	0.000257917
ENSG00000104859	CLASRP	protein_coding	CLK4 associating serine/arginine rich protein	1220.2	899.338	821.351	1752.62	1407.5	0.839652	0.195852	4.28718	1.80954e-05	0.000258093
ENSG00000197301	AC090673.1	antisense_RNA	---	28.2985	48.5754	51.966	2.38776	10.2649	-1.95914	0.456963	-4.28731	1.80853e-05	0.000258093
ENSG00000084623	EIF3I	protein_coding	eukaryotic translation initiation factor 3 subunit I	6647.79	5004.65	4575.89	9586.06	7424.56	0.796981	0.185925	4.28658	1.81443e-05	0.000258591
ENSG00000056487	PHF21B	protein_coding	PHD finger protein 21B	228.181	140.175	138.576	352.593	281.38	1.09604	0.255796	4.2848	1.82903e-05	0.000260351
ENSG00000135945	REV1	protein_coding	REV1%2C DNA directed polymerase	530.961	663.401	737.628	327.919	394.898	-0.90624	0.211504	-4.28473	1.82958e-05	0.000260351
ENSG00000078369	GNB1	protein_coding	G protein subunit beta 1	7649.33	5677.77	5566.14	10619.2	8734.24	0.756846	0.176722	4.28269	1.8465e-05	0.000262557
ENSG00000135333	EPHA7	protein_coding	EPH receptor A7	736.014	979.835	1075.41	297.674	591.139	-1.11409	0.260151	-4.28246	1.84839e-05	0.000262624
ENSG00000015285	WAS	protein_coding	Wiskott-Aldrich syndrome	38.1379	12.4908	10.1045	75.6124	54.3437	1.83196	0.427838	4.28189	1.85309e-05	0.00026309
ENSG00000108840	HDAC5	protein_coding	histone deacetylase 5	952.593	652.298	666.897	1412.76	1078.42	0.874505	0.204297	4.28056	1.86424e-05	0.000264471
ENSG00000198467	TPM2	protein_coding	tropomyosin 2	322.703	228.998	190.542	440.144	431.127	0.990693	0.231463	4.28013	1.86783e-05	0.000264778
ENSG00000120697	ALG5	protein_coding	ALG5%2C dolichyl-phosphate beta-glucosyltransferase	272.062	356.682	381.084	186.245	164.239	-1.00859	0.235761	-4.27801	1.88572e-05	0.000266841
ENSG00000166582	CENPV	protein_coding	centromere protein V	729.158	1004.82	905.074	561.124	445.618	-0.88209	0.206197	-4.27789	1.8867e-05	0.000266841
ENSG00000171004	HS6ST2	protein_coding	heparan sulfate 6-O-sulfotransferase 2	781.985	953.465	1065.3	545.205	563.967	-0.828329	0.193621	-4.2781	1.88494e-05	0.000266841
ENSG00000146094	DOK3	protein_coding	docking protein 3	318.36	451.057	402.736	210.123	209.525	-0.966657	0.226345	-4.27073	1.94837e-05	0.000275354
ENSG00000007168	PAFAH1B1	protein_coding	platelet activating factor acetylhydrolase 1b regulatory subunit 1	2183.54	2709.12	2785.95	1606.96	1632.12	-0.737851	0.172861	-4.26846	1.96826e-05	0.000277741
ENSG00000008394	MGST1	protein_coding	microsomal glutathione S-transferase 1	644.236	417.748	473.468	902.573	783.153	0.876618	0.20537	4.26848	1.96811e-05	0.000277741
ENSG00000139445	FOXN4	protein_coding	forkhead box N4	136.383	80.4963	72.175	194.204	198.656	1.23107	0.28844	4.26803	1.9721e-05	0.000278072
ENSG00000088356	PDRG1	protein_coding	p53 and DNA damage regulated 1	286.679	384.439	395.519	206.143	160.616	-1.02148	0.239372	-4.26734	1.97815e-05	0.000278291
ENSG00000112210	RAB23	protein_coding	RAB23%2C member RAS oncogene family	203.581	270.634	297.361	107.449	138.878	-1.10941	0.259977	-4.26735	1.9781e-05	0.000278291
ENSG00000189343	RPS2P46	processed_pseudogene	---	244.573	165.156	121.254	409.899	281.983	1.16163	0.27221	4.2674	1.97766e-05	0.000278291
ENSG00000113083	LOX	protein_coding	lysyl oxidase	261.747	152.665	174.663	322.348	397.313	1.05923	0.248237	4.26703	1.98088e-05	0.000278464
ENSG00000170871	KIAA0232	protein_coding	KIAA0232	760.5	938.199	1033.55	499.042	571.213	-0.842996	0.19757	-4.26682	1.98275e-05	0.000278516
ENSG00000141854	MISP3	protein_coding	MISP family member 3	51.04	20.818	17.322	89.939	76.0812	1.67583	0.392808	4.26629	1.98751e-05	0.000278974
ENSG00000090612	ZNF268	protein_coding	zinc finger protein 268	186.961	292.84	255.499	66.0614	133.444	-1.29406	0.303398	-4.26521	1.99715e-05	0.000280115
ENSG00000152672	CLEC4F	protein_coding	C-type lectin domain family 4 member F	45.3163	22.2059	5.774	77.2042	76.0812	1.80571	0.423447	4.26431	2.0052e-05	0.00028103
ENSG00000104320	NBN	protein_coding	nibrin	1060.67	1375.38	1478.14	526.899	862.253	-0.976386	0.229029	-4.26315	2.01562e-05	0.000282277
ENSG00000279207	AC015813.6	TEC	---	176.909	231.774	262.717	105.061	108.084	-1.11846	0.262416	-4.26216	2.0246e-05	0.000283322
ENSG00000171109	MFN1	protein_coding	mitofusin 1	618.411	834.108	801.142	358.96	479.432	-0.913244	0.214291	-4.2617	2.02876e-05	0.00028369
ENSG00000075914	EXOSC7	protein_coding	exosome component 7	269.294	385.827	343.553	175.102	172.692	-1.00279	0.235316	-4.26148	2.03075e-05	0.000283754
ENSG00000078668	VDAC3	protein_coding	voltage dependent anion channel 3	1514.85	1918.03	1948.72	1189.1	1003.55	-0.788545	0.185053	-4.26119	2.03341e-05	0.000283913
ENSG00000101040	ZMYND8	protein_coding	zinc finger MYND-type containing 8	1657.99	1267.12	1160.57	2158.54	2045.74	0.764369	0.179556	4.257	2.07187e-05	0.000288986
ENSG00000225091	SNORA71A	snoRNA	small nucleolar RNA%2C H/ACA box 71A	16.7531	27.7574	34.644	1.59184	3.01909	-2.04832	0.481178	-4.25689	2.07286e-05	0.000288986
ENSG00000065978	YBX1	protein_coding	Y-box binding protein 1	7546.82	5783.24	5203.82	10657.4	8542.83	0.77613	0.182331	4.25671	2.07454e-05	0.000289003
ENSG00000076382	SPAG5	protein_coding	sperm associated antigen 5	1020.97	1325.41	1294.82	785.573	678.089	-0.807865	0.189807	-4.25624	2.07896e-05	0.000289236
ENSG00000125611	CHCHD5	protein_coding	coiled-coil-helix-coiled-coil-helix domain containing 5	241.186	152.665	144.35	374.878	292.852	1.0816	0.254124	4.2562	2.07933e-05	0.000289236
ENSG00000007264	MATK	protein_coding	megakaryocyte-associated tyrosine kinase	574.524	385.827	369.536	910.533	632.198	0.969551	0.227816	4.25585	2.08253e-05	0.000289465
ENSG00000081307	UBA5	protein_coding	ubiquitin like modifier activating enzyme 5	599.722	770.267	860.326	293.694	474.602	-1.01409	0.238439	-4.25305	2.10881e-05	0.000292898
ENSG00000170242	USP47	protein_coding	ubiquitin specific peptidase 47	1201.59	1658.5	1608.06	553.164	986.64	-1.01452	0.238551	-4.25286	2.11062e-05	0.000292929
ENSG00000160613	PCSK7	protein_coding	proprotein convertase subtilisin/kexin type 7	539.881	714.752	691.436	369.307	384.029	-0.859811	0.202202	-4.25225	2.11635e-05	0.000293506
ENSG00000163257	DCAF16	protein_coding	DDB1 and CUL4 associated factor 16	2697.18	2040.17	1977.59	3341.27	3429.69	0.729045	0.171481	4.25146	2.12383e-05	0.000294322
ENSG00000242498	ARPIN	protein_coding	actin related protein 2/3 complex inhibitor	1074.29	791.085	740.515	1496.33	1269.23	0.8176	0.192354	4.2505	2.13291e-05	0.00029536
ENSG00000054179	ENTPD2	protein_coding	ectonucleoside triphosphate diphosphohydrolase 2	31.2222	8.32721	7.2175	65.2654	44.0788	1.90225	0.447793	4.24806	2.15631e-05	0.000298378
ENSG00000153561	RMND5A	protein_coding	required for meiotic nuclear division 5 homolog A	2203.38	2653.6	2907.21	1578.31	1674.39	-0.747518	0.175978	-4.24779	2.15893e-05	0.000298517
ENSG00000151445	VIPAS39	protein_coding	VPS33B interacting protein%2C apical-basolateral polarity regulator%2C spe-39 homolog	383.238	244.265	264.16	554.756	469.771	0.953579	0.22458	4.24605	2.17568e-05	0.000300611
ENSG00000183741	CBX6	protein_coding	chromobox 6	5473.02	7209.97	6826.31	4496.15	3359.65	-0.804804	0.189609	-4.24454	2.19046e-05	0.000302427
ENSG00000061656	SPAG4	protein_coding	sperm associated antigen 4	99.6687	48.5754	53.4095	156	140.69	1.35192	0.318665	4.24243	2.21112e-05	0.000304826
ENSG00000197157	SND1	protein_coding	staphylococcal nuclease and tudor domain containing 1	6386.76	4656.3	4394.01	9625.86	6870.85	0.829793	0.195587	4.24258	2.20969e-05	0.000304826
ENSG00000106689	LHX2	protein_coding	LIM homeobox 2	119.32	72.1691	51.966	199.776	153.37	1.32851	0.313186	4.24193	2.2161e-05	0.000305285
ENSG00000141101	NOB1	protein_coding	NIN1/PSMD8 binding protein 1 homolog	1429.73	1021.47	1013.34	2059.84	1624.27	0.820916	0.193617	4.23989	2.23627e-05	0.000307836
ENSG00000168071	CCDC88B	protein_coding	coiled-coil domain containing 88B	83.2819	34.6967	44.7485	132.919	120.764	1.43755	0.339104	4.23927	2.24249e-05	0.000308463
ENSG00000086598	TMED2	protein_coding	transmembrane p24 trafficking protein 2	2730.48	3423.87	3416.76	2036.76	2044.53	-0.721717	0.170407	-4.23525	2.28294e-05	0.000313794
ENSG00000169592	INO80E	protein_coding	INO80 complex subunit E	1949.52	1425.34	1355.45	2832.68	2184.62	0.816479	0.19281	4.23464	2.28916e-05	0.000314417
ENSG00000146416	AIG1	protein_coding	androgen induced 1	723.721	478.814	525.434	1041.06	849.573	0.869916	0.20545	4.2342	2.29365e-05	0.000314791
ENSG00000168906	MAT2A	protein_coding	methionine adenosyltransferase 2A	2934.66	3607.07	3755.99	2260.41	2115.18	-0.727013	0.171707	-4.23404	2.29528e-05	0.000314791
ENSG00000159131	GART	protein_coding	phosphoribosylglycinamide formyltransferase%2C phosphoribosylglycinamide synthetase%2C phosphoribosylaminoimidazole synthetase	6190.26	4668.79	4515.27	8412.08	7164.91	0.737103	0.174127	4.23314	2.30448e-05	0.000315819
ENSG00000232040	ZBED9	protein_coding	zinc finger BED-type containing 9	126.379	197.077	177.55	46.9593	83.9308	-1.33109	0.314493	-4.2325	2.31107e-05	0.000316489
ENSG00000177971	IMP3	protein_coding	IMP3%2C U3 small nucleolar ribonucleoprotein	303.02	426.075	404.18	226.041	155.785	-1.0471	0.247496	-4.23079	2.3287e-05	0.000318668
ENSG00000165424	ZCCHC24	protein_coding	zinc finger CCHC-type containing 24	596.599	419.136	409.954	833.328	723.979	0.86689	0.204929	4.23019	2.33496e-05	0.000319289
ENSG00000231043	AC007238.1	processed_pseudogene	---	76.2034	38.8603	31.757	112.225	121.971	1.46887	0.347271	4.22974	2.33962e-05	0.00031969
ENSG00000177301	KCNA2	protein_coding	potassium voltage-gated channel subfamily A member 2	43.0057	9.71507	18.7655	66.8573	76.685	1.75857	0.415931	4.22804	2.35738e-05	0.00032188
ENSG00000197989	SNHG12	antisense_RNA	small nucleolar RNA host gene 12	392.132	527.39	508.112	274.592	258.434	-0.90977	0.215185	-4.22785	2.35932e-05	0.000321908
ENSG00000010626	LRRC23	protein_coding	leucine rich repeat containing 23	78.8875	37.4724	36.0875	134.51	107.48	1.46011	0.345754	4.22298	2.41092e-05	0.000328708
ENSG00000280347	AC000123.3	TEC	---	134.874	223.447	187.655	36.6123	91.7805	-1.43335	0.339486	-4.22211	2.42023e-05	0.000329734
ENSG00000094975	SUCO	protein_coding	SUN domain containing ossification factor	751.194	993.713	1055.2	347.817	608.046	-1.02505	0.2428	-4.22179	2.42369e-05	0.000329963
ENSG00000261971	MMP25-AS1	antisense_RNA	MMP25 antisense RNA 1	424.07	299.779	274.265	529.287	592.95	0.916902	0.217518	4.2153	2.49446e-05	0.00033935
ENSG00000160050	CCDC28B	protein_coding	coiled-coil domain containing 28B	369.051	237.325	245.395	558.736	434.75	0.977662	0.231985	4.21433	2.50516e-05	0.000340305
ENSG00000183562	AC131971.1	antisense_RNA	---	20.7481	33.3088	41.8615	2.38776	5.43437	-1.98288	0.470491	-4.21448	2.5035e-05	0.000340305
ENSG00000140299	BNIP2	protein_coding	BCL2 interacting protein 2	560.093	723.079	793.925	280.164	443.203	-0.998738	0.237024	-4.21365	2.51272e-05	0.000340336
ENSG00000165475	CRYL1	protein_coding	crystallin lambda 1	100.378	47.1875	53.4095	173.511	127.406	1.37482	0.326273	4.21373	2.51192e-05	0.000340336
ENSG00000203485	INF2	protein_coding	inverted formin%2C FH2 and WH2 domain containing	1346	918.768	970.032	2000.15	1495.06	0.848018	0.201249	4.21379	2.51126e-05	0.000340336
ENSG00000279738	AL022311.1	sense_overlapping	---	244.162	353.906	310.352	156	156.389	-1.01753	0.241465	-4.21399	2.50895e-05	0.000340336
ENSG00000136159	NUDT15	protein_coding	nudix hydrolase 15	503.469	660.625	651.018	350.205	352.026	-0.86013	0.204149	-4.21324	2.51732e-05	0.000340711
ENSG00000253368	TRNP1	protein_coding	TMF1-regulated nuclear protein 1	269.245	180.423	158.785	409.899	327.874	1.04206	0.247352	4.21286	2.52153e-05	0.000341031
ENSG00000087116	ADAMTS2	protein_coding	ADAM metallopeptidase with thrombospondin type 1 motif 2	170.908	104.09	96.7145	264.245	218.582	1.15469	0.2741	4.21267	2.52372e-05	0.000341078
ENSG00000099625	CBARP	protein_coding	CACN beta subunit associated regulatory protein	304.029	198.465	190.542	464.817	362.291	1.01579	0.241183	4.21168	2.53478e-05	0.000342193
ENSG00000145506	NKD2	protein_coding	naked cuticle homolog 2	362.795	248.428	210.751	582.613	409.389	1.03407	0.245528	4.2116	2.53565e-05	0.000342193
ENSG00000078246	TULP3	protein_coding	tubby like protein 3	996.96	745.285	688.549	1340.33	1213.68	0.799739	0.189924	4.21084	2.54426e-05	0.000343106
ENSG00000245937	LINC01184	lincRNA	long intergenic non-protein coding RNA 1184	331.115	234.55	202.09	453.674	434.146	0.963475	0.228831	4.21043	2.54889e-05	0.00034348
ENSG00000078549	ADCYAP1R1	protein_coding	ADCYAP receptor type I	202.499	127.684	119.81	301.654	260.85	1.09253	0.259505	4.21006	2.55298e-05	0.000343616
ENSG00000118454	ANKRD13C	protein_coding	ankyrin repeat domain 13C	754.069	952.077	1026.33	444.919	592.95	-0.883984	0.209972	-4.21001	2.5536e-05	0.000343616
ENSG00000266714	MYO15B	protein_coding	myosin XVB	89.4109	51.3511	36.0875	131.327	138.878	1.40459	0.333695	4.20919	2.56285e-05	0.000344611
ENSG00000165138	ANKS6	protein_coding	ankyrin repeat and sterile alpha motif domain containing 6	1789.49	1300.43	1265.95	2572.41	2019.17	0.805351	0.191341	4.20899	2.56512e-05	0.000344666
ENSG00000169905	TOR1AIP2	protein_coding	torsin 1A interacting protein 2	2526.12	3151.85	3292.62	1617.31	2042.72	-0.784847	0.186491	-4.2085	2.5707e-05	0.000345166
ENSG00000130787	HIP1R	protein_coding	huntingtin interacting protein 1 related	882.842	634.256	600.496	1284.61	1012	0.854102	0.202955	4.20833	2.57259e-05	0.00034517
ENSG00000128408	RIBC2	protein_coding	RIB43A domain with coiled-coils 2	96.0854	41.636	54.853	154.408	133.444	1.37312	0.32631	4.20802	2.5762e-05	0.000345405
ENSG00000148672	GLUD1	protein_coding	glutamate dehydrogenase 1	1146.53	1436.44	1507.01	901.777	740.886	-0.808379	0.19214	-4.20723	2.58519e-05	0.000346359
ENSG00000279541	AC005261.6	TEC	---	48.0148	84.6599	70.7315	14.3266	22.3413	-1.64952	0.392268	-4.20509	2.60974e-05	0.000349396
ENSG00000137094	DNAJB5	protein_coding	DnaJ heat shock protein family (Hsp40) member B5	239.846	140.175	155.898	374.082	289.229	1.0761	0.255941	4.20446	2.61702e-05	0.000349866
ENSG00000137161	CNPY3	protein_coding	canopy FGF signaling regulator 3	729.883	528.778	480.685	1066.53	843.535	0.875291	0.208174	4.20461	2.6153e-05	0.000349866
ENSG00000175115	PACS1	protein_coding	phosphofurin acidic cluster sorting protein 1	1061.82	743.897	756.394	1536.92	1210.05	0.834322	0.198734	4.19818	2.69065e-05	0.000359451
ENSG00000256073	URB1-AS1	lincRNA	URB1 antisense RNA 1 (head to head)	109.44	65.2298	49.079	174.306	149.143	1.32049	0.314602	4.19732	2.70095e-05	0.000360568
ENSG00000197299	BLM	protein_coding	Bloom syndrome RecQ like helicase	1260.68	1684.87	1609.5	724.287	1024.08	-0.869778	0.207232	-4.19712	2.7033e-05	0.000360621
ENSG00000141971	MVB12A	protein_coding	multivesicular body subunit 12A	686.675	476.039	464.807	1027.53	778.322	0.892785	0.212753	4.19634	2.7126e-05	0.000361602
ENSG00000185201	IFITM2	protein_coding	interferon induced transmembrane protein 2	221.638	145.726	119.81	358.96	262.057	1.12294	0.267631	4.19584	2.71859e-05	0.00036214
ENSG00000118246	FASTKD2	protein_coding	FAST kinase domains 2	507.827	659.237	662.566	347.817	361.687	-0.85627	0.204118	-4.19497	2.7291e-05	0.00036328
ENSG00000100364	KIAA0930	protein_coding	KIAA0930	1704.84	1262.96	1146.14	2519.09	1891.16	0.834119	0.198848	4.19476	2.73162e-05	0.000363354
ENSG00000168496	FEN1	protein_coding	flap structure-specific endonuclease 1	1208.91	1573.84	1509.9	941.573	810.325	-0.78529	0.187246	-4.19388	2.74218e-05	0.000364498
ENSG00000155363	MOV10	protein_coding	Mov10 RISC complex RNA helicase	1640.75	1167.2	1208.21	2297.03	1890.56	0.786316	0.187506	4.19356	2.74608e-05	0.000364567
ENSG00000174640	SLCO2A1	protein_coding	solute carrier organic anion transporter family member 2A1	41.8246	16.6544	11.548	68.4491	70.6468	1.73685	0.414175	4.19352	2.74663e-05	0.000364567
ENSG00000132471	WBP2	protein_coding	WW domain binding protein 2	2433.82	1719.57	1779.84	3525.93	2709.94	0.800116	0.190809	4.19327	2.74957e-05	0.000364696
ENSG00000177051	FBXO46	protein_coding	F-box protein 46	874.485	653.686	593.278	1193.08	1057.89	0.81632	0.1947	4.19271	2.75638e-05	0.000365338
ENSG00000100600	LGMN	protein_coding	legumain	1333.37	972.895	905.074	1968.31	1487.21	0.840405	0.200484	4.19187	2.7666e-05	0.000365649
ENSG00000117691	NENF	protein_coding	neudesin neurotrophic factor	513.646	684.219	684.219	401.144	285.002	-0.942461	0.224805	-4.19235	2.76076e-05	0.000365649
ENSG00000169136	ATF5	protein_coding	activating transcription factor 5	377.864	532.941	474.911	277.776	225.828	-0.946399	0.225759	-4.19208	2.76415e-05	0.000365649
ENSG00000174444	RPL4	protein_coding	ribosomal protein L4	18775.4	13792.6	13794.1	26642.6	20872.2	0.756633	0.180499	4.19189	2.76645e-05	0.000365649
ENSG00000133056	PIK3C2B	protein_coding	phosphatidylinositol-4-phosphate 3-kinase catalytic subunit type 2 beta	798.688	557.923	577.4	1099.96	959.468	0.822553	0.196265	4.19102	2.77702e-05	0.000366764
ENSG00000139629	GALNT6	protein_coding	polypeptide N-acetylgalactosaminyltransferase 6	342.648	240.101	210.751	495.858	423.881	0.966401	0.230641	4.19007	2.78864e-05	0.000367775
ENSG00000143878	RHOB	protein_coding	ras homolog family member B	1750.83	1254.63	1284.71	2451.43	2012.53	0.782651	0.186783	4.19016	2.78757e-05	0.000367775
ENSG00000143569	UBAP2L	protein_coding	ubiquitin associated protein 2 like	11693.6	8882.35	8492.11	16063.3	13336.5	0.733581	0.175122	4.18899	2.80204e-05	0.00036928
ENSG00000151687	ANKAR	protein_coding	ankyrin and armadillo repeat containing	80.5912	122.132	122.697	31.0409	46.4941	-1.41902	0.338828	-4.18803	2.81387e-05	0.000370576
ENSG00000105701	FKBP8	protein_coding	FK506 binding protein 8	3271.8	2352.44	2286.5	4924.36	3523.89	0.827605	0.197731	4.18551	2.84523e-05	0.000374441
ENSG00000131871	SELENOS	protein_coding	selenoprotein S	428.168	544.044	593.278	322.348	253	-0.931124	0.222559	-4.18373	2.8677e-05	0.00037713
ENSG00000104714	ERICH1	protein_coding	glutamate rich 1	707.96	534.329	464.807	881.083	951.618	0.836886	0.200071	4.18295	2.87746e-05	0.000378146
ENSG00000092208	GEMIN2	protein_coding	gem nuclear organelle associated protein 2	291.991	365.009	420.058	185.449	197.449	-0.972537	0.232511	-4.18276	2.87996e-05	0.000378206
ENSG00000144560	VGLL4	protein_coding	vestigial like family member 4	737.933	544.044	502.338	1004.45	900.898	0.827121	0.197759	4.18247	2.88361e-05	0.000378418
ENSG00000160193	WDR4	protein_coding	WD repeat domain 4	654.566	832.721	861.769	495.062	428.711	-0.837725	0.200311	-4.18213	2.88794e-05	0.000378718
ENSG00000119655	NPC2	protein_coding	NPC intracellular cholesterol transporter 2	656.19	469.099	433.05	967.839	754.774	0.885994	0.21193	4.1806	2.90741e-05	0.000380499
ENSG00000160298	C21orf58	protein_coding	chromosome 21 open reading frame 58	945.795	696.71	666.897	1268.7	1150.88	0.794402	0.190015	4.18073	2.90576e-05	0.000380499
ENSG00000185000	DGAT1	protein_coding	diacylglycerol O-acyltransferase 1	493.34	315.046	347.883	738.614	571.816	0.928519	0.222103	4.18058	2.90767e-05	0.000380499
ENSG00000201592	snoU2_19	snoRNA	Small nucleolar RNA U2-19	53.7814	90.2114	80.836	17.5102	26.568	-1.58404	0.379165	-4.17772	2.9445e-05	0.000385046
ENSG00000135638	EMX1	protein_coding	empty spiracles homeobox 1	202.486	117.969	127.028	316.776	248.17	1.10729	0.26509	4.17704	2.95325e-05	0.000385919
ENSG00000196739	COL27A1	protein_coding	collagen type XXVII alpha 1 chain	845.279	630.092	571.626	1011.61	1167.79	0.822687	0.197004	4.17598	2.96705e-05	0.000387183
ENSG00000229939	AL589880.1	processed_pseudogene	---	24.6773	38.8603	47.6355	5.57144	6.64201	-1.89541	0.453884	-4.17598	2.9671e-05	0.000387183
ENSG00000134001	EIF2S1	protein_coding	eukaryotic translation initiation factor 2 subunit alpha	1416.77	1770.92	1804.37	1068.92	1022.87	-0.746666	0.178831	-4.17526	2.97651e-05	0.000387866
ENSG00000144867	SRPRB	protein_coding	SRP receptor beta subunit	997.699	1322.64	1258.73	793.532	615.895	-0.835874	0.200195	-4.1753	2.97599e-05	0.000387866
ENSG00000169919	GUSB	protein_coding	glucuronidase beta	1015.54	764.715	658.236	1475.64	1163.56	0.849943	0.203588	4.17482	2.9822e-05	0.000388335
ENSG00000174403	C20orf166-AS1	antisense_RNA	C20orf166 antisense RNA 1	33.1923	12.4908	5.774	54.1226	60.3819	1.84132	0.441194	4.17349	2.99973e-05	0.000390343
ENSG00000108094	CUL2	protein_coding	cullin 2	603.162	778.594	806.916	357.368	469.771	-0.889884	0.213303	-4.17193	3.02032e-05	0.000392473
ENSG00000277363	SRCIN1	protein_coding	SRC kinase signaling inhibitor 1	316.872	215.119	204.977	433.776	413.616	0.953076	0.228445	4.17202	3.01917e-05	0.000392473
ENSG00000113558	SKP1	protein_coding	S-phase kinase associated protein 1	559.32	725.855	721.75	394.776	394.898	-0.83591	0.200377	-4.17168	3.0236e-05	0.000392624
ENSG00000100979	PLTP	protein_coding	phospholipid transfer protein	630.179	417.748	418.615	1004.45	679.9	0.950474	0.228015	4.16847	3.06657e-05	0.000397647
ENSG00000204228	HSD17B8	protein_coding	hydroxysteroid 17-beta dehydrogenase 8	86.3449	43.0239	37.531	161.572	103.253	1.45291	0.348541	4.16854	3.06557e-05	0.000397647
ENSG00000205765	C5orf51	protein_coding	chromosome 5 open reading frame 51	1162.7	1507.22	1586.41	600.124	957.053	-0.933846	0.224039	-4.16823	3.06978e-05	0.000397786
ENSG00000135723	FHOD1	protein_coding	formin homology 2 domain containing 1	1119.71	807.739	792.481	1589.45	1289.15	0.811486	0.194718	4.16749	3.07975e-05	0.000398799
ENSG00000274422	AC245060.5	lincRNA	---	39.3149	65.2298	70.7315	3.18368	18.1146	-1.85084	0.444169	-4.16696	3.08688e-05	0.000399443
ENSG00000159259	CHAF1B	protein_coding	chromatin assembly factor 1 subunit B	2110.04	1578.01	1457.93	3037.23	2366.97	0.798259	0.191577	4.16678	3.08933e-05	0.000399482
ENSG00000112651	MRPL2	protein_coding	mitochondrial ribosomal protein L2	991.167	685.607	640.914	1601.39	1036.76	0.9355	0.224566	4.16581	3.1025e-05	0.000400906
ENSG00000173511	VEGFB	protein_coding	vascular endothelial growth factor B	934.397	666.176	597.609	1470.86	1002.94	0.91617	0.21996	4.16517	3.11122e-05	0.000401473
ENSG00000196976	LAGE3	protein_coding	L antigen family member 3	381.527	521.838	495.12	285.735	223.413	-0.943555	0.226532	-4.16522	3.11055e-05	0.000401473
ENSG00000101457	DNTTIP1	protein_coding	deoxynucleotidyltransferase terminal interacting protein 1	831.61	613.438	515.329	1277.45	920.22	0.909499	0.218431	4.16377	3.13034e-05	0.00040366
ENSG00000110721	CHKA	protein_coding	choline kinase alpha	387.984	510.735	510.999	275.388	254.812	-0.898533	0.215823	-4.1633	3.13686e-05	0.000404042
ENSG00000182379	NXPH4	protein_coding	neurexophilin 4	377.571	260.919	223.742	599.328	426.296	1.00846	0.242229	4.16324	3.13766e-05	0.000404042
ENSG00000153071	DAB2	protein_coding	DAB2%2C clathrin adaptor protein	161.896	95.7629	96.7145	224.449	230.659	1.13552	0.272843	4.16183	3.15712e-05	0.000406266
ENSG00000160741	CRTC2	protein_coding	CREB regulated transcription coactivator 2	1774.6	1304.6	1310.7	2380.6	2102.5	0.749897	0.180208	4.16129	3.16451e-05	0.000406652
ENSG00000169504	CLIC4	protein_coding	chloride intracellular channel 4	2713.79	1883.34	2113.28	3183.68	3674.84	0.751756	0.180652	4.16136	3.16359e-05	0.000406652
ENSG00000196562	SULF2	protein_coding	sulfatase 2	1369.98	1050.62	905.074	1942.84	1581.4	0.813582	0.195575	4.15996	3.18309e-05	0.000408757
ENSG00000168702	LRP1B	protein_coding	LDL receptor related protein 1B	242.997	345.579	319.013	135.306	172.088	-1.03256	0.248225	-4.15979	3.18542e-05	0.000408774
ENSG00000075340	ADD2	protein_coding	adducin 2	1584.5	1154.71	1137.48	2234.94	1810.85	0.787297	0.189314	4.15869	3.20081e-05	0.000410181
ENSG00000124802	EEF1E1	protein_coding	eukaryotic translation elongation factor 1 epsilon 1	219.371	320.597	280.039	131.327	145.52	-1.03795	0.24958	-4.15878	3.1995e-05	0.000410181
ENSG00000054690	PLEKHH1	protein_coding	pleckstrin homology%2C MyTH4 and FERM domain containing H1	766.731	550.983	551.417	986.941	977.583	0.799827	0.19239	4.15732	3.21999e-05	0.000412355
ENSG00000197879	MYO1C	protein_coding	myosin IC	2390.87	1734.83	1700.44	3487.72	2640.5	0.800881	0.192696	4.15619	3.23594e-05	0.000414111
ENSG00000168067	MAP4K2	protein_coding	mitogen-activated protein kinase kinase kinase kinase 2	340.964	208.18	236.734	512.573	406.37	0.980467	0.235917	4.15598	3.23893e-05	0.000414209
ENSG00000065135	GNAI3	protein_coding	G protein subunit alpha i3	1327.61	1679.32	1696.11	892.226	1042.8	-0.771989	0.185788	-4.15521	3.24989e-05	0.000415324
ENSG00000099917	MED15	protein_coding	mediator complex subunit 15	2145.53	1604.38	1534.44	2979.13	2464.18	0.764709	0.184081	4.15421	3.2642e-05	0.000416604
ENSG00000162733	DDR2	protein_coding	discoidin domain receptor tyrosine kinase 2	1363.99	1008.98	993.128	1641.19	1812.66	0.758416	0.182567	4.15419	3.2644e-05	0.000416604
ENSG00000243678	NME2	protein_coding	NME/NM23 nucleoside diphosphate kinase 2	461.815	301.167	297.361	748.165	500.566	0.991803	0.238771	4.15379	3.27012e-05	0.000417047
ENSG00000168938	PPIC	protein_coding	peptidylprolyl isomerase C	172.29	220.671	261.273	113.021	94.1957	-1.11905	0.26944	-4.15323	3.27815e-05	0.000417784
ENSG00000143869	GDF7	protein_coding	growth differentiation factor 7	261.122	183.199	151.567	363.735	345.988	1.011	0.243454	4.15272	3.28545e-05	0.00041814
ENSG00000167965	MLST8	protein_coding	MTOR associated protein%2C LST8 homolog	2239.83	1640.46	1543.1	3333.31	2442.45	0.822139	0.197972	4.1528	3.28437e-05	0.00041814
ENSG00000072840	EVC	protein_coding	EvC ciliary complex subunit 1	717.327	521.838	502.338	955.104	890.029	0.813305	0.195876	4.15214	3.29375e-05	0.000418336
ENSG00000159713	TPPP3	protein_coding	tubulin polymerization promoting protein family member 3	63.0017	33.3088	20.209	101.878	96.611	1.54717	0.372615	4.1522	3.29293e-05	0.000418336
ENSG00000162551	ALPL	protein_coding	alkaline phosphatase%2C liver/bone/kidney	133.363	80.4963	69.288	206.143	177.523	1.21844	0.293429	4.15243	3.28968e-05	0.000418336
ENSG00000119969	HELLS	protein_coding	helicase%2C lymphoid specific	2536.08	3265.65	3322.94	1445.39	2110.35	-0.848414	0.204394	-4.15087	3.31208e-05	0.000420375
ENSG00000143355	LHX9	protein_coding	LIM homeobox 9	83.406	40.2482	41.8615	128.939	122.575	1.39166	0.33538	4.14951	3.33191e-05	0.000422603
ENSG00000204681	GABBR1	protein_coding	gamma-aminobutyric acid type B receptor subunit 1	805.45	589.844	526.877	911.328	1193.75	0.870801	0.210016	4.14636	3.3781e-05	0.000428169
ENSG00000102181	CD99L2	protein_coding	CD99 molecule like 2	1236.42	884.072	851.665	1848.92	1361.01	0.845854	0.204018	4.14598	3.38368e-05	0.000428584
ENSG00000168275	COA6	protein_coding	cytochrome c oxidase assembly factor 6	305.819	392.767	427.276	219.674	183.561	-0.964165	0.232589	-4.14536	3.39286e-05	0.000429453
ENSG00000080854	IGSF9B	protein_coding	immunoglobulin superfamily member 9B	262.433	173.483	166.002	370.899	339.346	0.995371	0.240144	4.14489	3.39975e-05	0.000430032
ENSG00000130766	SESN2	protein_coding	sestrin 2	1966.45	1419.79	1423.29	2815.17	2207.56	0.788287	0.190228	4.1439	3.41443e-05	0.000431595
ENSG00000160284	SPATC1L	protein_coding	spermatogenesis and centriole associated 1 like	605.394	399.706	421.502	921.675	678.692	0.91024	0.219667	4.14372	3.41716e-05	0.000431647
ENSG00000269293	ZSCAN16-AS1	antisense_RNA	ZSCAN16 antisense RNA 1	213.26	130.46	137.132	301.654	283.795	1.04752	0.252867	4.14256	3.43448e-05	0.000433538
ENSG00000088682	COQ9	protein_coding	coenzyme Q9	1089.08	770.267	743.402	1653.13	1189.52	0.864843	0.208851	4.14095	3.45871e-05	0.000435708
ENSG00000115760	BIRC6	protein_coding	baculoviral IAP repeat containing 6	3572.38	4319.04	4642.3	2492.03	2836.14	-0.724965	0.175061	-4.14121	3.45481e-05	0.000435708
ENSG00000135829	DHX9	protein_coding	DExH-box helicase 9	7818.93	9767.81	9746.51	6287.77	5473.62	-0.707533	0.17086	-4.14101	3.45773e-05	0.000435708
ENSG00000100564	PIGH	protein_coding	phosphatidylinositol glycan anchor biosynthesis class H	193.241	281.737	252.612	130.531	108.084	-1.07669	0.260028	-4.14067	3.46287e-05	0.000435936
ENSG00000188451	SRP72P2	processed_pseudogene	signal recognition particle 72 pseudogene 2	16.0181	23.5938	36.0875	3.18368	1.20764	-2.00292	0.48392	-4.13893	3.48923e-05	0.000438957
ENSG00000158748	HTR6	protein_coding	5-hydroxytryptamine receptor 6	100.644	51.3511	53.4095	163.164	134.652	1.32073	0.319511	4.13359	3.57142e-05	0.000448993
ENSG00000134684	YARS	protein_coding	tyrosyl-tRNA synthetase	7035.42	5318.31	4969.97	10070.8	7782.62	0.765392	0.185275	4.13112	3.60996e-05	0.000453531
ENSG00000157014	TATDN2	protein_coding	TatD DNase domain containing 2	672.561	884.072	863.213	524.511	418.446	-0.849912	0.205766	-4.13049	3.61993e-05	0.000454191
ENSG00000188321	ZNF559	protein_coding	zinc finger protein 559	84.62	122.132	132.802	33.4286	50.117	-1.383	0.334827	-4.13048	3.62012e-05	0.000454191
ENSG00000174996	KLC2	protein_coding	kinesin light chain 2	1708.12	1249.08	1218.31	2439.49	1925.58	0.78979	0.191229	4.13007	3.62657e-05	0.000454693
ENSG00000169189	NSMCE1	protein_coding	NSE1 homolog%2C SMC5-SMC6 complex component	398.131	265.083	249.725	637.532	440.184	0.994861	0.240937	4.12913	3.64133e-05	0.000456236
ENSG00000145901	TNIP1	protein_coding	TNFAIP3 interacting protein 1	1545.38	1139.44	1066.75	2253.25	1722.09	0.812993	0.196931	4.12832	3.6542e-05	0.000457231
ENSG00000197020	ZNF100	protein_coding	zinc finger protein 100	235.199	315.046	372.423	76.4083	176.919	-1.27246	0.308223	-4.12836	3.65361e-05	0.000457231
ENSG00000114030	KPNA1	protein_coding	karyopherin subunit alpha 1	1144.29	1525.27	1377.1	822.185	852.592	-0.763661	0.184995	-4.128	3.65931e-05	0.000457562
ENSG00000085276	MECOM	protein_coding	MDS1 and EVI1 complex locus	596.731	757.776	809.803	352.593	466.752	-0.886489	0.214852	-4.12604	3.69068e-05	0.000461134
ENSG00000090263	MRPS33	protein_coding	mitochondrial ribosomal protein S33	436.86	550.983	593.278	317.572	285.606	-0.878469	0.212916	-4.1259	3.69285e-05	0.000461134
ENSG00000164099	PRSS12	protein_coding	protease%2C serine 12	354.558	242.877	236.734	464.021	474.602	0.915818	0.221986	4.12557	3.69813e-05	0.000461483
ENSG00000173406	DAB1	protein_coding	DAB1%2C reelin adaptor protein	66.7093	34.6967	24.5395	97.1022	110.499	1.50175	0.364033	4.12531	3.70239e-05	0.000461704
ENSG00000065989	PDE4A	protein_coding	phosphodiesterase 4A	440.656	309.494	294.474	617.634	541.022	0.890713	0.215944	4.12474	3.7116e-05	0.000462542
ENSG00000101084	C20orf24	protein_coding	chromosome 20 open reading frame 24	316.137	183.199	212.194	518.94	350.215	1.05132	0.254917	4.12417	3.72074e-05	0.00046337
ENSG00000090861	AARS	protein_coding	alanyl-tRNA synthetase	4970.93	3779.16	3533.69	6989.77	5581.1	0.753104	0.182627	4.12374	3.72778e-05	0.000463825
ENSG00000092148	HECTD1	protein_coding	HECT domain E3 ubiquitin protein ligase 1	2906.59	3627.89	3717.01	1922.94	2358.52	-0.750278	0.181946	-4.12364	3.72939e-05	0.000463825
ENSG00000128016	ZFP36	protein_coding	ZFP36 ring finger protein	81.2113	43.0239	34.644	138.49	108.687	1.42088	0.344588	4.12342	3.7329e-05	0.00046395
ENSG00000140463	BBS4	protein_coding	Bardet-Biedl syndrome 4	710.904	473.263	528.321	997.288	844.743	0.838679	0.203492	4.12143	3.76532e-05	0.000467666
ENSG00000140105	WARS	protein_coding	tryptophanyl-tRNA synthetase	3541.37	2585.6	2640.16	4926.75	4012.98	0.746805	0.181208	4.12125	3.76826e-05	0.000467718
ENSG00000100084	HIRA	protein_coding	histone cell cycle regulator	358.331	471.875	477.798	262.654	220.998	-0.921203	0.223635	-4.11923	3.80144e-05	0.000471521
ENSG00000274180	NATD1	protein_coding	N-acetyltransferase domain containing 1	392.086	255.368	256.943	615.246	440.788	0.976462	0.237186	4.11686	3.84076e-05	0.00047608
ENSG00000143207	RFWD2	protein_coding	ring finger and WD repeat domain 2	505.905	693.934	620.705	358.164	350.819	-0.849404	0.206595	-4.11144	3.93205e-05	0.00048707
ENSG00000155792	DEPTOR	protein_coding	DEP domain containing MTOR interacting protein	105.7	66.6176	40.418	177.49	138.275	1.35191	0.328924	4.11009	3.95513e-05	0.000489602
ENSG00000142867	BCL10	protein_coding	B-cell CLL/lymphoma 10	233.374	341.415	293.03	143.266	155.785	-1.01057	0.245999	-4.10803	3.99042e-05	0.000493641
ENSG00000119718	EIF2B2	protein_coding	eukaryotic translation initiation factor 2B subunit beta	976.05	684.219	675.558	1473.25	1071.17	0.859621	0.209355	4.10604	4.02506e-05	0.000497264
ENSG00000176533	GNG7	protein_coding	G protein subunit gamma 7	599.099	444.118	373.866	888.247	690.165	0.8971	0.21848	4.1061	4.0239e-05	0.000497264
ENSG00000175387	SMAD2	protein_coding	SMAD family member 2	802.24	954.853	1131.7	497.45	624.953	-0.851016	0.207273	-4.10577	4.0297e-05	0.000497506
ENSG00000007866	TEAD3	protein_coding	TEA domain transcription factor 3	314.362	228.998	174.663	472.777	381.01	1.00594	0.245113	4.10398	4.06111e-05	0.000500646
ENSG00000130702	LAMA5	protein_coding	laminin subunit alpha 5	1594.39	1117.23	1208.21	2208.68	1843.46	0.770188	0.187674	4.10385	4.06323e-05	0.000500646
ENSG00000186174	BCL9L	protein_coding	B-cell CLL/lymphoma 9 like	661.824	484.366	444.598	937.594	780.738	0.84516	0.205931	4.1041	4.05894e-05	0.000500646
ENSG00000146007	ZMAT2	protein_coding	zinc finger matrin-type 2	1017.76	1379.54	1212.54	766.471	712.506	-0.778208	0.189752	-4.10118	4.11051e-05	0.000506136
ENSG00000131966	ACTR10	protein_coding	actin related protein 10 homolog	725.909	523.226	519.66	962.267	898.482	0.80027	0.195142	4.10097	4.11431e-05	0.000506267
ENSG00000184428	TOP1MT	protein_coding	DNA topoisomerase I mitochondrial	944.944	725.855	599.052	1367.39	1087.48	0.847191	0.206676	4.09913	4.14704e-05	0.000509956
ENSG00000129219	PLD2	protein_coding	phospholipase D2	521.186	362.233	362.318	734.634	625.556	0.863496	0.210718	4.09787	4.16964e-05	0.000512396
ENSG00000104472	CHRAC1	protein_coding	chromatin accessibility complex 1	1006.01	741.121	720.306	1361.02	1201.6	0.777983	0.189936	4.09602	4.20316e-05	0.000516173
ENSG00000130517	PGPEP1	protein_coding	pyroglutamyl-peptidase I	496.634	380.276	293.03	705.185	608.046	0.90992	0.222222	4.09464	4.22816e-05	0.0005189
ENSG00000118620	ZNF430	protein_coding	zinc finger protein 430	212.47	297.004	308.909	85.1634	158.804	-1.18001	0.288226	-4.09405	4.23894e-05	0.00051988
ENSG00000104872	PIH1D1	protein_coding	PIH1 domain containing 1	924.619	664.789	635.14	1364.21	1034.34	0.841828	0.205858	4.08937	4.32548e-05	0.000530143
ENSG00000276180	HIST1H4I	protein_coding	histone cluster 1 H4 family member i	44.8678	79.1085	64.9575	19.1021	16.3031	-1.61079	0.393929	-4.08902	4.33194e-05	0.000530585
ENSG00000159840	ZYX	protein_coding	zyxin	3960.19	2931.18	2819.16	5764.05	4326.36	0.778958	0.190514	4.08871	4.33775e-05	0.000530837
ENSG00000163531	NFASC	protein_coding	neurofascin	139.566	92.9871	62.0705	222.062	181.146	1.22913	0.300627	4.08857	4.34049e-05	0.000530837
ENSG00000185049	NELFA	protein_coding	negative elongation factor complex member A	1525.77	1131.11	1075.41	2172.07	1724.51	0.786815	0.192448	4.08845	4.34259e-05	0.000530837
ENSG00000272219	AC005072.1	sense_intronic	---	17.6933	36.0846	28.87	1.59184	4.22673	-1.95844	0.479183	-4.08705	4.36897e-05	0.000533711
ENSG00000137834	SMAD6	protein_coding	SMAD family member 6	1014.36	1311.53	1263.06	780.002	702.845	-0.766075	0.187464	-4.08651	4.37903e-05	0.000534588
ENSG00000137216	TMEM63B	protein_coding	transmembrane protein 63B	875.737	653.686	594.722	1232.88	1021.66	0.814916	0.19945	4.08582	4.39216e-05	0.000535838
ENSG00000117592	PRDX6	protein_coding	peroxiredoxin 6	4209.28	5397.42	5173.5	3426.44	2839.76	-0.728673	0.178357	-4.08548	4.39859e-05	0.000535917
ENSG00000178343	SHISA3	protein_coding	shisa family member 3	99.0517	55.5147	49.079	142.47	149.143	1.29932	0.318029	4.08556	4.39712e-05	0.000535917
ENSG00000156172	C8orf37	protein_coding	chromosome 8 open reading frame 37	96.0349	49.9632	50.5225	134.51	149.143	1.31172	0.321224	4.08351	4.43611e-05	0.000540134
ENSG00000149289	ZC3H12C	protein_coding	zinc finger CCCH-type containing 12C	196.62	245.653	301.691	102.674	136.463	-1.09311	0.267704	-4.08327	4.44057e-05	0.000540323
ENSG00000141736	ERBB2	protein_coding	erb-b2 receptor tyrosine kinase 2	926.866	668.952	639.47	1356.25	1042.8	0.833842	0.204248	4.0825	4.45543e-05	0.000541775
ENSG00000036448	MYOM2	protein_coding	myomesin 2	213.042	126.296	137.132	330.307	258.434	1.0684	0.261756	4.08165	4.47172e-05	0.00054269
ENSG00000116199	FAM20B	protein_coding	FAM20B%2C glycosaminoglycan xylosylkinase	1311.93	1733.45	1574.86	965.451	973.96	-0.742804	0.181975	-4.08191	4.46674e-05	0.00054269
ENSG00000280388	AC006330.1	TEC	---	38.2012	72.1691	53.4095	12.7347	14.4917	-1.68382	0.412533	-4.08167	4.47133e-05	0.00054269
ENSG00000065029	ZNF76	protein_coding	zinc finger protein 76	566.997	388.603	398.406	819.798	661.182	0.866028	0.212184	4.08149	4.47482e-05	0.000542711
ENSG00000127838	PNKD	protein_coding	paroxysmal nonkinesigenic dyskinesia	636.27	467.711	414.284	928.839	734.244	0.868308	0.2128	4.0804	4.49581e-05	0.0005449
ENSG00000131462	TUBG1	protein_coding	tubulin gamma 1	2293.4	1650.17	1652.81	3363.56	2507.06	0.794997	0.194843	4.08019	4.49986e-05	0.000545036
ENSG00000154319	FAM167A	protein_coding	family with sequence similarity 167 member A	75.5837	33.3088	38.9745	122.572	107.48	1.41795	0.347588	4.07939	4.51531e-05	0.000546549
ENSG00000003989	SLC7A2	protein_coding	solute carrier family 7 member 2	1074.02	1353.17	1365.55	753.736	823.609	-0.755695	0.185261	-4.07909	4.52115e-05	0.0005469
ENSG00000264112	AC015813.1	lincRNA	---	486.37	663.401	626.479	274.592	381.01	-0.919052	0.225428	-4.07692	4.56369e-05	0.000551686
ENSG00000181085	MAPK15	protein_coding	mitogen-activated protein kinase 15	152.718	91.5993	89.497	204.551	225.224	1.13572	0.278589	4.07669	4.56807e-05	0.000551857
ENSG00000133275	CSNK1G2	protein_coding	casein kinase 1 gamma 2	2726.11	2002.69	1928.52	4004.27	2968.98	0.792426	0.194397	4.07632	4.57541e-05	0.000552383
ENSG00000131828	PDHA1	protein_coding	pyruvate dehydrogenase E1 alpha 1 subunit	2896.52	2140.09	2195.56	3864.19	3386.22	0.716815	0.17588	4.0756	4.58953e-05	0.000553008
ENSG00000164976	MYORG	protein_coding	myogenesis regulating glycosidase (putative)	423.08	312.27	261.273	602.511	516.265	0.90956	0.223164	4.07575	4.58664e-05	0.000553008
ENSG00000197045	GMFB	protein_coding	glia maturation factor beta	642.562	748.061	1000.35	310.409	511.435	-1.01131	0.248131	-4.07572	4.58717e-05	0.000553008
ENSG00000164985	PSIP1	protein_coding	PC4 and SFRS1 interacting protein 1	4097.06	2945.06	2826.37	4257.38	6359.42	0.83865	0.20585	4.07409	4.61938e-05	0.000556245
ENSG00000155657	TTN	protein_coding	titin	750.173	947.914	1101.39	334.286	617.103	-1.02545	0.252032	-4.06871	4.72743e-05	0.000568886
ENSG00000166340	TPP1	protein_coding	tripeptidyl peptidase 1	1965.19	1486.41	1387.2	2757.86	2229.3	0.764392	0.187965	4.06667	4.76893e-05	0.000573508
ENSG00000158186	MRAS	protein_coding	muscle RAS oncogene homolog	493.864	355.294	316.126	734.634	569.401	0.903912	0.222416	4.06406	4.82263e-05	0.00057959
ENSG00000033100	CHPF2	protein_coding	chondroitin polymerizing factor 2	585.831	777.206	750.62	459.246	356.253	-0.862507	0.212254	-4.06355	4.83315e-05	0.000580479
ENSG00000131043	AAR2	protein_coding	AAR2 splicing factor homolog	680.867	949.301	838.673	543.613	391.878	-0.887171	0.218336	-4.06333	4.8378e-05	0.000580661
ENSG00000144596	GRIP2	protein_coding	glutamate receptor interacting protein 2	72.0039	30.5331	37.531	108.245	111.706	1.43002	0.35199	4.06267	4.85151e-05	0.00058193
ENSG00000198959	TGM2	protein_coding	transglutaminase 2	92.4261	47.1875	46.192	159.184	117.141	1.35113	0.332607	4.06223	4.86059e-05	0.000582643
ENSG00000085185	BCORL1	protein_coding	BCL6 corepressor like 1	3560.17	2809.04	2462.61	4865.46	4103.55	0.738917	0.181979	4.06044	4.89795e-05	0.000586743
ENSG00000087495	PHACTR3	protein_coding	phosphatase and actin regulator 3	116.846	69.3934	60.627	171.919	165.446	1.22637	0.30218	4.05841	4.94071e-05	0.000591483
ENSG00000160963	COL26A1	protein_coding	collagen type XXVI alpha 1 chain	126.229	54.1268	79.3925	222.858	148.539	1.29442	0.318994	4.05782	4.95337e-05	0.000592396
ENSG00000173933	RBM4	protein_coding	RNA binding motif protein 4	150.194	212.344	207.864	85.1634	95.4034	-1.11199	0.274042	-4.05775	4.95472e-05	0.000592396
ENSG00000234608	MAPKAPK5-AS1	lincRNA	MAPKAPK5 antisense RNA 1	318.812	226.222	200.646	435.368	413.012	0.932028	0.229711	4.05739	4.96251e-05	0.000592945
ENSG00000166833	NAV2	protein_coding	neuron navigator 2	214.737	137.399	135.689	300.858	285.002	1.02179	0.251857	4.057	4.97061e-05	0.000593262
ENSG00000196557	CACNA1H	protein_coding	calcium voltage-gated channel subunit alpha1 H	980.975	736.958	678.445	1359.43	1149.07	0.790767	0.194916	4.05696	4.97156e-05	0.000593262
ENSG00000280206	AC026401.3	lincRNA	---	53.3995	83.2721	83.723	25.4694	21.1337	-1.51547	0.37371	-4.0552	5.00909e-05	0.000597356
ENSG00000280120	AC073857.1	TEC	---	61.5549	90.2114	102.488	19.1021	34.4177	-1.50976	0.372358	-4.0546	5.02205e-05	0.000598518
ENSG00000136193	SCRN1	protein_coding	secernin 1	3187.98	2488.45	2298.05	4204.85	3760.58	0.71018	0.175262	4.05211	5.07583e-05	0.000604539
ENSG00000084731	KIF3C	protein_coding	kinesin family member 3C	721.227	524.614	498.007	1021.17	841.12	0.824731	0.203563	4.05147	5.08965e-05	0.000605796
ENSG00000134759	ELP2	protein_coding	elongator acetyltransferase complex subunit 2	1491.19	1859.74	1875.11	1115.88	1114.05	-0.71868	0.177403	-4.05112	5.09736e-05	0.000606325
ENSG00000104356	POP1	protein_coding	POP1 homolog%2C ribonuclease P/MRP subunit	720.773	929.871	913.735	549.185	490.301	-0.792809	0.195712	-4.0509	5.10203e-05	0.000606491
ENSG00000188342	GTF2F2	protein_coding	general transcription factor IIF subunit 2	358.426	503.796	457.589	198.184	274.134	-0.95847	0.236776	-4.048	5.16575e-05	0.000613672
ENSG00000144559	TAMM41	protein_coding	TAM41 mitochondrial translocator assembly and maintenance homolog	416.287	563.474	523.99	276.98	300.702	-0.865918	0.213954	-4.04722	5.18303e-05	0.000615332
ENSG00000149929	HIRIP3	protein_coding	HIRA interacting protein 3	934.053	727.243	609.157	1289.39	1110.42	0.807131	0.199475	4.04628	5.20382e-05	0.000617404
ENSG00000169398	PTK2	protein_coding	protein tyrosine kinase 2	2057.26	1526.65	1569.08	2615.39	2517.92	0.705534	0.174426	4.04489	5.23471e-05	0.000620673
ENSG00000112186	CAP2	protein_coding	cyclase associated actin cytoskeleton regulatory protein 2	272.502	190.138	167.446	350.205	382.217	0.968103	0.239436	4.04326	5.27134e-05	0.00062428
ENSG00000154358	OBSCN	protein_coding	obscurin%2C cytoskeletal calmodulin and titin-interacting RhoGEF	436.032	326.149	275.708	572.267	570.005	0.876043	0.216669	4.04324	5.27186e-05	0.00062428
ENSG00000112695	COX7A2	protein_coding	cytochrome c oxidase subunit 7A2	612.863	789.697	827.125	493.47	341.158	-0.903254	0.223418	-4.04289	5.27964e-05	0.000624802
ENSG00000075785	RAB7A	protein_coding	RAB7A%2C member RAS oncogene family	4764.92	3745.85	3488.94	6103.11	5721.79	0.68663	0.16987	4.0421	5.29753e-05	0.00062652
ENSG00000178026	LRRC75B	protein_coding	leucine rich repeat containing 75B	138.627	90.2114	64.9575	226.041	173.296	1.21549	0.300751	4.0415	5.31096e-05	0.000627709
ENSG00000111275	ALDH2	protein_coding	aldehyde dehydrogenase 2 family (mitochondrial)	789.184	548.208	552.86	1181.94	873.726	0.855357	0.211774	4.039	5.36795e-05	0.000633637
ENSG00000196072	BLOC1S2	protein_coding	biogenesis of lysosomal organelles complex 1 subunit 2	295.062	423.3	368.092	175.102	213.752	-0.95875	0.237372	-4.03902	5.36744e-05	0.000633637
ENSG00000148158	SNX30	protein_coding	sorting nexin family member 30	984.961	728.631	720.306	1261.53	1229.38	0.752078	0.186237	4.03829	5.38413e-05	0.000634738
ENSG00000163508	EOMES	protein_coding	eomesodermin	143.31	79.1085	89.497	202.96	201.675	1.14551	0.283655	4.03842	5.38135e-05	0.000634738
ENSG00000143847	PPFIA4	protein_coding	PTPRF interacting protein alpha 4	192.082	106.866	129.915	245.939	285.606	1.07396	0.266069	4.0364	5.42787e-05	0.000639489
ENSG00000126882	FAM78A	protein_coding	family with sequence similarity 78 member A	238.853	152.665	151.567	361.348	289.833	1.01757	0.252135	4.0358	5.44159e-05	0.000640293
ENSG00000146013	GFRA3	protein_coding	GDNF family receptor alpha 3	109.443	62.454	50.5225	197.388	127.406	1.32166	0.327473	4.03593	5.43858e-05	0.000640293
ENSG00000247626	MARS2	protein_coding	methionyl-tRNA synthetase 2%2C mitochondrial	416.669	546.82	539.869	304.041	275.945	-0.861289	0.213434	-4.03538	5.4514e-05	0.00064104
ENSG00000181274	FRAT2	protein_coding	FRAT2%2C WNT signaling pathway regulator	473.906	643.971	603.383	369.307	278.964	-0.894948	0.221824	-4.0345	5.47198e-05	0.000643054
ENSG00000256188	TAS2R30	protein_coding	taste 2 receptor member 30	15.0752	36.0846	20.209	1.59184	2.41528	-1.95693	0.485344	-4.03204	5.52936e-05	0.000649385
ENSG00000110619	CARS	protein_coding	cysteinyl-tRNA synthetase	1252.32	960.404	830.012	1805.94	1412.94	0.808335	0.200577	4.03006	5.57636e-05	0.000654077
ENSG00000173207	CKS1B	protein_coding	CDC28 protein kinase regulatory subunit 1B	232.158	151.278	148.68	323.144	305.532	0.993965	0.246632	4.03016	5.57389e-05	0.000654077
ENSG00000173039	RELA	protein_coding	RELA proto-oncogene%2C NF-kB subunit	2219.33	1636.3	1603.73	3174.93	2462.37	0.767105	0.190359	4.02978	5.58293e-05	0.000654433
ENSG00000068831	RASGRP2	protein_coding	RAS guanyl releasing protein 2	60.212	31.921	20.209	93.9186	94.7996	1.51268	0.375468	4.02878	5.60669e-05	0.000656803
ENSG00000145332	KLHL8	protein_coding	kelch like family member 8	741.344	947.914	975.806	448.103	593.554	-0.841051	0.208827	-4.0275	5.63724e-05	0.000659966
ENSG00000094631	HDAC6	protein_coding	histone deacetylase 6	972.361	657.849	739.072	1365.8	1126.73	0.798976	0.198476	4.02555	5.68413e-05	0.000665036
ENSG00000186283	TOR3A	protein_coding	torsin family 3 member A	704.799	899.338	919.509	557.144	443.203	-0.824154	0.204812	-4.02396	5.7228e-05	0.000669138
ENSG00000136870	ZNF189	protein_coding	zinc finger protein 189	308.554	409.421	414.284	182.266	228.244	-0.941094	0.23389	-4.02366	5.73005e-05	0.000669564
ENSG00000243943	ZNF512	protein_coding	zinc finger protein 512	1017.63	773.042	714.532	1362.62	1220.32	0.764303	0.190003	4.02258	5.75637e-05	0.000672216
ENSG00000071575	TRIB2	protein_coding	tribbles pseudokinase 2	122.171	54.1268	80.836	184.653	169.069	1.23529	0.307211	4.02099	5.7954e-05	0.000676348
ENSG00000196323	ZBTB44	protein_coding	zinc finger and BTB domain containing 44	1175.95	1480.85	1574.86	676.532	971.545	-0.846085	0.210448	-4.02041	5.80975e-05	0.000677597
ENSG00000113763	UNC5A	protein_coding	unc-5 netrin receptor A	67.8055	24.9816	36.0875	120.184	89.969	1.47432	0.36675	4.01995	5.82105e-05	0.000678063
ENSG00000135093	USP30	protein_coding	ubiquitin specific peptidase 30	531.569	377.5	369.536	741.002	638.237	0.841279	0.209268	4.02009	5.81748e-05	0.000678063
ENSG00000120526	NUDCD1	protein_coding	NudC domain containing 1	290.83	384.439	392.632	174.306	211.94	-0.944237	0.234985	-4.01828	5.86243e-05	0.000682454
ENSG00000122986	HVCN1	protein_coding	hydrogen voltage gated channel 1	33.1491	6.93934	12.9915	56.5103	56.1552	1.76221	0.438592	4.01789	5.87215e-05	0.000683158
ENSG00000198728	LDB1	protein_coding	LIM domain binding 1	1727.54	1294.88	1245.74	2400.49	1969.05	0.752087	0.187209	4.01737	5.88508e-05	0.000684233
ENSG00000015133	CCDC88C	protein_coding	coiled-coil domain containing 88C	676.429	496.857	474.911	909.737	824.213	0.798751	0.198846	4.01693	5.89619e-05	0.000685095
ENSG00000020577	SAMD4A	protein_coding	sterile alpha motif domain containing 4A	319.238	210.956	220.855	419.45	425.692	0.913282	0.227416	4.0159	5.92182e-05	0.000687495
ENSG00000231177	LINC00852	antisense_RNA	long intergenic non-protein coding RNA 852	58.7496	94.375	86.61	28.6531	25.3604	-1.45747	0.362934	-4.01581	5.92425e-05	0.000687495
ENSG00000121690	DEPDC7	protein_coding	DEP domain containing 7	165.282	235.938	228.073	81.1838	115.933	-1.11988	0.278921	-4.01506	5.94318e-05	0.00068883
ENSG00000245694	CRNDE	lincRNA	colorectal neoplasia differentially expressed	151.198	213.732	212.194	75.6124	103.253	-1.13246	0.282052	-4.01507	5.9427e-05	0.00068883
ENSG00000168010	ATG16L2	protein_coding	autophagy related 16 like 2	202.595	130.46	124.141	256.286	299.494	1.04105	0.259398	4.01333	5.98672e-05	0.000693443
ENSG00000176387	HSD11B2	protein_coding	hydroxysteroid 11-beta dehydrogenase 2	92.3055	45.7996	46.192	167.939	109.291	1.36211	0.339745	4.00922	6.09185e-05	0.00070518
ENSG00000143198	MGST3	protein_coding	microsomal glutathione S-transferase 3	893.442	660.625	617.818	1274.27	1021.06	0.806144	0.201186	4.00696	6.15052e-05	0.000711527
ENSG00000154917	RAB6B	protein_coding	RAB6B%2C member RAS oncogene family	546.852	335.864	407.067	826.165	618.31	0.904274	0.225747	4.0057	6.18349e-05	0.000714896
ENSG00000147905	ZCCHC7	protein_coding	zinc finger CCHC-type containing 7	585.309	387.215	433.05	685.287	835.685	0.847822	0.211675	4.0053	6.19399e-05	0.000715665
ENSG00000167637	ZNF283	protein_coding	zinc finger protein 283	122.999	163.768	191.985	54.1226	82.1194	-1.22559	0.306025	-4.00486	6.20545e-05	0.000716542
ENSG00000133169	BEX1	protein_coding	brain expressed X-linked 1	387.004	510.735	506.668	292.103	238.508	-0.889681	0.222223	-4.00355	6.23985e-05	0.000720067
ENSG00000165912	PACSIN3	protein_coding	protein kinase C and casein kinase substrate in neurons 3	466.839	324.761	284.369	762.491	495.735	0.975141	0.243644	4.00232	6.27243e-05	0.000722927
ENSG00000183114	FAM43B	protein_coding	family with sequence similarity 43 member B	132.314	68.0055	82.2795	211.715	167.258	1.19381	0.29828	4.00232	6.2724e-05	0.000722927
ENSG00000135521	LTV1	protein_coding	LTV1 ribosome biogenesis factor	1004.64	1283.78	1290.49	632.756	811.533	-0.796562	0.199075	-4.00132	6.29914e-05	0.000725382
ENSG00000167281	RBFOX3	protein_coding	RNA binding fox-1 homolog 3	79.4005	38.8603	38.9745	135.306	104.461	1.38084	0.345105	4.00122	6.30155e-05	0.000725382
ENSG00000218426	AL590867.2	processed_pseudogene	---	268.904	163.768	183.324	409.103	319.42	0.994085	0.248481	4.00064	6.31717e-05	0.000726729
ENSG00000173442	EHBP1L1	protein_coding	EH domain binding protein 1 like 1	224.329	154.053	131.358	328.715	283.191	1.01807	0.254507	4.00016	6.33e-05	0.000727754
ENSG00000168385	SEPT2	protein_coding	septin 2	8621.71	6443.87	6798.88	10574.6	10669.5	0.661732	0.165484	3.99878	6.36708e-05	0.000731564
ENSG00000138175	ARL3	protein_coding	ADP ribosylation factor like GTPase 3	568.646	409.421	402.736	752.94	709.487	0.810033	0.202593	3.99833	6.37902e-05	0.000732482
ENSG00000100528	CNIH1	protein_coding	cornichon family AMPA receptor auxiliary protein 1	1253.08	1500.28	1652.81	903.369	955.845	-0.733864	0.183603	-3.99701	6.41473e-05	0.000736127
ENSG00000170703	TTLL6	protein_coding	tubulin tyrosine ligase like 6	17.1518	2.77574	1.4435	36.6123	27.7757	1.93422	0.484215	3.99455	6.48161e-05	0.000743342
ENSG00000168005	C11orf84	protein_coding	chromosome 11 open reading frame 84	1611.82	1221.32	1078.29	2391.74	1755.91	0.811784	0.20327	3.99363	6.50694e-05	0.000745787
ENSG00000162396	PARS2	protein_coding	prolyl-tRNA synthetase 2%2C mitochondrial	414.899	290.064	280.039	593.756	495.735	0.882772	0.221101	3.99262	6.53467e-05	0.00074804
ENSG00000169851	PCDH7	protein_coding	protocadherin 7	1252.23	1550.25	1629.71	820.594	1008.38	-0.765213	0.191651	-3.99275	6.5311e-05	0.00074804
ENSG00000132434	LANCL2	protein_coding	LanC like 2	371.746	509.347	474.911	284.143	218.582	-0.915081	0.22924	-3.99181	6.55709e-05	0.000750144
ENSG00000221914	PPP2R2A	protein_coding	protein phosphatase 2 regulatory subunit Balpha	1564.19	1887.5	2022.34	1162.84	1184.09	-0.710901	0.178148	-3.99052	6.59296e-05	0.000753783
ENSG00000086062	B4GALT1	protein_coding	beta-1%2C4-galactosyltransferase 1	1236.69	940.974	880.535	1670.64	1454.6	0.748552	0.187683	3.98839	6.65227e-05	0.000760096
ENSG00000187535	IFT140	protein_coding	intraflagellar transport 140	656.58	488.529	444.598	918.492	774.7	0.81898	0.205381	3.98761	6.67433e-05	0.000762147
ENSG00000169857	AVEN	protein_coding	apoptosis and caspase activation inhibitor	106.654	160.993	145.793	63.6736	56.1552	-1.21143	0.303884	-3.98648	6.70614e-05	0.000765308
ENSG00000071859	FAM50A	protein_coding	family with sequence similarity 50 member A	2206.42	1676.54	1576.3	3092.95	2479.88	0.746678	0.187411	3.98418	6.7713e-05	0.00077227
ENSG00000177875	CCDC184	protein_coding	coiled-coil domain containing 184	89.4524	47.1875	40.418	166.347	103.857	1.37915	0.346175	3.98397	6.77726e-05	0.000772475
ENSG00000102805	CLN5	protein_coding	CLN5%2C intracellular trafficking protein	396.389	546.82	528.321	193.409	317.005	-0.995772	0.249981	-3.9834	6.79364e-05	0.000773866
ENSG00000120334	CENPL	protein_coding	centromere protein L	315.002	420.524	409.954	208.531	220.998	-0.897049	0.225285	-3.98184	6.83845e-05	0.000778492
ENSG00000129991	TNNI3	protein_coding	troponin I3%2C cardiac type	68.9099	37.4724	25.983	118.592	93.5919	1.44517	0.363029	3.98087	6.86635e-05	0.00078119
ENSG00000137055	PLAA	protein_coding	phospholipase A2 activating protein	818.286	1075.6	998.902	588.185	610.461	-0.759783	0.190894	-3.98013	6.88779e-05	0.000783148
ENSG00000106799	TGFBR1	protein_coding	transforming growth factor beta receptor 1	592.697	766.103	775.159	359.756	469.771	-0.847372	0.212935	-3.97949	6.90623e-05	0.000784764
ENSG00000108826	MRPL27	protein_coding	mitochondrial ribosomal protein L27	372.205	480.202	493.677	272.205	242.735	-0.871643	0.219088	-3.97851	6.93493e-05	0.000787543
ENSG00000082014	SMARCD3	protein_coding	SWI/SNF related%2C matrix associated%2C actin dependent regulator of chromatin%2C subfamily d%2C member 3	622.076	449.669	440.267	850.839	747.528	0.806176	0.202719	3.97681	6.9845e-05	0.000792687
ENSG00000058262	SEC61A1	protein_coding	Sec61 translocon alpha 1 subunit	3838.45	4986.61	4740.45	3218.7	2408.03	-0.758728	0.190831	-3.97591	7.01118e-05	0.000795229
ENSG00000053918	KCNQ1	protein_coding	potassium voltage-gated channel subfamily Q member 1	61.8084	27.7574	25.983	116.204	77.2888	1.50037	0.377495	3.97455	7.05118e-05	0.00079879
ENSG00000169213	RAB3B	protein_coding	RAB3B%2C member RAS oncogene family	626.446	451.057	453.259	791.145	810.325	0.789043	0.198517	3.97469	7.04713e-05	0.00079879
ENSG00000204310	AGPAT1	protein_coding	1-acylglycerol-3-phosphate O-acyltransferase 1	1980.12	1529.43	1382.87	2769.8	2238.36	0.75127	0.189104	3.97278	7.10379e-05	0.000804259
ENSG00000125779	PANK2	protein_coding	pantothenate kinase 2	432.677	606.498	519.66	303.246	301.306	-0.852189	0.214554	-3.9719	7.13011e-05	0.00080673
ENSG00000267787	AC027097.2	antisense_RNA	---	78.2684	38.8603	38.9745	126.551	108.687	1.36189	0.342894	3.97176	7.13432e-05	0.00080673
ENSG00000260563	AC132872.1	lincRNA	---	66.3716	24.9816	36.0875	93.9186	110.499	1.44886	0.364854	3.97107	7.15504e-05	0.00080858
ENSG00000136810	TXN	protein_coding	thioredoxin	1918.35	2285.82	2511.69	1510.66	1365.23	-0.712713	0.179498	-3.97059	7.16961e-05	0.000809733
ENSG00000213654	GPSM3	protein_coding	G protein signaling modulator 3	21.912	4.1636	4.3305	47.7552	31.3986	1.87743	0.472864	3.97034	7.17689e-05	0.000810063
ENSG00000136104	RNASEH2B	protein_coding	ribonuclease H2 subunit B	537.33	667.564	714.532	369.307	397.917	-0.809734	0.203955	-3.97017	7.18226e-05	0.000810176
ENSG00000134775	FHOD3	protein_coding	formin homology 2 domain containing 3	500.771	369.173	323.344	726.675	583.893	0.870138	0.219265	3.96844	7.23454e-05	0.000815578
ENSG00000100246	DNAL4	protein_coding	dynein axonemal light chain 4	303.46	188.75	207.864	466.409	350.819	0.971458	0.244823	3.968	7.24773e-05	0.000816569
ENSG00000099284	H2AFY2	protein_coding	H2A histone family member Y2	1376.04	1028.41	946.936	2019.25	1509.55	0.799251	0.201445	3.96759	7.26019e-05	0.000817476
ENSG00000130813	C19orf66	protein_coding	chromosome 19 open reading frame 66	38.4138	11.1029	14.435	78.0002	50.117	1.69645	0.427658	3.96684	7.28319e-05	0.000819569
ENSG00000148053	NTRK2	protein_coding	neurotrophic receptor tyrosine kinase 2	94.1069	38.8603	59.1835	137.694	140.69	1.30789	0.329951	3.96388	7.37405e-05	0.000828787
ENSG00000279838	AL356273.3	TEC	---	33.3248	59.6783	51.966	7.16328	14.4917	-1.71123	0.431696	-3.96397	7.37134e-05	0.000828787
ENSG00000111652	COPS7A	protein_coding	COP9 signalosome subunit 7A	1089.53	823.006	743.402	1567.17	1224.54	0.796137	0.20091	3.96265	7.41232e-05	0.000832503
ENSG00000166166	TRMT61A	protein_coding	tRNA methyltransferase 61A	446.385	612.05	567.295	352.593	253.604	-0.906778	0.228838	-3.96253	7.41608e-05	0.000832503
ENSG00000134108	ARL8B	protein_coding	ADP ribosylation factor like GTPase 8B	791.39	963.18	1045.09	596.94	560.344	-0.763313	0.192645	-3.96227	7.42397e-05	0.000832885
ENSG00000129038	LOXL1	protein_coding	lysyl oxidase like 1	73.0044	38.8603	28.87	133.715	90.5728	1.43471	0.362256	3.96047	7.48025e-05	0.000838692
ENSG00000133226	SRRM1	protein_coding	serine and arginine repetitive matrix 1	7004.68	5606.99	5135.97	8708.16	8567.59	0.664494	0.167798	3.96008	7.49246e-05	0.000839554
ENSG00000181019	NQO1	protein_coding	NAD(P)H quinone dehydrogenase 1	119.518	170.708	174.663	81.9798	50.7208	-1.22951	0.3105	-3.95977	7.50224e-05	0.000840143
ENSG00000125246	CLYBL	protein_coding	citrate lyase beta like	105.286	44.4118	66.401	177.49	132.84	1.29293	0.32674	3.95707	7.58735e-05	0.000849161
ENSG00000170632	ARMC10	protein_coding	armadillo repeat containing 10	225.621	269.246	347.883	126.551	158.804	-1.02515	0.259099	-3.95658	7.60292e-05	0.000850391
ENSG00000002919	SNX11	protein_coding	sorting nexin 11	235.877	310.882	327.674	172.715	132.236	-0.993489	0.251127	-3.95612	7.6177e-05	0.000851531
ENSG00000165355	FBXO33	protein_coding	F-box protein 33	391.547	485.754	534.095	272.205	274.134	-0.853954	0.215916	-3.95503	7.65251e-05	0.000854907
ENSG00000103811	CTSH	protein_coding	cathepsin H	629.049	442.73	421.502	967.839	684.127	0.881992	0.223022	3.95473	7.66219e-05	0.000855473
ENSG00000159714	ZDHHC1	protein_coding	zinc finger DHHC-type containing 1	163.843	99.9265	96.7145	259.47	199.26	1.10892	0.280543	3.95276	7.72563e-05	0.000862037
ENSG00000263465	SRSF8	protein_coding	serine and arginine rich splicing factor 8	633.049	782.757	831.456	456.062	461.921	-0.77951	0.197214	-3.9526	7.73051e-05	0.000862063
ENSG00000164080	RAD54L2	protein_coding	RAD54 like 2	2373.64	3044.98	2850.91	1858.47	1740.21	-0.689001	0.174328	-3.95232	7.73965e-05	0.000862565
ENSG00000167468	GPX4	protein_coding	glutathione peroxidase 4	4128.32	3004.73	2964.95	6190.67	4352.93	0.78497	0.198704	3.95045	7.80049e-05	0.000868823
ENSG00000124787	RPP40	protein_coding	ribonuclease P/MRP subunit p40	143.827	191.526	209.307	89.939	84.5346	-1.09489	0.277172	-3.95022	7.80792e-05	0.000869129
ENSG00000057935	MTA3	protein_coding	metastasis associated 1 family member 3	962.97	728.631	681.332	1303.72	1138.2	0.759869	0.192371	3.95002	7.81453e-05	0.000869343
ENSG00000141696	P3H4	protein_coding	prolyl 3-hydroxylase family member 4 (non-enzymatic)	899.402	660.625	640.914	1262.33	1033.74	0.783092	0.198268	3.94967	7.82586e-05	0.000869939
ENSG00000148600	CDHR1	protein_coding	cadherin related family member 1	279.1	184.586	189.098	382.838	359.876	0.929327	0.235298	3.94957	7.82926e-05	0.000869939
ENSG00000061676	NCKAP1	protein_coding	NCK associated protein 1	2220.88	2754.92	2872.56	1409.57	1846.48	-0.757145	0.191724	-3.94914	7.84325e-05	0.000870972
ENSG00000011347	SYT7	protein_coding	synaptotagmin 7	209.37	147.114	118.367	298.47	273.53	1.02183	0.258825	3.94795	7.88245e-05	0.000874278
ENSG00000271500	AC005183.1	processed_pseudogene	---	12.7054	26.3695	21.6525	1.59184	1.20764	-1.92692	0.488077	-3.94797	7.88153e-05	0.000874278
ENSG00000142552	RCN3	protein_coding	reticulocalbin 3	62.4029	24.9816	30.3135	114.612	79.7041	1.47901	0.375122	3.94273	8.05597e-05	0.00089299
ENSG00000116990	MYCL	protein_coding	MYCL proto-oncogene%2C bHLH transcription factor	174.228	95.7629	116.923	265.041	219.186	1.08322	0.274762	3.94239	8.06726e-05	0.000893708
ENSG00000248333	CDK11B	protein_coding	cyclin dependent kinase 11B	804.938	623.153	534.095	1112.7	949.807	0.795728	0.201878	3.94162	8.09325e-05	0.000896052
ENSG00000157404	KIT	protein_coding	KIT proto-oncogene receptor tyrosine kinase	458.304	333.088	314.683	598.532	586.912	0.829073	0.210533	3.93797	8.2175e-05	0.000909267
ENSG00000173141	MRPL57	protein_coding	mitochondrial ribosomal protein L57	711.572	523.226	489.346	1020.37	813.344	0.815473	0.20714	3.93682	8.25685e-05	0.000913076
ENSG00000149179	C11orf49	protein_coding	chromosome 11 open reading frame 49	597.177	446.893	392.632	857.206	691.976	0.838602	0.213031	3.93653	8.26698e-05	0.000913652
ENSG00000120137	PANK3	protein_coding	pantothenate kinase 3	1895.75	2360.76	2794.62	799.104	1628.5	-1.00535	0.255541	-3.9342	8.34738e-05	0.000921988
ENSG00000135776	ABCB10	protein_coding	ATP binding cassette subfamily B member 10	591.801	734.182	805.473	356.572	470.979	-0.847911	0.215604	-3.93272	8.39904e-05	0.000927142
ENSG00000132470	ITGB4	protein_coding	integrin subunit beta 4	82.9883	33.3088	49.079	140.878	108.687	1.36056	0.346022	3.932	8.42407e-05	0.000929352
ENSG00000165092	ALDH1A1	protein_coding	aldehyde dehydrogenase 1 family member A1	38.4515	16.6544	10.1045	66.0614	60.9857	1.66118	0.4225	3.93178	8.43188e-05	0.000929661
ENSG00000139726	DENR	protein_coding	density regulated re-initiation and release factor	1828.45	2262.22	2280.73	1350.68	1420.18	-0.689389	0.175369	-3.93108	8.45661e-05	0.000931834
ENSG00000180815	MAP3K15	protein_coding	mitogen-activated protein kinase kinase kinase 15	259.105	184.586	157.341	358.164	336.327	0.953773	0.242659	3.93052	8.47638e-05	0.000933459
ENSG00000112697	TMEM30A	protein_coding	transmembrane protein 30A	700.438	856.314	948.379	440.94	556.117	-0.814209	0.2072	-3.92958	8.50957e-05	0.000936557
ENSG00000141543	EIF4A3	protein_coding	eukaryotic translation initiation factor 4A3	1963.92	2507.88	2442.4	1620.49	1284.93	-0.739677	0.188277	-3.92867	8.54174e-05	0.000939265
ENSG00000171492	LRRC8D	protein_coding	leucine rich repeat containing 8 VRAC subunit D	599.658	414.972	447.485	798.308	737.867	0.795205	0.202415	3.9286	8.54429e-05	0.000939265
ENSG00000010278	CD9	protein_coding	CD9 molecule	532.259	333.088	398.406	794.328	603.215	0.881108	0.224368	3.92707	8.59873e-05	0.000944689
ENSG00000235162	C12orf75	protein_coding	chromosome 12 open reading frame 75	373.697	480.202	492.233	257.878	264.473	-0.849892	0.216535	-3.92497	8.67414e-05	0.000952411
ENSG00000169783	LINGO1	protein_coding	leucine rich repeat and Ig domain containing 1	723.005	520.45	505.225	1053	813.344	0.82117	0.209225	3.92482	8.67947e-05	0.000952431
ENSG00000154229	PRKCA	protein_coding	protein kinase C alpha	1214.48	896.563	916.622	1582.29	1462.45	0.72022	0.183588	3.92302	8.74455e-05	0.000959007
ENSG00000279227	AC009303.4	TEC	---	41.636	20.818	8.661	70.041	67.0239	1.64868	0.420278	3.92284	8.75128e-05	0.000959178
ENSG00000196081	ZNF724	protein_coding	zinc finger protein 724	102.17	138.787	161.672	40.5919	67.6277	-1.27741	0.325775	-3.92114	8.81294e-05	0.000965365
ENSG00000102172	SMS	protein_coding	spermine synthase	1343.14	996.489	988.797	1848.13	1539.13	0.740387	0.188947	3.91848	8.91081e-05	0.000975354
ENSG00000166562	SEC11C	protein_coding	SEC11 homolog C%2C signal peptidase complex subunit	358.831	492.693	444.598	254.694	243.339	-0.863829	0.220456	-3.91838	8.91464e-05	0.000975354
ENSG00000100522	GNPNAT1	protein_coding	glucosamine-phosphate N-acetyltransferase 1	651.112	770.267	893.526	462.43	478.225	-0.786093	0.200633	-3.91806	8.92639e-05	0.000976064
ENSG00000141965	FEM1A	protein_coding	fem-1 homolog A	223.884	312.27	297.361	166.347	119.556	-1.01347	0.258702	-3.9175	8.94707e-05	0.000977749
ENSG00000121716	PILRB	protein_coding	paired immunoglobin-like type 2 receptor beta	103.026	188.75	114.036	50.143	59.1742	-1.27956	0.326652	-3.91719	8.95875e-05	0.000977874
ENSG00000272325	NUDT3	protein_coding	nudix hydrolase 3	215.14	137.399	140.019	309.613	273.53	0.993031	0.253501	3.91726	8.95603e-05	0.000977874
ENSG00000130054	FAM155B	protein_coding	family with sequence similarity 155 member B	507.817	374.724	332.005	737.022	587.516	0.857011	0.218975	3.91373	9.08806e-05	0.000991405
ENSG00000188167	TMPPE	protein_coding	transmembrane protein with metallophosphoesterase domain	133.191	181.811	191.985	73.2246	85.7423	-1.11512	0.284986	-3.91291	9.11903e-05	0.000994199
ENSG00000164707	SLC13A4	protein_coding	solute carrier family 13 member 4	222.732	152.665	135.689	317.572	285.002	0.985832	0.252017	3.91176	9.16249e-05	0.000998351
ENSG00000141540	TTYH2	protein_coding	tweety family member 2	384.315	263.695	256.943	577.042	439.58	0.906281	0.231729	3.91095	9.19342e-05	0.00100113
ENSG00000120645	IQSEC3	protein_coding	IQ motif and Sec7 domain 3	16.5137	2.77574	1.4435	31.0409	30.7948	1.89566	0.484727	3.91079	9.19949e-05	0.00100121
ENSG00000184347	SLIT3	protein_coding	slit guidance ligand 3	108.238	61.0662	57.74	178.286	135.859	1.23346	0.315445	3.91023	9.22077e-05	0.00100293
ENSG00000089505	CMTM1	protein_coding	CKLF like MARVEL transmembrane domain containing 1	66.5216	23.5938	34.644	75.6124	132.236	1.49018	0.381243	3.90873	9.27828e-05	0.00100801
ENSG00000270067	AC008536.1	antisense_RNA	---	23.9125	52.739	30.3135	7.16328	5.43437	-1.79632	0.459564	-3.90874	9.27788e-05	0.00100801
ENSG00000042429	MED17	protein_coding	mediator complex subunit 17	155.627	208.18	223.742	106.653	83.9308	-1.08007	0.276499	-3.90624	9.37443e-05	0.00101786
ENSG00000148773	MKI67	protein_coding	marker of proliferation Ki-67	16865.1	13279.1	12640.7	19490.5	22050.3	0.659535	0.168873	3.9055	9.40309e-05	0.00102037
ENSG00000197019	SERTAD1	protein_coding	SERTA domain containing 1	37.6076	58.2904	63.514	13.5306	15.0955	-1.60277	0.410412	-3.90528	9.41164e-05	0.0010207
ENSG00000280798	LINC00294	lincRNA	long intergenic non-protein coding RNA 294	374.159	252.592	262.717	530.879	450.449	0.8765	0.224537	3.90358	9.47802e-05	0.0010273
ENSG00000065054	SLC9A3R2	protein_coding	SLC9A3 regulator 2	952.573	695.322	651.018	1435.04	1028.91	0.82786	0.212112	3.90293	9.50347e-05	0.00102886
ENSG00000166387	PPFIBP2	protein_coding	PPFIA binding protein 2	79.079	41.636	38.9745	120.98	114.726	1.32657	0.339885	3.903	9.50064e-05	0.00102886
ENSG00000112576	CCND3	protein_coding	cyclin D3	1268.37	881.296	968.588	1797.98	1425.62	0.767005	0.196546	3.90243	9.52326e-05	0.0010304
ENSG00000162869	PPP1R21	protein_coding	protein phosphatase 1 regulatory subunit 21	215.454	287.289	291.587	144.062	138.878	-0.962563	0.24674	-3.90112	9.57495e-05	0.00103479
ENSG00000282933	RHOXF1P3	transcribed_unprocessed_pseudogene	Rhox homeobox family member 1 pseudogene 3	84.7113	47.1875	40.418	135.306	115.933	1.30839	0.335385	3.90117	9.57296e-05	0.00103479
ENSG00000004799	PDK4	protein_coding	pyruvate dehydrogenase kinase 4	59.3045	24.9816	28.87	86.7553	96.611	1.45161	0.372277	3.89927	9.64842e-05	0.00104212
ENSG00000115944	COX7A2L	protein_coding	cytochrome c oxidase subunit 7A2 like	1105.76	796.636	792.481	1624.47	1209.45	0.795757	0.20414	3.89809	9.69559e-05	0.00104629
ENSG00000138772	ANXA3	protein_coding	annexin A3	64.1772	36.0846	23.096	97.8982	99.6301	1.43429	0.367955	3.89802	9.69835e-05	0.00104629
ENSG00000111906	HDDC2	protein_coding	HD domain containing 2	1089.76	1355.95	1369.88	812.634	820.59	-0.712085	0.182843	-3.89453	9.83902e-05	0.00106085
ENSG00000167671	UBXN6	protein_coding	UBX domain protein 6	957.543	671.728	689.993	1428.68	1039.78	0.815963	0.209602	3.89291	9.90506e-05	0.00106735
ENSG00000126351	THRA	protein_coding	thyroid hormone receptor%2C alpha	816.585	612.05	551.417	1189.9	912.974	0.812134	0.208681	3.89175	9.95252e-05	0.00107185
ENSG00000070761	CFAP20	protein_coding	cilia and flagella associated protein 20	918.193	646.746	671.227	1335.55	1019.25	0.797964	0.205059	3.89139	9.96714e-05	0.0010728
ENSG00000276672	AL161891.1	sense_intronic	---	285.23	371.949	407.067	138.49	223.413	-1.01617	0.261158	-3.89102	9.98252e-05	0.00107383
ENSG00000142102	PGGHG	protein_coding	protein-glucosylgalactosylhydroxylysine glucosidase	504.22	358.07	362.318	620.818	675.673	0.807962	0.207739	3.88932	0.000100526	0.00108074
ENSG00000203709	C1orf132	lincRNA	chromosome 1 open reading frame 132	63.5373	104.09	90.9405	22.2858	36.8329	-1.42212	0.365686	-3.88889	0.000100702	0.00108201
ENSG00000162105	SHANK2	protein_coding	SH3 and multiple ankyrin repeat domains 2	114.868	65.2298	66.401	159.98	167.862	1.17508	0.302179	3.88868	0.000100791	0.00108234
ENSG00000183570	PCBP3	protein_coding	poly(rC) binding protein 3	85.7759	38.8603	49.079	144.062	111.103	1.31826	0.339026	3.88839	0.000100912	0.00108301
ENSG00000185803	SLC52A2	protein_coding	solute carrier family 52 member 2	441.039	587.068	574.513	352.593	249.981	-0.893799	0.229877	-3.88817	0.000101004	0.00108337
ENSG00000006071	ABCC8	protein_coding	ATP binding cassette subfamily C member 8	92.1338	47.1875	51.966	132.919	136.463	1.25954	0.323993	3.88756	0.000101257	0.00108546
ENSG00000120437	ACAT2	protein_coding	acetyl-CoA acetyltransferase 2	614.073	804.963	776.603	489.491	385.236	-0.814732	0.209598	-3.88712	0.000101441	0.0010868
ENSG00000188825	LINC00910	lincRNA	long intergenic non-protein coding RNA 910	81.3326	49.9632	31.757	116.204	127.406	1.34158	0.345176	3.88665	0.000101637	0.00108828
ENSG00000182796	TMEM198B	transcribed_unitary_pseudogene	transmembrane protein 198B (pseudogene)	257.199	173.483	168.889	324.735	361.687	0.93849	0.241479	3.88642	0.000101734	0.00108868
ENSG00000171219	CDC42BPG	protein_coding	CDC42 binding protein kinase gamma	107.481	70.7813	44.7485	174.306	140.086	1.25816	0.323851	3.885	0.000102332	0.00109445
ENSG00000138399	FASTKD1	protein_coding	FAST kinase domains 1	560.859	699.485	753.507	345.429	445.014	-0.832081	0.214225	-3.88414	0.000102694	0.00109759
ENSG00000198598	MMP17	protein_coding	matrix metallopeptidase 17	115.97	68.0055	64.9575	172.715	158.201	1.17295	0.301995	3.88399	0.000102756	0.00109759
ENSG00000283208	AC001226.2	protein_coding	---	21.4543	37.4724	37.531	4.77552	6.03819	-1.79884	0.463155	-3.88388	0.000102803	0.00109759
ENSG00000105677	TMEM147	protein_coding	transmembrane protein 147	627.023	804.963	811.247	503.021	388.859	-0.817468	0.210486	-3.88372	0.000102871	0.00109769
ENSG00000204588	LINC01123	lincRNA	long intergenic non-protein coding RNA 1123	45.6454	22.2059	12.9915	82.7757	64.6086	1.58314	0.407709	3.88301	0.00010317	0.00110024
ENSG00000159640	ACE	protein_coding	angiotensin I converting enzyme	64.8751	29.1452	31.757	109.837	88.7614	1.41448	0.364323	3.88247	0.000103399	0.00110205
ENSG00000204463	BAG6	protein_coding	BCL2 associated athanogene 6	7269.56	5416.85	5288.98	10652.6	7719.82	0.747499	0.192569	3.88172	0.000103719	0.00110483
ENSG00000135249	RINT1	protein_coding	RAD50 interactor 1	497.686	607.886	669.784	352.593	360.48	-0.801673	0.206534	-3.88155	0.000103792	0.00110497
ENSG00000266208	AC080112.1	antisense_RNA	---	93.1663	52.739	47.6355	142.47	129.821	1.25625	0.323672	3.88126	0.000103916	0.00110566
ENSG00000167766	ZNF83	protein_coding	zinc finger protein 83	51.7011	23.5938	20.209	72.4287	90.5728	1.51176	0.389527	3.88101	0.000104023	0.00110602
ENSG00000171793	CTPS1	protein_coding	CTP synthase 1	2474.07	3122.7	3064.55	2045.51	1663.52	-0.711712	0.183388	-3.8809	0.000104069	0.00110602
ENSG00000065717	TLE2	protein_coding	transducin like enhancer of split 2	264.165	180.423	167.446	392.389	316.401	0.955251	0.246176	3.88035	0.000104304	0.00110788
ENSG00000184990	SIVA1	protein_coding	SIVA1 apoptosis inducing factor	523.107	677.279	678.445	415.47	321.232	-0.836543	0.21574	-3.87756	0.000105509	0.00112004
ENSG00000105323	HNRNPUL1	protein_coding	heterogeneous nuclear ribonucleoprotein U like 1	11160.7	8754.67	8018.64	15564.2	12305.2	0.70606	0.18211	3.87712	0.000105702	0.00112144
ENSG00000057757	PITHD1	protein_coding	PITH domain containing 1	617.447	784.145	793.925	482.328	409.389	-0.787366	0.203089	-3.87694	0.000105777	0.0011216
ENSG00000132664	POLR3F	protein_coding	RNA polymerase III subunit F	319.61	389.991	456.146	195	237.301	-0.907489	0.234098	-3.87654	0.000105952	0.00112281
ENSG00000167635	ZNF146	protein_coding	zinc finger protein 146	2074.25	2772.96	2809.05	906.553	1808.44	-0.966221	0.249268	-3.87624	0.000106084	0.00112357
ENSG00000198719	DLL1	protein_coding	delta like canonical Notch ligand 1	257.721	165.156	177.55	364.531	323.647	0.938947	0.242299	3.87516	0.000106555	0.00112792
ENSG00000151474	FRMD4A	protein_coding	FERM domain containing 4A	314.777	210.956	217.968	442.532	387.652	0.895246	0.231181	3.87249	0.000107729	0.00113969
ENSG00000143862	ARL8A	protein_coding	ADP ribosylation factor like GTPase 8A	876.266	632.868	627.922	1267.9	976.375	0.792874	0.204818	3.87112	0.000108339	0.00114549
ENSG00000163466	ARPC2	protein_coding	actin related protein 2/3 complex subunit 2	3973.6	2854.84	3104.97	5506.17	4428.41	0.710077	0.183514	3.86933	0.000109136	0.00115326
ENSG00000197635	DPP4	protein_coding	dipeptidyl peptidase 4	122.86	72.1691	66.401	206.143	146.728	1.19341	0.308515	3.86825	0.000109621	0.00115707
ENSG00000235194	PPP1R3E	protein_coding	protein phosphatase 1 regulatory subunit 3E	458.835	333.088	320.457	583.409	598.384	0.813081	0.210193	3.86825	0.000109618	0.00115707
ENSG00000126749	EMG1	protein_coding	EMG1%2C N1-specific pseudouridine methyltransferase	86.0161	148.502	105.375	50.9389	39.2482	-1.29489	0.334881	-3.86671	0.000110315	0.00116373
ENSG00000163703	CRELD1	protein_coding	cysteine rich with EGF like domains 1	387.678	267.858	269.934	549.185	463.733	0.862149	0.222989	3.86634	0.000110483	0.00116484
ENSG00000182195	LDOC1	protein_coding	LDOC1%2C regulator of NFKB signaling	969.528	696.71	695.767	1422.31	1063.32	0.796253	0.206065	3.86409	0.000111502	0.00117492
ENSG00000249115	HAUS5	protein_coding	HAUS augmin like complex subunit 5	1162.83	875.745	871.874	1473.25	1430.45	0.705841	0.182727	3.86282	0.000112087	0.00118042
ENSG00000107951	MTPAP	protein_coding	mitochondrial poly(A) polymerase	495.029	638.419	629.366	347.021	365.31	-0.792816	0.205296	-3.86182	0.000112546	0.00118458
ENSG00000099817	POLR2E	protein_coding	RNA polymerase II subunit E	3844.35	2853.46	2793.17	5639.89	4090.87	0.752361	0.194897	3.86029	0.000113251	0.00119131
ENSG00000107819	SFXN3	protein_coding	sideroflexin 3	217.993	149.89	134.245	304.041	283.795	0.972679	0.252031	3.85936	0.000113685	0.0011952
ENSG00000135540	NHSL1	protein_coding	NHS like 1	831.628	630.092	601.939	1045.04	1049.44	0.735201	0.190514	3.85903	0.000113838	0.00119614
ENSG00000189184	PCDH18	protein_coding	protocadherin 18	156.355	98.5386	92.384	196.592	237.905	1.08008	0.279984	3.85763	0.000114491	0.00120232
ENSG00000162734	PEA15	protein_coding	proliferation and apoptosis adaptor protein 15	1917.19	1460.04	1354	2759.45	2095.25	0.753506	0.19535	3.85721	0.00011469	0.00120373
ENSG00000186469	GNG2	protein_coding	G protein subunit gamma 2	75.0421	40.2482	34.644	100.286	124.991	1.34742	0.349536	3.85489	0.000115784	0.00121452
ENSG00000141510	TP53	protein_coding	tumor protein p53	2658.16	2055.43	1877.99	3784.6	2914.63	0.737212	0.191365	3.85238	0.000116976	0.00122569
ENSG00000167380	ZNF226	protein_coding	zinc finger protein 226	111.912	163.768	155.898	54.9185	73.0621	-1.17237	0.304324	-3.85237	0.000116981	0.00122569
ENSG00000185989	RASA3	protein_coding	RAS p21 protein activator 3	142.263	79.1085	88.0535	231.613	170.277	1.13508	0.294708	3.85152	0.000117385	0.00122923
ENSG00000114541	FRMD4B	protein_coding	FERM domain containing 4B	283.862	191.526	191.985	351.001	400.936	0.911325	0.23667	3.85061	0.000117822	0.00123311
ENSG00000075223	SEMA3C	protein_coding	semaphorin 3C	150.474	190.138	229.516	79.592	102.649	-1.08838	0.282805	-3.84853	0.000118827	0.00124083
ENSG00000128311	TST	protein_coding	thiosulfate sulfurtransferase	319.905	434.403	417.171	249.919	178.127	-0.930543	0.241789	-3.84857	0.00011881	0.00124083
ENSG00000136807	CDK9	protein_coding	cyclin dependent kinase 9	1168.13	879.908	822.795	1672.23	1297.61	0.767031	0.199294	3.84874	0.000118728	0.00124083
ENSG00000151065	DCP1B	protein_coding	decapping mRNA 1B	493.459	370.561	334.892	649.471	618.914	0.805157	0.209189	3.84894	0.000118629	0.00124083
ENSG00000170312	CDK1	protein_coding	cyclin dependent kinase 1	651.643	827.169	893.526	343.042	542.833	-0.897491	0.233264	-3.84753	0.000119316	0.00124523
ENSG00000166479	TMX3	protein_coding	thioredoxin related transmembrane protein 3	354.894	459.384	495.12	180.674	284.399	-0.960867	0.249796	-3.84661	0.000119762	0.00124919
ENSG00000169957	ZNF768	protein_coding	zinc finger protein 768	3432.09	2634.17	2495.81	4820.89	3777.49	0.71673	0.186335	3.84646	0.000119837	0.00124926
ENSG00000174332	GLIS1	protein_coding	GLIS family zinc finger 1	60.3928	23.5938	31.757	101.082	85.1385	1.43448	0.372957	3.84624	0.000119946	0.0012497
ENSG00000123064	DDX54	protein_coding	DEAD-box helicase 54	2911.42	2260.84	2012.24	4227.93	3144.69	0.753566	0.195951	3.84569	0.000120213	0.00125178
ENSG00000101057	MYBL2	protein_coding	MYB proto-oncogene like 2	6896.88	5204.5	4958.42	10130.5	7294.13	0.745728	0.193965	3.84466	0.00012072	0.00125635
ENSG00000129103	SUMF2	protein_coding	sulfatase modifying factor 2	1284.45	972.895	877.648	1896.68	1390.59	0.789849	0.205472	3.84407	0.000121009	0.00125866
ENSG00000005889	ZFX	protein_coding	zinc finger protein%2C X-linked	1063.43	1319.86	1452.16	582.613	899.086	-0.852961	0.221918	-3.84358	0.000121253	0.00125978
ENSG00000101115	SALL4	protein_coding	spalt like transcription factor 4	289.554	197.077	197.759	388.409	374.972	0.893572	0.232484	3.84358	0.000121251	0.00125978
ENSG00000235706	DICER1-AS1	antisense_RNA	DICER1 antisense RNA 1	114.759	59.6783	72.175	164.755	162.427	1.16851	0.304034	3.84334	0.000121371	0.0012603
ENSG00000090615	GOLGA3	protein_coding	golgin A3	1768.82	2202.55	2172.47	1363.41	1336.85	-0.673127	0.175174	-3.84263	0.000121725	0.00126257
ENSG00000163682	RPL9	protein_coding	ribosomal protein L9	555.444	695.322	754.95	452.083	319.42	-0.861851	0.224282	-3.84271	0.000121681	0.00126257
ENSG00000068438	FTSJ1	protein_coding	FtsJ RNA methyltransferase homolog 1	951.852	703.649	695.767	1313.27	1094.72	0.749854	0.195237	3.84073	0.000122668	0.00127164
ENSG00000178307	TMEM11	protein_coding	transmembrane protein 11	751.703	537.105	538.425	1094.39	836.893	0.803059	0.209104	3.84048	0.000122794	0.00127223
ENSG00000112624	BICRAL	protein_coding	BRD4 interacting chromatin remodeling complex associated protein like	415.432	270.634	313.239	555.552	522.303	0.83787	0.218229	3.8394	0.000123333	0.00127568
ENSG00000160075	SSU72	protein_coding	SSU72 homolog%2C RNA polymerase II CTD phosphatase	3268.54	2491.22	2325.48	4746.87	3510.6	0.745378	0.194139	3.8394	0.000123333	0.00127568
ENSG00000275832	ARHGAP23	protein_coding	Rho GTPase activating protein 23	41.2955	22.2059	5.774	75.6124	61.5895	1.65544	0.431153	3.83955	0.000123258	0.00127568
ENSG00000074071	MRPS34	protein_coding	mitochondrial ribosomal protein S34	2436.26	1838.92	1699	3629.4	2577.7	0.774456	0.201757	3.83855	0.000123764	0.00127943
ENSG00000148337	CIZ1	protein_coding	CDKN1A interacting zinc finger protein 1	4087.72	3169.89	2910.1	5821.36	4449.54	0.726671	0.18932	3.83832	0.00012388	0.0012799
ENSG00000141542	RAB40B	protein_coding	RAB40B%2C member RAS oncogene family	523.999	399.706	342.109	732.246	621.933	0.823201	0.214503	3.83772	0.000124183	0.00128232
ENSG00000161920	MED11	protein_coding	mediator complex subunit 11	252.244	156.829	173.22	381.246	297.683	0.965019	0.251505	3.83698	0.000124555	0.00128545
ENSG00000116903	EXOC8	protein_coding	exocyst complex component 8	813.002	1002.04	1066.75	529.287	653.936	-0.769408	0.200543	-3.83663	0.000124736	0.0012866
ENSG00000112699	GMDS	protein_coding	GDP-mannose 4%2C6-dehydratase	566.05	409.421	382.527	843.675	628.575	0.845247	0.220415	3.83479	0.00012567	0.00129552
ENSG00000173918	C1QTNF1	protein_coding	C1q and TNF related 1	77.6477	41.636	37.531	125.755	105.668	1.31857	0.344016	3.83287	0.000126658	0.00130498
ENSG00000076555	ACACB	protein_coding	acetyl-CoA carboxylase beta	539.574	385.827	389.745	735.43	647.294	0.794231	0.207258	3.83209	0.000127061	0.0013084
ENSG00000069812	HES2	protein_coding	hes family bHLH transcription factor 2	20.8554	4.1636	4.3305	30.245	44.6826	1.81809	0.474524	3.83139	0.000127422	0.0013114
ENSG00000210174	MT-TR	Mt_tRNA	mitochondrially encoded tRNA arginine	33.3656	8.32721	12.9915	66.8573	45.2864	1.68408	0.439603	3.8309	0.000127673	0.00131325
ENSG00000113583	C5orf15	protein_coding	chromosome 5 open reading frame 15	1768.13	1215.77	1444.94	2225.39	2186.43	0.702961	0.183538	3.83005	0.000128117	0.00131646
ENSG00000141867	BRD4	protein_coding	bromodomain containing 4	7922.01	6275.94	5941.45	10294.4	9176.23	0.651293	0.170049	3.83003	0.000128127	0.00131646
ENSG00000179361	ARID3B	protein_coding	AT-rich interaction domain 3B	1105.14	841.048	792.481	1520.21	1266.81	0.738867	0.192986	3.8286	0.000128876	0.00132269
ENSG00000243725	TTC4	protein_coding	tetratricopeptide repeat domain 4	113.326	70.7813	59.1835	166.347	156.993	1.16871	0.305247	3.82873	0.000128807	0.00132269
ENSG00000235784	HNRNPA1P29	processed_pseudogene	heterogeneous nuclear ribonucleoprotein A1 pseudogene 29	11.4099	27.7574	15.8785	0.79592	1.20764	-1.87083	0.488663	-3.82845	0.00012895	0.00132272
ENSG00000115946	PNO1	protein_coding	partner of NOB1 homolog	380.255	470.487	521.103	289.715	239.716	-0.856622	0.223795	-3.82771	0.000129341	0.00132526
ENSG00000134697	GNL2	protein_coding	G protein nucleolar 2	1733.88	2292.76	2052.66	1177.17	1412.94	-0.717487	0.18744	-3.82782	0.000129284	0.00132526
ENSG00000196782	MAML3	protein_coding	mastermind like transcriptional coactivator 3	268.539	181.811	181.881	351.797	358.668	0.905637	0.236687	3.82631	0.000130079	0.00133209
ENSG00000165698	SPACA9	protein_coding	sperm acrosome associated 9	161.173	108.254	88.0535	249.123	199.26	1.07954	0.282155	3.82604	0.000130222	0.00133282
ENSG00000155115	GTF3C6	protein_coding	general transcription factor IIIC subunit 6	568.509	692.546	757.837	432.981	390.671	-0.779776	0.20383	-3.82562	0.000130443	0.00133434
ENSG00000056972	TRAF3IP2	protein_coding	TRAF3 interacting protein 2	324.364	237.325	202.09	470.389	387.652	0.903738	0.236267	3.82506	0.000130738	0.00133663
ENSG00000169684	CHRNA5	protein_coding	cholinergic receptor nicotinic alpha 5 subunit	320.175	220.671	222.299	416.266	421.466	0.866841	0.22673	3.82322	0.000131719	0.00134592
ENSG00000116396	KCNC4	protein_coding	potassium voltage-gated channel subfamily C member 4	801.626	603.722	583.174	975.002	1044.61	0.736048	0.192541	3.82281	0.000131937	0.00134715
ENSG00000150625	GPM6A	protein_coding	glycoprotein M6A	179.4	98.5386	125.584	265.837	227.64	1.0414	0.272424	3.82272	0.000131985	0.00134715
ENSG00000100271	TTLL1	protein_coding	tubulin tyrosine ligase like 1	79.17	48.5754	30.3135	132.123	105.668	1.34249	0.351246	3.82207	0.000132338	0.00134997
ENSG00000143033	MTF2	protein_coding	metal response element binding transcription factor 2	1251.32	1490.57	1733.64	732.246	1048.83	-0.812425	0.212569	-3.82194	0.000132407	0.00134997
ENSG00000119772	DNMT3A	protein_coding	DNA methyltransferase 3 alpha	1086.67	854.926	754.95	1459.72	1277.08	0.734212	0.192114	3.82175	0.000132507	0.00135024
ENSG00000132003	ZSWIM4	protein_coding	zinc finger SWIM-type containing 4	234.981	170.708	132.802	350.205	286.21	0.985631	0.257924	3.8214	0.000132695	0.00135142
ENSG00000105926	MPP6	protein_coding	membrane palmitoylated protein 6	672.711	829.945	952.71	345.429	562.759	-0.909142	0.237961	-3.82056	0.00013315	0.00135485
ENSG00000109118	PHF12	protein_coding	PHD finger protein 12	1297.23	1028.41	906.518	1728.74	1525.25	0.720462	0.188578	3.82051	0.000133178	0.00135485
ENSG00000204054	LINC00963	processed_transcript	long intergenic non-protein coding RNA 963	316.695	220.671	212.194	450.491	383.425	0.88792	0.232437	3.82005	0.000133427	0.00135664
ENSG00000204628	RACK1	protein_coding	receptor for activated C kinase 1	33894.6	25620	25587.5	47610.3	36760.5	0.694496	0.181864	3.81877	0.000134118	0.00136292
ENSG00000204524	ZNF805	protein_coding	zinc finger protein 805	63.839	95.7629	96.7145	27.8572	35.0215	-1.35605	0.355125	-3.81852	0.000134256	0.00136358
ENSG00000197147	LRRC8B	protein_coding	leucine rich repeat containing 8 VRAC subunit B	472.76	607.886	643.801	252.307	387.048	-0.905446	0.2373	-3.81563	0.000135838	0.00137889
ENSG00000108106	UBE2S	protein_coding	ubiquitin conjugating enzyme E2 S	2184.22	1608.54	1496.91	3405.74	2225.68	0.815022	0.213683	3.81416	0.000136645	0.00138633
ENSG00000135482	ZC3H10	protein_coding	zinc finger CCCH-type containing 10	225.894	142.95	154.454	319.96	286.21	0.954166	0.250208	3.81349	0.000137019	0.00138936
ENSG00000106948	AKNA	protein_coding	AT-hook transcription factor	156.54	104.09	89.497	223.654	208.921	1.05627	0.277035	3.81275	0.000137427	0.00139274
ENSG00000198466	ZNF587	protein_coding	zinc finger protein 587	429.945	584.292	523.99	294.49	317.005	-0.81429	0.213584	-3.81251	0.000137565	0.00139337
ENSG00000061936	SFSWAP	protein_coding	splicing factor SWAP	2218.16	1722.34	1652.81	2923.41	2574.08	0.679364	0.178215	3.81204	0.000137822	0.00139445
ENSG00000145979	TBC1D7	protein_coding	TBC1 domain family member 7	208.084	287.289	274.265	151.225	119.556	-0.977137	0.256323	-3.81213	0.000137772	0.00139445
ENSG00000256537	SMIM10L1	protein_coding	small integral membrane protein 10 like 1	426.549	535.717	570.182	270.613	329.685	-0.833165	0.21863	-3.81085	0.000138491	0.00140046
ENSG00000083799	CYLD	protein_coding	CYLD lysine 63 deubiquitinase	451.837	564.862	593.278	323.144	326.062	-0.794939	0.208681	-3.80935	0.00013933	0.00140687
ENSG00000147601	TERF1	protein_coding	telomeric repeat binding factor 1	815.098	603.722	532.651	857.206	1266.81	0.852964	0.223912	3.80937	0.000139322	0.00140687
ENSG00000174938	SEZ6L2	protein_coding	seizure related 6 homolog like 2	606.624	421.912	431.606	905.757	667.22	0.834203	0.21899	3.80931	0.000139352	0.00140687
ENSG00000257135	AC007249.2	lincRNA	---	34.3717	6.93934	15.8785	57.3062	57.3628	1.66148	0.436204	3.80895	0.000139557	0.00140765
ENSG00000268362	AC092279.1	lincRNA	---	57.7262	83.2721	92.384	26.2654	28.9833	-1.38721	0.364202	-3.80891	0.000139581	0.00140765
ENSG00000152969	JAKMIP1	protein_coding	janus kinase and microtubule interacting protein 1	125.107	79.1085	67.8445	188.633	164.843	1.133	0.297472	3.80877	0.000139657	0.00140765
ENSG00000125726	CD70	protein_coding	CD70 molecule	97.6876	54.1268	53.4095	155.204	128.01	1.22213	0.320965	3.80768	0.000140275	0.0014131
ENSG00000139800	ZIC5	protein_coding	Zic family member 5	678.902	863.254	850.221	489.491	512.642	-0.7415	0.194792	-3.80662	0.000140877	0.0014184
ENSG00000125534	PPDPF	protein_coding	pancreatic progenitor cell differentiation and proliferation factor	2644.98	1884.72	1948.72	3997.91	2748.58	0.777732	0.20455	3.80217	0.000143436	0.00144339
ENSG00000134375	TIMM17A	protein_coding	translocase of inner mitochondrial membrane 17A	1215	1518.33	1508.46	873.124	960.072	-0.696644	0.183251	-3.80159	0.000143772	0.00144598
ENSG00000104976	SNAPC2	protein_coding	small nuclear RNA activating complex polypeptide 2	244.101	160.993	157.341	374.878	283.191	0.968833	0.254954	3.80003	0.000144676	0.00145429
ENSG00000145777	TSLP	protein_coding	thymic stromal lymphopoietin	74.3653	43.0239	30.3135	95.5104	128.613	1.35431	0.356451	3.79943	0.000145029	0.00145704
ENSG00000140043	PTGR2	protein_coding	prostaglandin reductase 2	222.405	120.744	163.115	268.225	337.535	1.00794	0.265326	3.79888	0.000145351	0.00145949
ENSG00000128973	CLN6	protein_coding	CLN6%2C transmembrane ER protein	968.831	1275.45	1159.13	765.675	675.069	-0.727289	0.19148	-3.79826	0.000145717	0.00146237
ENSG00000235016	SEMA3F-AS1	antisense_RNA	SEMA3F antisense RNA 1	42.0548	69.3934	64.9575	12.7347	21.1337	-1.53691	0.404707	-3.79759	0.000146108	0.0014655
ENSG00000172409	CLP1	protein_coding	cleavage and polyadenylation factor I subunit 1	241.147	371.949	284.369	181.47	126.802	-1.00692	0.265171	-3.79725	0.000146312	0.00146676
ENSG00000176148	TCP11L1	protein_coding	t-complex 11 like 1	766.403	575.965	551.417	1033.1	905.124	0.74804	0.19701	3.79695	0.000146485	0.0014677
ENSG00000175215	CTDSP2	protein_coding	CTD small phosphatase 2	1777.17	1387.87	1277.5	2425.96	2017.36	0.708947	0.186744	3.79636	0.000146838	0.00147044
ENSG00000087074	PPP1R15A	protein_coding	protein phosphatase 1 regulatory subunit 15A	462.968	351.131	306.022	631.961	562.759	0.817336	0.2154	3.7945	0.000147941	0.00148068
ENSG00000198791	CNOT7	protein_coding	CCR4-NOT transcription complex subunit 7	1019.56	1203.28	1371.32	686.083	817.571	-0.742547	0.195728	-3.79377	0.000148378	0.00148426
ENSG00000162545	CAMK2N1	protein_coding	calcium/calmodulin dependent protein kinase II inhibitor 1	419.308	302.555	288.7	584.205	501.773	0.829816	0.218759	3.79329	0.000148663	0.00148631
ENSG00000132953	XPO4	protein_coding	exportin 4	1220.01	1479.47	1574.86	842.083	983.621	-0.713175	0.188023	-3.79301	0.000148832	0.00148719
ENSG00000025039	RRAGD	protein_coding	Ras related GTP binding D	664.142	474.651	502.338	824.573	855.007	0.748615	0.197411	3.79215	0.000149347	0.00149154
ENSG00000130770	ATPIF1	protein_coding	ATPase inhibitory factor 1	3719.54	2939.5	2692.13	5077.17	4169.37	0.689473	0.181846	3.79152	0.000149728	0.00149454
ENSG00000133114	GPALPP1	protein_coding	GPALPP motifs containing 1	1045.15	782.757	791.038	1283.82	1322.97	0.701059	0.184912	3.79132	0.000149851	0.00149496
ENSG00000198618	PPIAP22	processed_pseudogene	peptidylprolyl isomerase A pseudogene 22	24.8863	36.0846	49.079	9.55104	4.83055	-1.72944	0.456238	-3.79065	0.000150253	0.00149817
ENSG00000110442	COMMD9	protein_coding	COMM domain containing 9	609.88	777.206	779.49	485.511	397.313	-0.781423	0.206165	-3.79027	0.000150481	0.00149964
ENSG00000090539	CHRD	protein_coding	chordin	55.3123	26.3695	23.096	96.3063	75.4774	1.44798	0.382057	3.78995	0.000150677	0.00150078
ENSG00000176444	CLK2	protein_coding	CDC like kinase 2	1905.56	1516.94	1359.78	2539.78	2205.75	0.695409	0.183496	3.78977	0.000150789	0.00150109
ENSG00000139679	LPAR6	protein_coding	lysophosphatidic acid receptor 6	16.4988	20.818	38.9745	3.18368	3.01909	-1.82436	0.481448	-3.78931	0.000151063	0.00150302
ENSG00000236618	PITPNA-AS1	antisense_RNA	PITPNA antisense RNA 1	67.7182	30.5331	36.0875	108.245	96.0072	1.35468	0.3576	3.78826	0.000151706	0.00150861
ENSG00000204642	HLA-F	protein_coding	major histocompatibility complex%2C class I%2C F	97.3052	61.0662	44.7485	156	127.406	1.23533	0.32624	3.78657	0.000152741	0.00151808
ENSG00000090447	TFAP4	protein_coding	transcription factor AP-4	1208.38	914.605	851.665	1740.68	1326.59	0.760422	0.200842	3.78616	0.000152992	0.00151923
ENSG00000144357	UBR3	protein_coding	ubiquitin protein ligase E3 component n-recognin 3 (putative)	1078.74	1344.84	1431.95	626.389	911.766	-0.808107	0.213439	-3.78612	0.00015302	0.00151923
ENSG00000088038	CNOT3	protein_coding	CCR4-NOT transcription complex subunit 3	2838.52	2166.46	2100.29	3956.52	3130.8	0.704274	0.186035	3.78571	0.000153272	0.00152092
ENSG00000184897	H1FX	protein_coding	H1 histone family member X	4362.6	3250.39	3083.32	6636.38	4480.34	0.774124	0.20455	3.78452	0.000154006	0.00152738
ENSG00000085872	CHERP	protein_coding	calcium homeostasis endoplasmic reticulum protein	3883.37	3010.29	2908.65	5245.91	4368.63	0.675529	0.178504	3.78438	0.000154092	0.00152742
ENSG00000172428	COPS9	protein_coding	COP9 signalosome subunit 9	258.44	349.743	343.553	199.776	140.69	-0.955768	0.252583	-3.78397	0.000154345	0.00152912
ENSG00000147677	EIF3H	protein_coding	eukaryotic translation initiation factor 3 subunit H	2876.63	2262.22	2184.02	3509.21	3551.06	0.646108	0.170756	3.7838	0.000154452	0.00152935
ENSG00000187140	FOXD3	protein_coding	forkhead box D3	133.53	77.7206	77.949	222.062	156.389	1.14161	0.301778	3.78294	0.000154986	0.00153382
ENSG00000137038	DMAC1	protein_coding	distal membrane arm assembly complex 1	466.72	351.131	288.7	708.369	518.68	0.881013	0.232958	3.78186	0.000155662	0.0015397
ENSG00000185875	THNSL1	protein_coding	threonine synthase like 1	151.591	228.998	190.542	83.5716	103.253	-1.05911	0.280077	-3.7815	0.000155884	0.00154107
ENSG00000005302	MSL3	protein_coding	MSL complex subunit 3	652.314	491.305	469.137	822.185	826.628	0.746361	0.197399	3.78098	0.000156211	0.00154348
ENSG00000280322	AL035425.4	TEC	---	1952.01	1233.81	1315.03	1716	3543.21	0.968027	0.256036	3.78082	0.000156314	0.00154367
ENSG00000074266	EED	protein_coding	embryonic ectoderm development	418.102	535.717	538.425	289.715	308.551	-0.801891	0.212159	-3.77967	0.000157038	0.00155
ENSG00000262879	AC068152.1	processed_transcript	---	292.072	202.629	199.203	383.633	382.821	0.875769	0.231714	3.77952	0.000157129	0.00155008
ENSG00000227470	AC073415.1	processed_pseudogene	---	28.0248	44.4118	49.079	9.55104	9.05728	-1.66065	0.439398	-3.77938	0.000157222	0.00155017
ENSG00000010310	GIPR	protein_coding	gastric inhibitory polypeptide receptor	72.3553	38.8603	34.644	109.041	106.876	1.31774	0.348851	3.77738	0.000158486	0.0015618
ENSG00000128596	CCDC136	protein_coding	coiled-coil domain containing 136	447.479	348.355	285.813	573.062	582.685	0.82038	0.217214	3.77682	0.000158842	0.00156448
ENSG00000101017	CD40	protein_coding	CD40 molecule	98.7099	54.1268	53.4095	167.143	120.16	1.23222	0.326432	3.77481	0.000160127	0.00157463
ENSG00000165795	NDRG2	protein_coding	NDRG family member 2	479.856	340.028	313.239	755.328	510.831	0.893403	0.236673	3.77483	0.000160114	0.00157463
ENSG00000274712	AC005332.7	lincRNA	---	113.002	66.6176	64.9575	156.796	163.635	1.14486	0.303278	3.77495	0.000160041	0.00157463
ENSG00000177426	TGIF1	protein_coding	TGFB induced factor homeobox 1	193.674	116.581	132.802	280.164	245.15	0.989976	0.26244	3.7722	0.000161813	0.00159036
ENSG00000124587	PEX6	protein_coding	peroxisomal biogenesis factor 6	269.69	160.993	194.872	408.307	314.59	0.948433	0.251549	3.77037	0.000163007	0.0016004
ENSG00000188158	NHS	protein_coding	NHS actin remodeling regulator	163.381	86.0478	109.706	185.449	272.322	1.10558	0.293222	3.77045	0.000162952	0.0016004
ENSG00000055070	SZRD1	protein_coding	SUZ RNA binding domain containing 1	3343.73	2596.7	2445.29	4644.19	3688.73	0.697593	0.18509	3.76895	0.000163939	0.0016087
ENSG00000175264	CHST1	protein_coding	carbohydrate sulfotransferase 1	38.5377	18.0423	10.1045	69.245	56.759	1.59564	0.423393	3.7687	0.000164099	0.00160942
ENSG00000131095	GFAP	protein_coding	glial fibrillary acidic protein	24.5724	6.93934	5.774	49.347	36.2291	1.7423	0.462499	3.76714	0.000165129	0.00161867
ENSG00000138083	SIX3	protein_coding	SIX homeobox 3	28.1662	8.32721	8.661	46.1634	49.5131	1.69164	0.4491	3.76673	0.000165397	0.00162044
ENSG00000108262	GIT1	protein_coding	GIT ArfGAP 1	1030.61	767.491	765.055	1406.39	1183.48	0.725792	0.19272	3.76605	0.000165853	0.00162405
ENSG00000133135	RNF128	protein_coding	ring finger protein 128%2C E3 ubiquitin protein ligase	270.977	192.914	168.889	319.96	402.143	0.92957	0.246861	3.76555	0.000166181	0.0016264
ENSG00000130758	MAP3K10	protein_coding	mitogen-activated protein kinase kinase kinase 10	498.672	355.294	349.327	724.287	565.778	0.825092	0.219132	3.76527	0.000166371	0.00162677
ENSG00000205707	ETFRF1	protein_coding	electron transfer flavoprotein regulatory factor 1	253.07	156.829	176.107	292.899	386.444	0.955818	0.253854	3.76523	0.000166394	0.00162677
ENSG00000132603	NIP7	protein_coding	NIP7%2C nucleolar pre-rRNA processing protein	693.272	929.871	821.351	523.715	498.151	-0.744387	0.197718	-3.76489	0.000166625	0.00162817
ENSG00000103742	IGDCC4	protein_coding	immunoglobulin superfamily DCC subclass member 4	329.318	247.04	209.307	429.797	431.127	0.861882	0.228988	3.76387	0.000167305	0.00163396
ENSG00000121236	TRIM6	protein_coding	tripartite motif containing 6	151.565	88.8235	99.6015	210.123	207.714	1.04674	0.278125	3.76355	0.000167516	0.00163515
ENSG00000126247	CAPNS1	protein_coding	calpain small subunit 1	4492.11	3279.53	3308.5	6723.14	4657.25	0.753771	0.200339	3.76248	0.00016824	0.00164136
ENSG00000168734	PKIG	protein_coding	cAMP-dependent protein kinase inhibitor gamma	251.309	173.483	148.68	405.919	277.153	0.995338	0.264568	3.76212	0.00016848	0.00164283
ENSG00000182575	NXPH3	protein_coding	neurexophilin 3	37.189	16.6544	10.1045	67.6532	54.3437	1.60292	0.426153	3.76138	0.000168978	0.00164683
ENSG00000145687	SSBP2	protein_coding	single stranded DNA binding protein 2	204.564	155.441	103.932	284.143	274.738	1.01394	0.269606	3.76083	0.000169353	0.00164961
ENSG00000182324	KCNJ14	protein_coding	potassium voltage-gated channel subfamily J member 14	62.1994	104.09	83.723	35.0205	25.9642	-1.36131	0.362046	-3.76005	0.000169878	0.00165386
ENSG00000140263	SORD	protein_coding	sorbitol dehydrogenase	483.124	333.088	352.214	689.267	557.929	0.817845	0.217556	3.75923	0.000170435	0.00165841
ENSG00000103253	HAGHL	protein_coding	hydroxyacylglutathione hydrolase like	191.195	126.296	119.81	280.164	238.508	0.989296	0.263191	3.75885	0.000170696	0.00166008
ENSG00000100603	SNW1	protein_coding	SNW domain containing 1	2353.67	1786.19	1846.24	2925.01	2857.27	0.649047	0.172721	3.75778	0.000171429	0.00166633
ENSG00000166136	NDUFB8	protein_coding	NADH:ubiquinone oxidoreductase subunit B8	92.6026	140.175	125.584	53.3266	51.3246	-1.18616	0.315687	-3.7574	0.000171687	0.00166797
ENSG00000175182	FAM131A	protein_coding	family with sequence similarity 131 member A	150.4	99.9265	86.61	206.143	208.921	1.04948	0.279329	3.75713	0.000171874	0.00166892
ENSG00000157152	SYN2	protein_coding	synapsin II	237.555	160.993	150.124	361.348	277.757	0.959943	0.25554	3.75653	0.000172284	0.00167202
ENSG00000120738	EGR1	protein_coding	early growth response 1	74.0676	40.2482	34.644	124.164	97.2148	1.31948	0.35127	3.7563	0.000172444	0.0016727
ENSG00000279078	SND1-IT1	lincRNA	SND1 intronic transcript 1	25.1061	34.6967	50.5225	7.9592	7.24583	-1.69681	0.451803	-3.75564	0.000172896	0.00167621
ENSG00000166200	COPS2	protein_coding	COP9 signalosome subunit 2	1091.14	1376.76	1489.69	555.552	942.561	-0.877621	0.233698	-3.75537	0.000173088	0.00167719
ENSG00000113068	PFDN1	protein_coding	prefoldin subunit 1	577.598	735.57	728.967	444.919	400.936	-0.757432	0.201709	-3.75507	0.000173293	0.0016783
ENSG00000140451	PIF1	protein_coding	PIF1 5'-to-3' DNA helicase	170.81	222.059	241.064	111.429	108.687	-0.988703	0.263396	-3.75367	0.000174263	0.00168681
ENSG00000105364	MRPL4	protein_coding	mitochondrial ribosomal protein L4	1875.21	1407.3	1342.45	2755.48	1995.62	0.753657	0.200787	3.75351	0.000174373	0.001687
ENSG00000218226	TATDN2P2	processed_pseudogene	TatD DNase domain containing 2 pseudogene 2	108.106	147.114	158.785	58.8981	67.6277	-1.13454	0.302325	-3.75273	0.000174918	0.0016914
ENSG00000105639	JAK3	protein_coding	Janus kinase 3	100.002	55.5147	57.74	144.857	141.897	1.18137	0.314838	3.7523	0.00017522	0.00169343
ENSG00000149577	SIDT2	protein_coding	SID1 transmembrane family member 2	693.613	538.493	466.25	967.839	801.871	0.777259	0.207223	3.75083	0.000176251	0.00170251
ENSG00000179750	APOBEC3B	protein_coding	apolipoprotein B mRNA editing enzyme catalytic subunit 3B	99.6714	47.1875	60.627	171.919	118.952	1.23974	0.330591	3.75009	0.000176772	0.00170665
ENSG00000179562	GCC1	protein_coding	GRIP and coiled-coil domain containing 1	358.627	489.917	443.154	273.796	227.64	-0.847068	0.225906	-3.74965	0.000177084	0.00170877
ENSG00000082898	XPO1	protein_coding	exportin 1	6550.17	7871.99	8453.14	4288.42	5587.14	-0.697646	0.186073	-3.74931	0.000177324	0.0017102
ENSG00000137944	KYAT3	protein_coding	kynurenine aminotransferase 3	446.839	555.147	594.722	292.103	345.384	-0.806127	0.215029	-3.74893	0.000177592	0.00171189
ENSG00000185085	INTS5	protein_coding	integrator complex subunit 5	576.055	728.631	767.942	476.756	330.893	-0.84213	0.224682	-3.7481	0.000178181	0.00171668
ENSG00000113595	TRIM23	protein_coding	tripartite motif containing 23	183.547	226.222	310.352	55.7144	141.897	-1.24227	0.331621	-3.74607	0.00017963	0.00172974
ENSG00000158161	EYA3	protein_coding	EYA transcriptional coactivator and phosphatase 3	1894.46	2330.23	2328.37	1467.68	1451.58	-0.652187	0.174181	-3.74432	0.000180885	0.00174092
ENSG00000279765	AC013394.1	protein_coding	---	17.8214	22.2059	41.8615	2.38776	4.83055	-1.79445	0.47933	-3.74367	0.000181355	0.00174455
ENSG00000204227	RING1	protein_coding	ring finger protein 1	999.084	761.939	642.357	1550.45	1041.59	0.834589	0.222951	3.74338	0.000181561	0.00174562
ENSG00000065559	MAP2K4	protein_coding	mitogen-activated protein kinase kinase 4	594.232	745.285	756.394	426.613	448.637	-0.744697	0.19896	-3.74294	0.000181877	0.00174775
ENSG00000117010	ZNF684	protein_coding	zinc finger protein 684	60.6197	76.3327	108.262	24.6735	33.21	-1.37879	0.368417	-3.74246	0.000182225	0.00175019
ENSG00000233436	BTBD18	protein_coding	BTB domain containing 18	28.8828	51.3511	44.7485	7.9592	11.4726	-1.64124	0.438567	-3.74228	0.000182359	0.00175057
ENSG00000231925	TAPBP	protein_coding	TAP binding protein	654.045	521.838	420.058	900.186	774.096	0.788438	0.210721	3.74163	0.000182834	0.00175422
ENSG00000125753	VASP	protein_coding	vasodilator stimulated phosphoprotein	632.43	494.081	408.51	904.961	722.167	0.80556	0.215385	3.74009	0.000183957	0.00176408
ENSG00000165156	ZHX1	protein_coding	zinc fingers and homeoboxes 1	1039.77	1398.97	1374.21	478.348	907.54	-0.929509	0.248617	-3.73872	0.00018496	0.00177279
ENSG00000174238	PITPNA	protein_coding	phosphatidylinositol transfer protein alpha	2843.79	2209.49	2140.71	3795.74	3229.22	0.667301	0.178557	3.73719	0.000186088	0.00178268
ENSG00000119004	CYP20A1	protein_coding	cytochrome P450 family 20 subfamily A member 1	235.917	342.803	285.813	169.531	145.52	-0.929341	0.248709	-3.73666	0.000186482	0.00178553
ENSG00000181449	SOX2	protein_coding	SRY-box 2	238.637	156.829	163.115	297.674	336.931	0.921356	0.246588	3.73642	0.00018666	0.00178632
ENSG00000136327	NKX2-8	protein_coding	NK2 homeobox 8	47.9946	22.2059	18.7655	82.7757	68.2315	1.47959	0.39602	3.73615	0.000186863	0.00178733
ENSG00000268205	AC005261.2	lincRNA	---	380.084	477.426	531.208	203.756	307.948	-0.910602	0.243738	-3.73598	0.000186985	0.00178758
ENSG00000173692	PSMD1	protein_coding	proteasome 26S subunit%2C non-ATPase 1	2462.24	2990.85	3055.89	1976.27	1825.95	-0.647713	0.173411	-3.73513	0.000187616	0.00179269
ENSG00000166689	PLEKHA7	protein_coding	pleckstrin homology domain containing A7	341.846	249.816	228.073	465.613	423.881	0.844587	0.226144	3.73474	0.000187909	0.00179457
ENSG00000141367	CLTC	protein_coding	clathrin heavy chain	9428.99	11255.6	11715.4	7626.51	7118.42	-0.620561	0.166268	-3.73228	0.000189751	0.00181123
ENSG00000142784	WDTC1	protein_coding	WD and tetratricopeptide repeats 1	1620.23	1175.52	1232.75	2298.62	1774.02	0.726191	0.194674	3.73029	0.000191259	0.00182468
ENSG00000102901	CENPT	protein_coding	centromere protein T	1106	832.721	841.56	1420.72	1329.01	0.689005	0.184739	3.72962	0.000191767	0.00182858
ENSG00000242094	FOXP1-IT1	sense_intronic	FOXP1 intronic transcript 1	12.5233	23.5938	23.096	1.59184	1.81146	-1.8195	0.487922	-3.72907	0.000192186	0.00183164
ENSG00000131398	KCNC3	protein_coding	potassium voltage-gated channel subfamily C member 3	553.011	441.342	352.214	741.002	677.485	0.795147	0.213239	3.72891	0.000192312	0.0018319
ENSG00000198221	AFDN-DT	lincRNA	AFDN divergent transcript	32.323	6.93934	14.435	49.347	58.5704	1.64234	0.440833	3.72554	0.000194895	0.00185555
ENSG00000170175	CHRNB1	protein_coding	cholinergic receptor nicotinic beta 1 subunit	180.015	126.296	99.6015	276.184	217.979	1.02799	0.275956	3.72522	0.000195148	0.00185685
ENSG00000178971	CTC1	protein_coding	CST telomere replication complex component 1	511.004	388.603	350.77	682.103	622.537	0.779189	0.209172	3.72511	0.000195231	0.00185685
ENSG00000214193	SH3D21	protein_coding	SH3 domain containing 21	172.495	105.478	115.48	239.572	229.451	0.996899	0.267655	3.72457	0.000195649	0.00185987
ENSG00000003249	DBNDD1	protein_coding	dysbindin domain containing 1	1078.46	791.085	791.038	1551.25	1180.47	0.75208	0.20196	3.7239	0.00019617	0.00186387
ENSG00000137486	ARRB1	protein_coding	arrestin beta 1	356.621	255.368	230.96	540.43	399.728	0.888649	0.238682	3.72315	0.000196751	0.00186843
ENSG00000101986	ABCD1	protein_coding	ATP binding cassette subfamily D member 1	247.624	165.156	161.672	378.062	285.606	0.945597	0.25399	3.72297	0.000196893	0.00186882
ENSG00000178741	COX5A	protein_coding	cytochrome c oxidase subunit 5A	1558.04	2029.06	1909.75	1323.62	969.733	-0.746781	0.20062	-3.72237	0.000197362	0.00187232
ENSG00000186230	ZNF749	protein_coding	zinc finger protein 749	135.428	190.138	186.211	94.7145	70.6468	-1.07583	0.289068	-3.72173	0.000197861	0.00187609
ENSG00000156504	FAM122B	protein_coding	family with sequence similarity 122B	1342.34	1690.42	1655.69	922.471	1100.76	-0.697458	0.187427	-3.72122	0.000198261	0.00187893
ENSG00000144331	ZNF385B	protein_coding	zinc finger protein 385B	110.215	52.739	73.6185	164.755	149.747	1.16288	0.312553	3.72059	0.000198755	0.00188264
ENSG00000171469	ZNF561	protein_coding	zinc finger protein 561	434.446	538.493	574.513	329.511	295.267	-0.792275	0.212975	-3.72004	0.000199188	0.00188578
ENSG00000177679	SRRM3	protein_coding	serine/arginine repetitive matrix 3	114.046	73.557	56.2965	186.245	140.086	1.16933	0.3145	3.71808	0.000200746	0.00189956
ENSG00000163689	C3orf67	protein_coding	chromosome 3 open reading frame 67	188.433	126.296	118.367	240.368	268.699	0.974847	0.262283	3.71678	0.00020178	0.00190741
ENSG00000197948	FCHSD1	protein_coding	FCH and double SH3 domains 1	239.57	172.096	150.124	311.205	324.855	0.914189	0.245961	3.7168	0.00020176	0.00190741
ENSG00000176014	TUBB6	protein_coding	tubulin beta 6 class V	1278.54	963.18	929.614	1816.29	1405.09	0.733866	0.197497	3.71584	0.000202527	0.00191349
ENSG00000163507	CIP2A	protein_coding	cell proliferation regulating inhibitor of protein phosphatase 2A	1110.43	1440.61	1563.31	460.838	976.979	-0.977677	0.263209	-3.71446	0.000203641	0.00192303
ENSG00000128849	CGNL1	protein_coding	cingulin like 1	207.156	151.278	119.81	278.572	278.964	0.960501	0.258703	3.71276	0.000205012	0.00193499
ENSG00000012822	CALCOCO1	protein_coding	calcium binding and coiled-coil domain 1	710.317	544.044	483.572	1014.8	798.852	0.778897	0.209881	3.71113	0.000206334	0.00194649
ENSG00000041880	PARP3	protein_coding	poly(ADP-ribose) polymerase family member 3	218.378	142.95	141.463	334.286	254.812	0.967533	0.260748	3.7106	0.000206765	0.00194956
ENSG00000168743	NPNT	protein_coding	nephronectin	167.199	111.029	98.158	200.572	259.038	1.035	0.278976	3.70998	0.000207274	0.00195337
ENSG00000130270	ATP8B3	protein_coding	ATPase phospholipid transporting 8B3	64.9397	38.8603	23.096	109.041	88.7614	1.37456	0.370602	3.70898	0.000208095	0.0019601
ENSG00000131188	PRR7	protein_coding	proline rich 7%2C synaptic	236.085	145.726	157.341	382.838	258.434	0.99109	0.267329	3.70738	0.000209417	0.00197156
ENSG00000071626	DAZAP1	protein_coding	DAZ associated protein 1	5912.93	4668.79	4372.36	8070.63	6539.96	0.667909	0.180196	3.70657	0.000210082	0.00197624
ENSG00000213741	RPS29	protein_coding	ribosomal protein S29	2758.78	2123.44	1840.46	4270.11	2801.12	0.792566	0.21383	3.70652	0.000210127	0.00197624
ENSG00000119421	NDUFA8	protein_coding	NADH:ubiquinone oxidoreductase subunit A8	538.529	677.279	711.645	440.94	324.251	-0.815889	0.220209	-3.70507	0.000211329	0.00198653
ENSG00000125304	TM9SF2	protein_coding	transmembrane 9 superfamily member 2	1434.37	1726.51	1811.59	1111.9	1087.48	-0.662167	0.178753	-3.70437	0.00021192	0.00199093
ENSG00000135074	ADAM19	protein_coding	ADAM metallopeptidase domain 19	259.6	181.811	163.115	393.98	299.494	0.933386	0.251977	3.70426	0.000212012	0.00199093
ENSG00000136295	TTYH3	protein_coding	tweety family member 3	4020.45	3154.62	2993.82	5456.03	4477.32	0.667493	0.180209	3.70399	0.000212234	0.00199201
ENSG00000198700	IPO9	protein_coding	importin 9	5834.16	4621.6	4522.49	7161.69	7030.87	0.615309	0.166175	3.70277	0.00021326	0.00200063
ENSG00000167191	GPRC5B	protein_coding	G protein-coupled receptor class C group 5 member B	418.989	320.597	274.265	571.471	509.623	0.814713	0.220084	3.70182	0.000214058	0.0020071
ENSG00000173404	INSM1	protein_coding	INSM transcriptional repressor 1	171.883	99.9265	115.48	267.429	204.695	1.0297	0.2782	3.7013	0.000214494	0.00201018
ENSG00000162627	SNX7	protein_coding	sorting nexin 7	315.231	408.033	411.397	235.592	205.902	-0.84229	0.227601	-3.70073	0.000214982	0.00201373
ENSG00000270742	AC096947.1	sense_intronic	---	9.04766	12.4908	23.096	0	0.603819	-1.78986	0.483779	-3.69975	0.000215812	0.00202049
ENSG00000008405	CRY1	protein_coding	cryptochrome circadian regulator 1	533.119	648.134	702.984	382.838	398.52	-0.753722	0.203735	-3.69952	0.000216009	0.00202131
ENSG00000074855	ANO8	protein_coding	anoctamin 8	527.543	409.421	357.988	657.43	685.334	0.768703	0.207871	3.69798	0.000217321	0.00203186
ENSG00000153767	GTF2E1	protein_coding	general transcription factor IIE subunit 1	418.584	323.373	271.378	562.715	516.869	0.813239	0.219917	3.69794	0.000217355	0.00203186
ENSG00000184271	POU6F1	protein_coding	POU class 6 homeobox 1	160.542	101.314	102.488	227.633	210.733	1.00974	0.27307	3.69775	0.000217522	0.00203239
ENSG00000225507	AC069282.1	processed_pseudogene	---	17.9167	27.7574	36.0875	2.38776	5.43437	-1.76423	0.477151	-3.69743	0.000217794	0.00203391
ENSG00000143443	C1orf56	protein_coding	chromosome 1 open reading frame 56	170.81	119.357	95.271	257.878	210.733	1.02468	0.277163	3.69702	0.000218142	0.00203614
ENSG00000166024	R3HCC1L	protein_coding	R3H domain and coiled-coil containing 1 like	261.515	330.313	357.988	166.347	191.411	-0.88219	0.23868	-3.69612	0.000218919	0.00204237
ENSG00000128694	OSGEPL1	protein_coding	O-sialoglycoprotein endopeptidase like 1	290.821	205.404	193.429	347.817	416.635	0.879987	0.238122	3.69553	0.00021943	0.00204405
ENSG00000165548	TMEM63C	protein_coding	transmembrane protein 63C	202.024	137.399	124.141	305.633	240.924	0.976737	0.264287	3.69575	0.000219241	0.00204405
ENSG00000166974	MAPRE2	protein_coding	microtubule associated protein RP/EB family member 2	3454.57	2700.79	2674.81	4375.97	4066.72	0.630692	0.17066	3.6956	0.00021937	0.00204405
ENSG00000124120	TTPAL	protein_coding	alpha tocopherol transfer protein like	551.615	706.425	692.88	432.185	374.972	-0.758166	0.205225	-3.69431	0.000220483	0.00205283
ENSG00000103429	BFAR	protein_coding	bifunctional apoptosis regulator	1259.3	932.647	970.032	1684.17	1450.37	0.692356	0.187441	3.69373	0.000220985	0.00205647
ENSG00000187051	RPS19BP1	protein_coding	ribosomal protein S19 binding protein 1	769.76	1068.66	918.066	645.491	446.826	-0.817868	0.221536	-3.6918	0.00022267	0.00207111
ENSG00000125820	NKX2-2	protein_coding	NK2 homeobox 2	104.795	70.7813	46.192	166.347	135.859	1.19344	0.323495	3.6892	0.00022496	0.00209136
ENSG00000272449	AL139246.5	lincRNA	---	47.2675	20.818	20.209	78.0002	70.043	1.4585	0.39547	3.68801	0.000226014	0.00210011
ENSG00000179115	FARSA	protein_coding	phenylalanyl-tRNA synthetase alpha subunit	3801.62	2860.4	2735.43	5687.64	3923.01	0.745119	0.202056	3.68769	0.0002263	0.00210171
ENSG00000173145	NOC3L	protein_coding	NOC3 like DNA replication regulator	1033.6	1297.66	1315.03	655.838	865.876	-0.74394	0.201752	-3.68739	0.000226565	0.00210207
[truncated: 56,244 more rows]
