# Supplementary material for: rDNA Clusters Make Contact with Genes that Are Involved in Differentiation and Cancer and Change Contacts after Heat Shock Treatment
Source: Cells. 2019 Nov 5;8(11):1393. doi: 10.3390/cells8111393 (PMC6912461; doi:10.3390/cells8111393)
Supplement: Supplementary file 1 [file cells-08-01393-s001.zip › cells-610496-SI/Table S9-new.xlsx]

## Sheet: Sheet1
	Gene ID	baseMean	log2FoldChange	lfcSE	stat	pvalue	-log(pvalue)	padj	-log(padj)	Gene	rep1	rep2	rep1_hs	rep2_hs
309	ENSG00000100401	1404.86	-12.1886	2.43708	-5.00133	5.6936e-07	6.24461	2.12754e-05	4.67212	RANGAP1	2902.6	2716.83	0	0
310	ENSG00000261555	1401.96	-12.1857	2.43697	-5.00034	5.72286e-07	6.24239	2.1319e-05	4.67123	AC025277.1	2806.34	2801.5	0	0
326	ENSG00000225813	1265.3	-12.0377	2.43718	-4.93919	7.8447e-07	6.10542	2.76897e-05	4.55768	AC009299.1	2576.39	2484.79	0	0
366	ENSG00000270541	1040.82	-11.756	2.43757	-4.82281	1.41551e-06	5.84909	4.46291e-05	4.35038	AC069545.1	2119.36	2043.93	0	0
400	ENSG00000242516	870.131	-11.4975	2.43799	-4.716	2.40529e-06	5.61883	6.90069e-05	4.16111	LINC00960	1758.59	1721.93	0	0
450	ENSG00000238113	723.068	-11.2304	2.43858	-4.60531	4.11848e-06	5.38526	0.000105195	3.978	LINC01410	1482.98	1409.3	0	0
576	ENSG00000258184	426.833	-10.47	2.44074	-4.28967	1.7894e-05	4.74729	0.000355734	3.44887	AC087883.1	863.869	843.462	0	0
605	ENSG00000224807	398.669	-10.3715	2.44135	-4.24827	2.15432e-05	4.66669	0.000407537	3.38983	DUX4L9	835.074	759.604	0	0
609	ENSG00000250753	392.61	-10.3494	2.44134	-4.23923	2.24292e-05	4.64919	0.000421661	3.37504	AC119751.4	814.094	756.348	0	0
629	ENSG00000241532	372.852	-10.2749	2.44156	-4.20835	2.57247e-05	4.58965	0.00046905	3.32878	AGGF1P3	730.175	761.233	0	0
691	ENSG00000230572	305.266	-9.98638	2.44288	-4.08796	4.35192e-05	4.36132	0.000716853	3.14457	AC027612.2	608.822	612.243	0	0
704	ENSG00000206192	295.228	-9.93814	2.44346	-4.06725	4.75721e-05	4.32265	0.000771024	3.11293	ANKRD20A9P	622.809	558.102	0	0
709	ENSG00000252289	290.768	-9.91618	2.44328	-4.05855	4.93782e-05	4.30646	0.000794977	3.09965	RNA5SP519	590.722	572.349	0	0
573	ENSG00000248302	736.979	-9.8928	2.30237	-4.29678	1.73295e-05	4.76121	0.000346218	3.46065	BNIP3P41	1509.3	1436.17	0	2.44697
728	ENSG00000257173	272.965	-9.82503	2.4438	-4.0204	5.81001e-05	4.23582	0.000911163	3.0404	AK6P2	554.11	537.748	0	0
745	ENSG00000232471	262.194	-9.76695	2.44412	-3.9961	6.43947e-05	4.19115	0.000985622	3.00629	AC119751.1	521.612	527.164	0	0
611	ENSG00000228136	668.524	-9.75204	2.30266	-4.23513	2.2842e-05	4.64127	0.000428093	3.36846	AL773545.1	1366.97	1304.68	0	2.44697
791	ENSG00000130182	239.36	-9.6355	2.44501	-3.94089	8.1181e-05	4.09055	0.00117708	2.9292	ZSCAN10	468.135	489.306	0	0
823	ENSG00000224832	218.728	-9.50545	2.44586	-3.88634	0.000101768	3.99239	0.00141702	2.84862	LINC01689	439.339	435.572	0	0
553	ENSG00000224271	1308.52	-9.35999	2.14796	-4.35761	1.3149e-05	4.88111	0.000273062	3.56374	AL117329.1	2664.01	2561.32	8.75026	0
859	ENSG00000250739	197.681	-9.35949	2.44709	-3.82475	0.000130905	3.88304	0.00174161	2.75905	LINC01262	407.664	383.059	0	0
861	ENSG00000233997	197.342	-9.35702	2.447	-3.82387	0.000131373	3.88149	0.00174401	2.75845	LINC01425	394.912	394.457	0	0
869	ENSG00000233832	192.117	-9.3183	2.44733	-3.80754	0.000140353	3.85278	0.00184501	2.734	AL590623.1	381.337	387.13	0	0
878	ENSG00000215512	187.327	-9.28188	2.44764	-3.79218	0.000149333	3.82585	0.00194406	2.71129	AP005901.1	378.868	370.439	0	0
726	ENSG00000174600	478.357	-9.26866	2.30384	-4.02314	5.74265e-05	4.24089	0.000902938	3.04434	CMKLR1	952.724	958.258	0	2.44697
894	ENSG00000224435	180.14	-9.22544	2.44814	-3.76834	0.000164335	3.78427	0.00210095	2.67758	NF1P6	354.598	365.962	0	0
780	ENSG00000250769	490.083	-9.09806	2.30142	-3.95323	7.71033e-05	4.11293	0.00113153	2.94633	AC119751.5	1010.73	945.231	4.37513	0
946	ENSG00000157551	158.435	-9.04021	2.45002	-3.68986	0.000224379	3.64902	0.00270844	2.56728	KCNJ15	304.822	328.918	0	0
968	ENSG00000226481	150.903	-8.96994	2.45059	-3.66031	0.000251905	3.59876	0.00296964	2.5273	ACTR3BP2	304.411	299.201	0	0
984	ENSG00000237299	145.635	-8.91868	2.45176	-3.63767	0.000275119	3.56048	0.00319048	2.49614	AP000534.2	313.461	269.077	0	0
1004	ENSG00000264587	140.806	-8.87004	2.45196	-3.61753	0.000297433	3.52661	0.00338525	2.47041	AC117569.1	296.184	267.042	0	0
487	ENSG00000231934	1226.21	-8.84096	1.95637	-4.51907	6.21123e-06	5.20682	0.000146874	3.83306	FAM242A	2476.01	2417.63	8.75026	2.44697
1027	ENSG00000258994	133.581	-8.79404	2.45271	-3.58544	0.000336513	3.473	0.0037412	2.42699	LINC02309	257.104	277.219	0	0
498	ENSG00000188511	1016.51	-8.7661	1.95444	-4.48523	7.28344e-06	5.13766	0.000168284	3.77396	C22orf34	2091.8	1964.96	4.37513	4.89393
1061	ENSG00000270226	125.942	-8.70908	2.45361	-3.54949	0.000385973	3.41344	0.0041617	2.38073	AC006548.2	254.636	249.131	0	0
1059	ENSG00000140543	125.914	-8.70876	2.45371	-3.54922	0.000386367	3.413	0.0041617	2.38073	DET1	243.94	259.715	0	0
1072	ENSG00000157617	123.693	-8.68309	2.45395	-3.53841	0.000402544	3.39519	0.00429392	2.36715	C2CD2	250.933	243.839	0	0
1087	ENSG00000226444	120.147	-8.64113	2.455	-3.51981	0.000431859	3.36466	0.00454654	2.34232	ACTR3BP6	257.104	223.485	0	0
437	ENSG00000230803	1580.96	-8.62278	1.86055	-4.63453	3.57751e-06	5.44642	9.41586e-05	4.02614	AC097532.1	3170.4	3137.34	8.75026	7.3409
1121	ENSG00000160179	113.71	-8.56168	2.45637	-3.48551	0.000491207	3.30874	0.00501861	2.29942	ABCG1	247.231	207.609	0	0
1149	ENSG00000218357	108.35	-8.49203	2.4566	-3.45682	0.000546587	3.26234	0.00544653	2.26388	LINC01644	221.315	212.087	0	0
376	ENSG00000055609	4248.28	-8.48148	1.77487	-4.77865	1.76474e-06	5.75332	5.38178e-05	4.26907	KMT2C	8665.02	8280.34	30.6259	17.1288
1163	ENSG00000233866	104.756	-8.44336	2.45728	-3.43606	0.000590233	3.22898	0.005805	2.2362	AC145543.1	208.974	210.051	0	0
1185	ENSG00000235154	100.995	-8.39061	2.45829	-3.4132	0.000642056	3.19243	0.00620604	2.20719	FP325330.1	210.62	193.361	0	0
1192	ENSG00000233179	99.7611	-8.37287	2.45847	-3.40572	0.000659894	3.18053	0.0063408	2.19786	Z82249.1	205.683	193.361	0	0
1191	ENSG00000202215	99.7407	-8.37258	2.45838	-3.40573	0.000659882	3.18053	0.0063408	2.19786	RNU1-51P	197.867	201.096	0	0
1201	ENSG00000260975	98.6984	-8.35742	2.45884	-3.39893	0.000676499	3.16973	0.00645042	2.19041	AC007333.2	188.406	206.388	0	0
1206	ENSG00000232815	97.9956	-8.34712	2.45883	-3.39476	0.000686898	3.16311	0.0065285	2.18519	DUX4L50	192.108	199.874	0	0
1001	ENSG00000085433	289.714	-8.33704	2.3043	-3.61804	0.000296844	3.52747	0.00338408	2.47056	WDR47	586.608	567.871	4.37513	0
1012	ENSG00000124574	285.737	-8.31699	2.30457	-3.60891	0.000307483	3.51218	0.0034662	2.46015	ABCC10	544.649	593.924	4.37513	0
1221	ENSG00000215398	95.7546	-8.31374	2.45933	-3.38049	0.000723571	3.14052	0.00679091	2.16807	CR383658.1	191.285	191.733	0	0
1227	ENSG00000231205	94.9265	-8.30121	2.45958	-3.37505	0.000738035	3.13192	0.00689459	2.16149	ZNF826P	185.938	193.768	0	0
1233	ENSG00000244306	93.8177	-8.28426	2.45984	-3.3678	0.0007577	3.1205	0.00704027	2.15241	DUXAP10	190.051	185.22	0	0
1236	ENSG00000251102	93.7353	-8.28299	2.46015	-3.36687	0.000760272	3.11903	0.00705334	2.1516	CTBP2P4	197.456	177.485	0	0
1235	ENSG00000241622	93.7213	-8.28278	2.45991	-3.3671	0.000759635	3.1194	0.00705284	2.15164	RARRES2P1	192.108	182.777	0	0
1242	ENSG00000258565	92.7893	-8.26836	2.46009	-3.36099	0.000776631	3.10979	0.00716667	2.14468	BLZF2P	185.938	185.22	0	0
1252	ENSG00000249828	91.0614	-8.24124	2.46063	-3.34924	0.00081034	3.09133	0.00741556	2.12986	AC118282.3	186.76	177.485	0	0
1258	ENSG00000260327	90.4433	-8.23141	2.46076	-3.34507	0.000822629	3.0848	0.00749746	2.12509	ACTR3BP3	183.881	177.892	0	0
1045	ENSG00000161980	231.705	-8.22104	2.30847	-3.56125	0.000369089	3.43287	0.004033	2.39437	POLR3K	459.085	465.288	0	2.44697
1272	ENSG00000166351	89.2135	-8.21166	2.4611	-3.33659	0.000848143	3.07153	0.00764592	2.11657	POTED	180.59	176.264	0	0
1280	ENSG00000257703	87.6773	-8.1866	2.46154	-3.32581	0.000881628	3.05471	0.00789876	2.10244	AC068643.1	176.888	173.822	0	0
1078	ENSG00000243064	221.347	-8.1549	2.30926	-3.53139	0.000413386	3.38364	0.00438638	2.35789	ABCC13	467.723	415.218	0	2.44697
1302	ENSG00000267407	84.712	-8.13697	2.46246	-3.30441	0.000951774	3.02147	0.00838655	2.07642	AC008794.1	171.54	167.308	0	0
1303	ENSG00000198062	84.6167	-8.13534	2.46256	-3.30362	0.000954466	3.02024	0.00840416	2.07551	POTEH	174.008	164.459	0	0
1309	ENSG00000226364	83.7843	-8.12108	2.46274	-3.29758	0.00097523	3.01089	0.00854968	2.06805	LINC02089	167.015	168.123	0	0
1314	ENSG00000259882	83.1994	-8.11097	2.46335	-3.29265	0.000992468	3.00328	0.00866941	2.06201	AC142384.1	176.888	155.91	0	0
1318	ENSG00000214602	82.6552	-8.10151	2.46313	-3.28911	0.00100504	2.99782	0.00875396	2.0578	CTBP2P5	163.312	167.308	0	0
1320	ENSG00000257635	82.4549	-8.098	2.46318	-3.28762	0.00101038	2.99552	0.00878934	2.05604	CR383656.4	164.547	165.273	0	0
1332	ENSG00000225685	81.0183	-8.07265	2.46369	-3.27665	0.00105045	2.97862	0.00905382	2.04317	TSPY5P	160.021	164.052	0	0
1333	ENSG00000233435	80.7976	-8.06871	2.46402	-3.27462	0.00105806	2.97549	0.00910442	2.04075	AGGF1P2	153.44	169.751	0	0
803	ENSG00000152779	430.562	-8.02171	2.04453	-3.9235	8.72707e-05	4.05913	0.00124597	2.90449	SLC16A12	859.344	856.081	4.37513	2.44697
1365	ENSG00000006831	77.3428	-8.00567	2.46501	-3.24772	0.00116334	2.93429	0.00978583	2.0094	ADIPOR2	155.496	153.875	0	0
1380	ENSG00000168079	75.8249	-7.97707	2.46583	-3.23504	0.00121626	2.91497	0.0101135	1.9951	SCARA5	158.787	144.512	0	0
1383	ENSG00000235485	75.511	-7.97109	2.46582	-3.23263	0.00122654	2.91132	0.010178	1.99234	AL021877.1	155.496	146.547	0	0
1390	ENSG00000196383	74.7965	-7.95737	2.46614	-3.22666	0.00125246	2.90224	0.0103435	1.98533	OR4Q2	154.674	144.512	0	0
1394	ENSG00000202339	74.3722	-7.94916	2.46619	-3.22326	0.00126741	2.89708	0.0104385	1.98136	RNU4-45P	148.092	149.397	0	0
1397	ENSG00000231713	74.3026	-7.94781	2.46689	-3.2218	0.0012739	2.89487	0.0104642	1.98029	AF064860.2	160.433	136.778	0	0
1395	ENSG00000170324	74.2629	-7.94704	2.46628	-3.22227	0.00127178	2.89559	0.0104602	1.98046	FRMPD2	145.212	151.839	0	0
1402	ENSG00000234883	73.3524	-7.92924	2.46661	-3.21463	0.00130614	2.88401	0.0106848	1.97123	MIR155HG	147.269	146.14	0	0
1403	ENSG00000101435	73.1649	-7.92555	2.46694	-3.2127	0.00131493	2.8811	0.0107421	1.96891	CST9L	153.44	139.22	0	0
1404	ENSG00000224267	72.9367	-7.92105	2.46681	-3.21105	0.0013225	2.8786	0.0107967	1.96671	AL772155.1	143.978	147.769	0	0
1416	ENSG00000167608	72.1129	-7.90466	2.46723	-3.20386	0.00135596	2.86775	0.0109759	1.95956	TMC4	140.276	148.176	0	0
1422	ENSG00000224511	71.5152	-7.89265	2.46744	-3.19873	0.00138036	2.86001	0.0111191	1.95393	LINC00365	145.212	140.848	0	0
1424	ENSG00000068615	71.3234	-7.88878	2.46776	-3.19674	0.00138992	2.85701	0.0111812	1.95151	REEP1	149.737	135.556	0	0
1428	ENSG00000102572	70.7203	-7.87653	2.46843	-3.1909	0.0014183	2.84823	0.0113793	1.94389	STK24	152.617	130.264	0	0
1427	ENSG00000227679	70.6946	-7.876	2.46779	-3.19152	0.00141527	2.84916	0.0113625	1.94453	AL133173.1	142.744	140.034	0	0
1430	ENSG00000232193	70.3936	-7.86984	2.46799	-3.18877	0.0014288	2.84503	0.0114484	1.94126	AL157359.2	144.39	137.185	0	0
1444	ENSG00000249041	68.7288	-7.83532	2.46898	-3.1735	0.00150612	2.82214	0.0119545	1.92247	AC009567.1	130.403	144.512	0	0
1449	ENSG00000225458	68.1193	-7.82246	2.46917	-3.16806	0.00153461	2.814	0.012138	1.91585	AL049812.2	130.814	141.663	0	0
1452	ENSG00000257356	67.9447	-7.81876	2.46929	-3.1664	0.00154341	2.81152	0.012189	1.91403	BNIP3P6	141.921	129.857	0	0
1453	ENSG00000232130	67.6136	-7.81172	2.46931	-3.16352	0.00155871	2.80723	0.012294	1.91031	AC092966.1	132.049	138.406	0	0
1218	ENSG00000149531	201.209	-7.80828	2.30747	-3.38391	0.000714603	3.14594	0.00672238	2.17248	FRG1BP	404.784	395.678	4.37513	0
1460	ENSG00000253585	67.123	-7.80121	2.46963	-3.15886	0.00158389	2.80027	0.0124373	1.90527	AP003351.1	139.042	129.45	0	0
1459	ENSG00000226939	67.1048	-7.80082	2.46953	-3.15882	0.00158407	2.80023	0.0124373	1.90527	AC062021.1	132.049	136.371	0	0
1479	ENSG00000101280	66.2039	-7.78132	2.47014	-3.15015	0.00163187	2.78731	0.0126567	1.89768	ANGPT4	137.808	127.008	0	0
1495	ENSG00000258766	65.0555	-7.75607	2.47065	-3.13929	0.00169358	2.77119	0.0129691	1.88709	DIO2-AS1	126.701	133.521	0	0
1496	ENSG00000264734	64.9816	-7.75443	2.47096	-3.13823	0.00169973	2.76962	0.013008	1.88579	AC069061.2	137.396	122.53	0	0
1500	ENSG00000227784	64.8895	-7.75239	2.47147	-3.13675	0.00170831	2.76743	0.0130407	1.8847	ZNF965P	141.099	118.459	0	0
1510	ENSG00000148337	64.0453	-7.73349	2.47114	-3.12953	0.00175088	2.75674	0.0132819	1.87674	CIZ1	129.58	126.601	0	0
1262	ENSG00000164118	164.879	-7.72872	2.31223	-3.34254	0.000830162	3.08084	0.00752867	2.12328	CEP44	316.752	340.316	0	2.44697
1267	ENSG00000257959	164.616	-7.72641	2.31214	-3.34167	0.000832759	3.07948	0.00752966	2.12322	CR383656.10	333.207	322.811	0	2.44697
1518	ENSG00000100084	63.4111	-7.71914	2.47174	-3.12296	0.00179044	2.74704	0.0135143	1.86921	HIRA	120.53	133.114	0	0
1520	ENSG00000235012	63.2065	-7.71447	2.47186	-3.12092	0.00180286	2.74404	0.0135911	1.86675	AF121897.1	120.119	132.707	0	0
1522	ENSG00000077238	63.1047	-7.71215	2.4719	-3.11993	0.00180896	2.74257	0.01362	1.86582	IL4R	120.119	132.3	0	0
1525	ENSG00000253460	62.809	-7.70537	2.47185	-3.11726	0.00182543	2.73864	0.0137185	1.86269	IGKV2OR22-3	123.821	127.415	0	0
1530	ENSG00000176605	62.4084	-7.69614	2.47207	-3.11324	0.00185047	2.73272	0.0138637	1.85812	C14orf177	126.289	123.344	0	0
1532	ENSG00000073146	62.3066	-7.69379	2.47213	-3.1122	0.00185696	2.7312	0.0138951	1.85714	MOV10L1	126.289	122.937	0	0
1540	ENSG00000106511	61.6853	-7.67933	2.47249	-3.10591	0.00189697	2.72194	0.014116	1.85029	MEOX2	122.176	124.565	0	0
1543	ENSG00000237527	61.4667	-7.67421	2.47291	-3.10331	0.0019137	2.71813	0.0142142	1.84728	AF241725.1	116.417	129.45	0	0
1292	ENSG00000259848	157.959	-7.66665	2.31265	-3.31509	0.000916134	3.03804	0.00813169	2.08982	AC097374.1	317.163	312.228	0	2.44697
1560	ENSG00000135953	59.7409	-7.63312	2.4737	-3.08571	0.00203064	2.69237	0.014918	1.82629	MFSD9	118.062	120.902	0	0
1564	ENSG00000069966	59.5503	-7.62851	2.47392	-3.08358	0.00204529	2.68924	0.0149933	1.8241	GNB5	122.999	115.203	0	0
1565	ENSG00000261965	59.5396	-7.62825	2.47381	-3.0836	0.0020451	2.68928	0.0149933	1.8241	ISCA1P3	118.885	119.273	0	0
1568	ENSG00000197364	59.23	-7.62073	2.47402	-3.0803	0.00206792	2.68447	0.0151163	1.82055	S100A7L2	117.239	119.68	0	0
1576	ENSG00000250514	58.7458	-7.60889	2.47498	-3.07433	0.00210979	2.67576	0.0153321	1.8144	LINC02125	126.701	108.282	0	0
1577	ENSG00000230031	58.3205	-7.59841	2.47468	-3.07046	0.00213731	2.67013	0.0155227	1.80903	POTEB2	119.708	113.574	0	0
1578	ENSG00000156738	58.2305	-7.59618	2.47514	-3.06899	0.00214785	2.668	0.0155619	1.80794	MS4A1	124.233	108.689	0	0
1579	ENSG00000237353	58.2294	-7.59615	2.47509	-3.06904	0.0021475	2.66807	0.0155619	1.80794	PATE4	123.821	109.096	0	0
1580	ENSG00000229809	58.2037	-7.59551	2.47473	-3.06922	0.00214615	2.66834	0.0155619	1.80794	ZNF688	113.948	118.866	0	0
1585	ENSG00000173572	57.9991	-7.59043	2.47487	-3.067	0.00216219	2.66511	0.0156191	1.80634	NLRP13	113.537	118.459	0	0
1592	ENSG00000093010	57.5931	-7.5803	2.47511	-3.06261	0.00219418	2.65873	0.0157857	1.80174	COMT	113.948	116.424	0	0
1596	ENSG00000215326	57.4913	-7.57775	2.47518	-3.06149	0.00220235	2.65711	0.0158055	1.80119	GPX1P2	113.948	116.017	0	0
1598	ENSG00000258934	57.4045	-7.57557	2.47542	-3.06031	0.00221106	2.6554	0.0158492	1.79999	AL356800.1	119.708	109.911	0	0
1603	ENSG00000232842	57.1014	-7.56793	2.47576	-3.0568	0.0022371	2.65031	0.0159791	1.79645	AL137845.2	120.53	107.875	0	0
1604	ENSG00000234435	57.0789	-7.56736	2.4755	-3.05691	0.00223635	2.65046	0.0159791	1.79645	LINC01432	111.892	116.424	0	0
1605	ENSG00000233654	56.9857	-7.565	2.47553	-3.05591	0.00224379	2.64902	0.0160174	1.79541	AC108047.1	115.183	112.76	0	0
1606	ENSG00000100439	56.886	-7.56248	2.47563	-3.05477	0.00225235	2.64736	0.0160691	1.79401	ABHD4	116.005	111.539	0	0
1609	ENSG00000253209	56.7993	-7.56028	2.4762	-3.05318	0.00226431	2.64506	0.0161287	1.7924	IGHV3-65	121.764	105.433	0	0
1021	ENSG00000230006	789.098	-7.56024	2.1025	-3.59583	0.000323361	3.49031	0.0036149	2.4419	ANKRD36BP2	1593.22	1545.67	17.5005	0
1612	ENSG00000229231	56.6889	-7.55747	2.47594	-3.05236	0.00227049	2.64388	0.0161414	1.79206	FEM1AP1	118.473	108.282	0	0
1615	ENSG00000174957	56.4532	-7.55146	2.47628	-3.04952	0.00229206	2.63977	0.0162566	1.78897	OR5J2	106.133	119.68	0	0
1617	ENSG00000248132	56.2518	-7.5463	2.4763	-3.04741	0.00230819	2.63673	0.0163427	1.78668	LINC02101	106.955	118.052	0	0
1622	ENSG00000250064	55.863	-7.5363	2.47636	-3.04329	0.00234005	2.63077	0.0165292	1.78175	AC097480.1	113.948	109.504	0	0
1623	ENSG00000272769	55.7473	-7.53331	2.47648	-3.04194	0.00235055	2.62883	0.0165936	1.78006	AC097532.2	108.601	114.388	0	0
967	ENSG00000149346	604.909	-7.53026	2.0569	-3.66098	0.000251251	3.59989	0.00296573	2.52787	SLX4IP	1205.3	1202.1	0	12.2348
1633	ENSG00000232512	55.1549	-7.51789	2.47709	-3.03498	0.00240555	2.61878	0.0168765	1.77272	AP000233.2	115.594	105.026	0	0
1641	ENSG00000236151	54.5207	-7.50121	2.47738	-3.02788	0.00246273	2.60858	0.0171806	1.76496	AL110503.1	106.544	111.539	0	0
1643	ENSG00000261178	54.435	-7.49894	2.47752	-3.02679	0.00247162	2.60702	0.0172274	1.76378	AC009169.1	112.714	105.026	0	0
1647	ENSG00000254066	54.2315	-7.49353	2.47771	-3.02438	0.0024914	2.60356	0.0173253	1.76132	LINC01938	112.714	104.212	0	0
1648	ENSG00000259815	54.0086	-7.48759	2.47778	-3.02189	0.00251199	2.59998	0.0174532	1.75813	AC099793.1	105.31	110.725	0	0
1381	ENSG00000256417	139.156	-7.48309	2.31456	-3.23306	0.00122474	2.91196	0.010177	1.99238	AC006206.2	287.134	267.042	0	2.44697
1652	ENSG00000006788	53.8201	-7.48255	2.47797	-3.01963	0.00253085	2.59673	0.0175392	1.75599	MYH13	111.069	104.212	0	0
1658	ENSG00000165732	53.638	-7.47766	2.47934	-3.01599	0.00256141	2.59152	0.0176888	1.7523	DDX21	119.296	95.2559	0	0
1656	ENSG00000201527	53.608	-7.47685	2.47803	-3.01725	0.00255077	2.59333	0.0176405	1.75349	RNA5SP478	107.778	106.654	0	0
1659	ENSG00000235500	53.4966	-7.47385	2.4782	-3.01584	0.00256266	2.59131	0.0176888	1.7523	SNX19P2	104.076	109.911	0	0
1674	ENSG00000214491	52.3921	-7.44375	2.47926	-3.00241	0.00267848	2.57211	0.0183004	1.73754	SEC14L6	109.835	99.7337	0	0
1673	ENSG00000091513	52.3857	-7.44358	2.47908	-3.00255	0.00267724	2.57231	0.0183004	1.73754	TF	107.367	102.176	0	0
1680	ENSG00000140391	52.3097	-7.44148	2.48062	-2.99984	0.00270119	2.56845	0.0183933	1.73534	TSPAN3	117.239	91.9992	0	0
1681	ENSG00000099917	52.2036	-7.43855	2.48038	-2.99895	0.0027091	2.56718	0.0184368	1.73431	MED15	115.594	93.2205	0	0
1682	ENSG00000258718	52.0879	-7.43535	2.47962	-2.99858	0.00271239	2.56665	0.0184488	1.73403	LINC02311	110.246	98.1054	0	0
1686	ENSG00000100519	51.8908	-7.42988	2.48021	-2.99566	0.00273849	2.56249	0.0185846	1.73085	PSMC6	112.714	94.8488	0	0
1692	ENSG00000258558	51.0477	-7.40625	2.48015	-2.98621	0.00282461	2.54904	0.0190941	1.7191	AL121852.1	101.607	102.583	0	0
1693	ENSG00000092140	51.0391	-7.40601	2.4803	-2.98593	0.00282717	2.54865	0.0191007	1.71895	G2E3	98.3165	105.84	0	0
1694	ENSG00000075856	50.9427	-7.40328	2.48027	-2.98487	0.00283695	2.54715	0.0191561	1.71769	SART3	100.373	103.397	0	0
1697	ENSG00000215567	50.752	-7.39787	2.48056	-2.98234	0.00286053	2.54355	0.0192724	1.71506	AC138701.1	105.31	97.6983	0	0
1698	ENSG00000167088	50.7424	-7.3976	2.48042	-2.9824	0.00285999	2.54364	0.0192724	1.71506	SNRPD1	101.607	101.362	0	0
1701	ENSG00000219549	50.6374	-7.39461	2.48052	-2.98107	0.0028724	2.54176	0.0193172	1.71406	AL607077.1	100.373	102.176	0	0
1708	ENSG00000232886	50.3331	-7.38591	2.48078	-2.97725	0.00290843	2.53634	0.0194867	1.71026	AF212831.1	100.785	100.548	0	0
1710	ENSG00000227471	50.2271	-7.38287	2.48089	-2.97589	0.00292138	2.53441	0.0195518	1.70881	AKR1B15	99.1393	101.769	0	0
1711	ENSG00000263125	50.1264	-7.37998	2.48097	-2.97463	0.00293341	2.53263	0.0196214	1.70727	ARL2BPP8	99.5506	100.955	0	0
1713	ENSG00000179023	50.0429	-7.37757	2.48148	-2.97305	0.00294856	2.53039	0.0196793	1.70599	KLHDC7A	106.544	93.6275	0	0
1431	ENSG00000224018	129.33	-7.37699	2.31566	-3.1857	0.00144403	2.84042	0.0115627	1.93694	AP000470.1	265.743	249.131	0	2.44697
1721	ENSG00000183765	49.9464	-7.37479	2.48193	-2.97139	0.00296456	2.52804	0.0197208	1.70507	CHEK2	108.601	91.1851	0	0
1719	ENSG00000133105	49.9282	-7.37426	2.48118	-2.97208	0.00295789	2.52902	0.0196873	1.70581	RXFP2	101.607	98.1054	0	0
1731	ENSG00000233480	49.4151	-7.35936	2.48163	-2.96553	0.00302159	2.51976	0.0199848	1.6993	LINC01683	99.962	97.6983	0	0
1733	ENSG00000116717	49.2233	-7.35375	2.48219	-2.9626	0.00305051	2.51563	0.0201286	1.69619	GADD45A	104.487	92.4063	0	0
1735	ENSG00000221954	49.2137	-7.35346	2.48186	-2.96288	0.00304776	2.51602	0.0201286	1.69619	OR4C12	100.785	96.07	0	0
1741	ENSG00000189164	49.1269	-7.35092	2.48264	-2.96093	0.0030671	2.51327	0.0201702	1.69529	ZNF527	106.544	89.9639	0	0
1744	ENSG00000237854	49.0048	-7.34733	2.48201	-2.96024	0.00307402	2.51229	0.0201913	1.69484	LINC00674	98.7279	97.2912	0	0
1746	ENSG00000103707	48.9866	-7.34679	2.48245	-2.9595	0.00308141	2.51125	0.0202094	1.69445	MTFMT	91.7347	104.212	0	0
1749	ENSG00000259737	48.9116	-7.34458	2.48228	-2.9588	0.00308837	2.51027	0.0202223	1.69417	AC087516.2	102.019	93.6275	0	0
1753	ENSG00000228861	48.8109	-7.34161	2.48244	-2.95742	0.00310229	2.50832	0.0202695	1.69316	RPL23AP12	102.43	92.8134	0	0
1755	ENSG00000269707	48.6031	-7.33545	2.48252	-2.95484	0.00312836	2.50468	0.0204083	1.69019	AC018730.2	100.785	93.6275	0	0
1756	ENSG00000178445	48.5902	-7.33507	2.48241	-2.95481	0.00312858	2.50465	0.0204083	1.69019	GLDC	95.8483	98.5125	0	0
1758	ENSG00000164823	48.5816	-7.33482	2.48264	-2.95444	0.00313234	2.50413	0.0204108	1.69014	OSGIN2	92.5574	101.769	0	0
1759	ENSG00000172575	48.572	-7.33453	2.48318	-2.95368	0.00314006	2.50306	0.0204501	1.68931	RASGRP1	88.8551	105.433	0	0
1760	ENSG00000227264	48.4874	-7.33201	2.48252	-2.95346	0.00314237	2.50274	0.0204541	1.68922	ACTR3BP5	95.437	98.5125	0	0
1763	ENSG00000232216	48.3824	-7.32889	2.48267	-2.95202	0.00315702	2.50072	0.0205164	1.6879	IGHV3-43	94.2029	99.3266	0	0
1764	ENSG00000220267	48.301	-7.32646	2.483	-2.95064	0.00317115	2.49878	0.0205971	1.68619	ACTBP8	102.019	91.1851	0	0
1768	ENSG00000258887	47.8778	-7.31376	2.48309	-2.94543	0.00322505	2.49146	0.0208912	1.68004	AL160237.2	95.8483	95.6629	0	0
1770	ENSG00000109881	47.7846	-7.31095	2.48333	-2.94402	0.00323984	2.48948	0.0209646	1.67851	CCDC34	99.1393	91.9992	0	0
1775	ENSG00000258406	47.5811	-7.30479	2.48357	-2.94125	0.00326889	2.4856	0.0210962	1.6758	AL445383.1	99.1393	91.1851	0	0
1774	ENSG00000169488	47.5789	-7.30473	2.4835	-2.9413	0.00326834	2.48567	0.0210962	1.6758	OR4K15	98.3165	91.9992	0	0
1780	ENSG00000176595	47.3636	-7.29818	2.48361	-2.93854	0.00329764	2.4818	0.0212158	1.67334	KBTBD11	93.7915	95.6629	0	0
1781	ENSG00000196437	47.3625	-7.29815	2.48362	-2.93851	0.00329793	2.48176	0.0212158	1.67334	ZNF569	93.3802	96.07	0	0
1789	ENSG00000138942	47.1869	-7.29279	2.4849	-2.93485	0.00333712	2.47663	0.0213738	1.67012	RNF185	104.076	84.6719	0	0
1790	ENSG00000135945	47.069	-7.28918	2.48407	-2.93437	0.00334222	2.47597	0.021387	1.66985	REV1	97.9052	90.3709	0	0
1048	ENSG00000249079	259.725	-7.28858	2.0476	-3.55957	0.000371458	3.43009	0.00404428	2.39316	AC118282.2	520.79	511.288	4.37513	2.44697
1793	ENSG00000228037	46.7412	-7.2791	2.48445	-2.92986	0.00339111	2.46966	0.0216655	1.66423	AL139246.3	89.2665	97.6983	0	0
1484	ENSG00000259847	139.614	-7.27693	2.31205	-3.1474	0.00164732	2.78322	0.0127357	1.89498	LINC02126	278.084	275.998	4.37513	0
1802	ENSG00000170848	46.3395	-7.26665	2.48468	-2.92458	0.00344918	2.46228	0.0219437	1.65869	PSG6	91.3233	94.0346	0	0
1809	ENSG00000226250	46.0395	-7.25728	2.48499	-2.92044	0.00349537	2.45651	0.0221447	1.65473	LINC00408	93.3802	90.778	0	0
1812	ENSG00000185904	46.0117	-7.25641	2.48609	-2.9188	0.0035138	2.45422	0.0222266	1.65313	LINC00839	82.6846	101.362	0	0
1811	ENSG00000183347	45.9399	-7.25415	2.48515	-2.919	0.00351153	2.4545	0.0222238	1.65318	GBP6	94.2029	89.5568	0	0
1818	ENSG00000167862	45.7375	-7.24778	2.48542	-2.91612	0.00354418	2.45048	0.0223486	1.65075	MRPL58	94.6142	88.3356	0	0
1506	ENSG00000271627	136.439	-7.24342	2.31239	-3.13243	0.00173363	2.76104	0.0131758	1.88022	AC027612.4	270.268	271.113	4.37513	0
1827	ENSG00000256357	45.5168	-7.2408	2.48565	-2.91304	0.00357929	2.4462	0.0225045	1.64773	AL132708.1	88.0324	94.0346	0	0
1830	ENSG00000242268	45.4397	-7.23836	2.48618	-2.91144	0.00359771	2.44397	0.0225453	1.64694	LINC02082	97.4938	84.2648	0	0
1829	ENSG00000232200	45.4225	-7.23781	2.48564	-2.91185	0.00359295	2.44455	0.0225271	1.64729	AL158090.1	90.912	90.778	0	0
1834	ENSG00000214043	45.2308	-7.23171	2.48617	-2.90877	0.00362848	2.44028	0.022691	1.64415	LINC02347	95.437	85.486	0	0
1842	ENSG00000232709	45.0401	-7.22561	2.48744	-2.90484	0.00367446	2.43481	0.0228723	1.64069	MARK2P9	100.373	79.787	0	0
1849	ENSG00000219926	44.6223	-7.21217	2.48718	-2.89973	0.00373481	2.42773	0.0231646	1.63517	OR7E104P	96.2597	82.2294	0	0
1851	ENSG00000213742	44.5184	-7.20881	2.4872	-2.89837	0.00375111	2.42584	0.023244	1.63369	ZNF337-AS1	95.437	82.6365	0	0
1855	ENSG00000251189	44.4241	-7.20575	2.48796	-2.89625	0.00377652	2.42291	0.0233613	1.6315	AC010425.1	98.3165	79.3799	0	0
1852	ENSG00000228826	44.3919	-7.2047	2.4869	-2.89706	0.00376676	2.42403	0.023327	1.63214	AL592494.1	85.9756	91.5922	0	0
1857	ENSG00000255433	44.303	-7.20181	2.48697	-2.89582	0.00378171	2.42231	0.0233639	1.63145	AP001803.2	90.912	86.3002	0	0
1856	ENSG00000230314	44.2945	-7.20153	2.48692	-2.89576	0.00378238	2.42224	0.0233639	1.63145	ELOVL2-AS1	87.621	89.5568	0	0
1860	ENSG00000237339	44.2002	-7.19846	2.48708	-2.89435	0.00379949	2.42027	0.0234337	1.63016	LINC01502	90.5006	86.3002	0	0
1867	ENSG00000230492	44.1059	-7.19538	2.48749	-2.89263	0.00382032	2.4179	0.0234785	1.62933	AL049651.1	93.3802	83.0436	0	0
1869	ENSG00000261020	43.9881	-7.19152	2.48727	-2.89133	0.00383616	2.4161	0.0235519	1.62797	AC132825.3	87.2097	88.7426	0	0
1539	ENSG00000124882	131.127	-7.18557	2.31302	-3.10657	0.00189271	2.72292	0.0140929	1.851	EREG	262.452	257.679	4.37513	0
1875	ENSG00000219627	43.7021	-7.18211	2.48832	-2.88633	0.0038976	2.4092	0.0238566	1.62239	CYCSP17	94.6142	80.194	0	0
1879	ENSG00000260389	43.5874	-7.17832	2.48782	-2.88538	0.00390938	2.40789	0.0238885	1.62181	WBP11P1	89.6779	84.6719	0	0
1877	ENSG00000257083	43.5756	-7.17793	2.4878	-2.88525	0.00391107	2.4077	0.0238885	1.62181	AC073530.1	85.1528	89.1497	0	0
1882	ENSG00000203837	43.4932	-7.17519	2.48828	-2.8836	0.00393161	2.40543	0.0239557	1.62059	PNLIPRP3	92.5574	81.4153	0	0
1881	ENSG00000115165	43.4857	-7.17495	2.48796	-2.88387	0.00392822	2.4058	0.0239557	1.62059	CYTIP	89.6779	84.2648	0	0
1890	ENSG00000260611	43.3989	-7.17206	2.489	-2.8815	0.00395789	2.40254	0.0240312	1.61922	AC106785.2	95.437	78.1586	0	0
1887	ENSG00000185390	43.3796	-7.17142	2.48801	-2.8824	0.00394661	2.40378	0.0239988	1.61981	FGF7P2	88.0324	85.486	0	0
973	ENSG00000222042	385.115	-7.16266	1.9601	-3.65423	0.00025795	3.58846	0.00302617	2.51911	AP001341.1	768.844	760.418	8.75026	2.44697
1895	ENSG00000185437	43.0614	-7.1608	2.4885	-2.87756	0.00400763	2.39711	0.0242723	1.61489	SH3BGR	83.096	89.1497	0	0
1904	ENSG00000243501	42.7701	-7.15101	2.48885	-2.87322	0.00406308	2.39114	0.0244706	1.61136	AL365232.1	88.4438	82.6365	0	0
1905	ENSG00000221840	42.7572	-7.15057	2.4888	-2.8731	0.00406462	2.39098	0.0244706	1.61136	OR4A5	83.5074	87.5214	0	0
1908	ENSG00000114450	42.7529	-7.15043	2.48894	-2.87289	0.00406742	2.39068	0.0244753	1.61127	GNB4	81.8619	89.1497	0	0
1909	ENSG00000214273	42.6608	-7.14732	2.48886	-2.87172	0.00408242	2.38908	0.0245533	1.60989	AGGF1P1	85.5642	85.0789	0	0
1911	ENSG00000253800	42.4626	-7.1406	2.48921	-2.86862	0.0041227	2.38482	0.0247479	1.60646	AC090136.2	87.621	82.2294	0	0
1912	ENSG00000189057	42.454	-7.14031	2.48912	-2.8686	0.00412287	2.3848	0.0247479	1.60646	FAM111B	84.3301	85.486	0	0
1915	ENSG00000261554	42.4358	-7.13969	2.48997	-2.86738	0.00413887	2.38312	0.0248189	1.60522	AC037471.2	77.3369	92.4063	0	0
1917	ENSG00000255983	42.3662	-7.13732	2.48959	-2.86687	0.00414553	2.38242	0.0248342	1.60495	AC007848.1	89.6779	79.787	0	0
1916	ENSG00000112763	42.363	-7.13721	2.48943	-2.867	0.00414382	2.3826	0.0248342	1.60495	BTN2A1	88.4438	81.0082	0	0
1918	ENSG00000238169	42.273	-7.13414	2.49039	-2.86467	0.00417448	2.3794	0.0249953	1.60214	LINC01053	92.9688	76.1233	0	0
1923	ENSG00000230324	42.0534	-7.12663	2.48973	-2.86241	0.00420435	2.3763	0.0251129	1.6001	LINC01734	86.7983	81.4153	0	0
1922	ENSG00000070756	42.0448	-7.12633	2.48964	-2.8624	0.00420452	2.37628	0.0251129	1.6001	PABPC1	83.5074	84.6719	0	0
1920	ENSG00000145103	42.0373	-7.12608	2.48982	-2.86208	0.00420865	2.37586	0.0251129	1.6001	ILDR1	80.6278	87.5214	0	0
1928	ENSG00000140522	41.9527	-7.12317	2.48992	-2.86081	0.00422563	2.37411	0.0251642	1.59922	RLBP1	87.2097	80.6011	0	0
1937	ENSG00000255314	41.7492	-7.11615	2.49022	-2.85764	0.00426808	2.36977	0.025273	1.59734	AC024475.4	87.2097	79.787	0	0
1933	ENSG00000109184	41.747	-7.11608	2.49014	-2.8577	0.00426726	2.36985	0.025273	1.59734	DCUN1D4	86.3869	80.6011	0	0
1938	ENSG00000250366	41.7352	-7.11567	2.49007	-2.85762	0.00426835	2.36974	0.025273	1.59734	TUNAR	81.8619	85.0789	0	0
1940	ENSG00000252005	41.7298	-7.11549	2.49024	-2.85735	0.00427197	2.36937	0.0252789	1.59724	RNU4ATAC8P	79.8051	87.1143	0	0
1946	ENSG00000260457	41.446	-7.10564	2.49081	-2.85274	0.00433445	2.36307	0.02557	1.59227	AC027458.1	88.0324	77.7516	0	0
1945	ENSG00000253780	41.4278	-7.105	2.49048	-2.85286	0.00433276	2.36323	0.02557	1.59227	IGHVIII-2-1	81.0392	84.6719	0	0
1948	ENSG00000259719	41.3399	-7.10194	2.49076	-2.85131	0.00435389	2.36112	0.0256276	1.59129	LINC02284	86.3869	78.9728	0	0
1950	ENSG00000225293	41.3389	-7.1019	2.49072	-2.85135	0.00435343	2.36117	0.0256276	1.59129	ABCD1P4	85.9756	79.3799	0	0
1949	ENSG00000228480	41.3281	-7.10153	2.49057	-2.85136	0.00435324	2.36119	0.0256276	1.59129	AC130464.1	81.8619	83.4506	0	0
1947	ENSG00000184584	41.326	-7.10146	2.49061	-2.85129	0.00435417	2.36109	0.0256276	1.59129	TMEM173	81.0392	84.2648	0	0
1600	ENSG00000197550	106.481	-7.09516	2.31904	-3.05953	0.00221688	2.65426	0.0158721	1.79936	AL359955.1	206.506	216.972	0	2.44697
1958	ENSG00000260454	41.1364	-7.09482	2.49108	-2.84809	0.00439828	2.35672	0.0257619	1.58902	AL355607.2	86.3869	78.1586	0	0
1959	ENSG00000254903	41.1342	-7.09475	2.49099	-2.84816	0.00439725	2.35682	0.0257619	1.58902	OR8L1P	85.5642	78.9728	0	0
1960	ENSG00000256797	41.1214	-7.0943	2.49088	-2.84811	0.004398	2.35674	0.0257619	1.58902	KLRF2	80.6278	83.8577	0	0
1961	ENSG00000233399	41.04	-7.09144	2.49158	-2.84616	0.004425	2.35409	0.0258934	1.58681	LINC01648	88.4438	75.7162	0	0
1962	ENSG00000258901	40.9221	-7.08729	2.49111	-2.84503	0.00444069	2.35255	0.0259727	1.58548	AL121821.2	82.2733	81.4153	0	0
1963	ENSG00000160307	40.9157	-7.08706	2.49118	-2.84486	0.00444307	2.35232	0.0259741	1.58546	S100B	79.8051	83.8577	0	0
1972	ENSG00000255454	40.7293	-7.08047	2.49175	-2.84156	0.00448928	2.34782	0.0261055	1.58327	AC100770.1	86.3869	76.5303	0	0
1971	ENSG00000154639	40.7229	-7.08025	2.49147	-2.84179	0.00448609	2.34813	0.0260995	1.58337	CXADR	83.9187	78.9728	0	0
1975	ENSG00000184937	40.6265	-7.07683	2.49186	-2.83997	0.00451171	2.34566	0.0261943	1.58179	WT1	85.9756	76.5303	0	0
1977	ENSG00000028310	40.5975	-7.0758	2.49219	-2.83919	0.00452276	2.3446	0.0262372	1.58108	BRD9	74.8687	87.5214	0	0
1978	ENSG00000231863	40.5204	-7.07305	2.49183	-2.8385	0.00453257	2.34366	0.0262815	1.58035	AL139393.1	84.3301	77.7516	0	0
1983	ENSG00000271088	40.3019	-7.06525	2.49202	-2.83515	0.00458042	2.33909	0.0264576	1.57745	AL161722.3	78.571	82.6365	0	0
1984	ENSG00000258399	40.3019	-7.06525	2.49202	-2.83515	0.00458042	2.33909	0.0264576	1.57745	AL117190.1	78.571	82.6365	0	0
1985	ENSG00000159212	40.3019	-7.06525	2.49202	-2.83515	0.00458042	2.33909	0.0264576	1.57745	CLIC6	78.571	82.6365	0	0
1990	ENSG00000170369	40.2151	-7.06214	2.49232	-2.83356	0.00460326	2.33693	0.0265263	1.57632	CST2	84.3301	76.5303	0	0
1988	ENSG00000198798	40.2108	-7.06199	2.49216	-2.83368	0.00460157	2.33709	0.0265263	1.57632	MAGEB3	82.6846	78.1586	0	0
1989	ENSG00000125863	40.2022	-7.06168	2.49211	-2.83362	0.00460245	2.33701	0.0265263	1.57632	MKKS	79.3937	81.4153	0	0
1999	ENSG00000223843	39.9966	-7.05428	2.49241	-2.8303	0.00465043	2.33251	0.0266837	1.57375	EFCAB6-AS1	78.571	81.4153	0	0
2000	ENSG00000140455	39.9848	-7.05386	2.49297	-2.82949	0.00466216	2.33141	0.0267384	1.57286	USP3	74.0459	85.8931	0	0
2002	ENSG00000261782	39.9066	-7.05103	2.49269	-2.82869	0.00467391	2.33032	0.0267804	1.57218	AC116553.1	83.096	76.5303	0	0
2001	ENSG00000248525	39.9012	-7.05084	2.49254	-2.82878	0.00467264	2.33044	0.0267804	1.57218	AC026787.1	81.0392	78.5657	0	0
2003	ENSG00000171729	39.8166	-7.04778	2.49369	-2.82624	0.00470982	2.327	0.0269734	1.56906	TMEM51	87.621	71.6454	0	0
2009	ENSG00000161395	39.7234	-7.04439	2.49497	-2.82344	0.00475116	2.3232	0.0271332	1.5665	PGAP3	90.912	67.9817	0	0
2004	ENSG00000162654	39.6945	-7.04334	2.49281	-2.82546	0.00472127	2.32594	0.0270262	1.56821	GBP4	79.8051	78.9728	0	0
2008	ENSG00000006659	39.5916	-7.0396	2.49296	-2.82379	0.00474588	2.32368	0.0271259	1.56662	LGALS14	79.3937	78.9728	0	0
1634	ENSG00000159200	102.209	-7.03576	2.31983	-3.03288	0.00242233	2.61577	0.0169816	1.77002	RCAN1	207.329	199.06	0	2.44697
2010	ENSG00000258746	39.4856	-7.03573	2.49314	-2.82204	0.0047719	2.32131	0.0272387	1.56481	AL162632.2	77.7482	80.194	0	0
2014	ENSG00000128159	39.387	-7.03213	2.49325	-2.82046	0.00479546	2.31917	0.0273232	1.56347	TUBGCP6	78.9823	78.5657	0	0
2013	ENSG00000244104	39.3859	-7.03209	2.49326	-2.82044	0.00479572	2.31915	0.0273232	1.56347	RN7SL659P	78.571	78.9728	0	0
2022	ENSG00000177125	39.3013	-7.02898	2.49411	-2.81824	0.00482883	2.31616	0.0274186	1.56196	ZBTB34	85.1528	72.0525	0	0
2019	ENSG00000255160	39.2949	-7.02875	2.49367	-2.81863	0.00482285	2.3167	0.0274004	1.56224	AC009652.1	82.6846	74.495	0	0
2020	ENSG00000235193	39.282	-7.02828	2.49342	-2.81873	0.00482137	2.31683	0.0274004	1.56224	AC006987.2	77.7482	79.3799	0	0
2023	ENSG00000181552	39.2713	-7.02788	2.49383	-2.81811	0.00483078	2.31598	0.0274186	1.56196	EDDM3B	73.6346	83.4506	0	0
2024	ENSG00000234626	39.1921	-7.02497	2.4938	-2.81698	0.00484779	2.31446	0.0274776	1.56102	AL021937.3	82.2733	74.495	0	0
2025	ENSG00000231136	39.1781	-7.02446	2.49359	-2.817	0.00484743	2.31449	0.0274776	1.56102	AP000705.1	76.9255	79.787	0	0
2027	ENSG00000160193	39.1674	-7.02406	2.4941	-2.81628	0.0048584	2.31351	0.027512	1.56048	WDR4	72.8118	83.8577	0	0
2028	ENSG00000140379	39.1642	-7.02394	2.49436	-2.81593	0.00486362	2.31304	0.0275287	1.56021	BCL2A1	71.5777	85.0789	0	0
2030	ENSG00000171552	39.0817	-7.0209	2.49371	-2.81544	0.00487102	2.31238	0.0275448	1.55996	BCL2L1	78.9823	77.3445	0	0
2039	ENSG00000207503	38.8878	-7.01372	2.49441	-2.81178	0.00492678	2.30744	0.0277306	1.55704	RF00421	82.6846	72.8667	0	0
2038	ENSG00000262136	38.8782	-7.01337	2.49403	-2.81206	0.00492246	2.30782	0.0277193	1.55722	AC092115.3	78.9823	76.5303	0	0
2036	ENSG00000212156	38.8771	-7.01333	2.49401	-2.81206	0.00492248	2.30782	0.0277193	1.55722	RNU6-576P	78.571	76.9374	0	0
2045	ENSG00000250358	38.7925	-7.01018	2.49513	-2.80955	0.00496114	2.30442	0.0278463	1.55523	LINC02200	85.1528	70.0171	0	0
2041	ENSG00000261129	38.7871	-7.00998	2.49467	-2.80999	0.00495438	2.30501	0.0278245	1.55557	AC106871.1	83.096	72.0525	0	0
2044	ENSG00000187045	38.771	-7.00939	2.49417	-2.81031	0.00494938	2.30545	0.0278245	1.55557	TMPRSS6	76.9255	78.1586	0	0
2048	ENSG00000257672	38.6854	-7.00619	2.49486	-2.80825	0.00498122	2.30266	0.0279202	1.55408	CR383656.6	83.096	71.6454	0	0
2053	ENSG00000252491	38.5879	-7.00255	2.49545	-2.80613	0.00501403	2.29981	0.0280263	1.55243	RNU1-142P	84.7415	69.61	0	0
2052	ENSG00000263189	38.5825	-7.00235	2.49498	-2.80657	0.00500714	2.30041	0.0280136	1.55263	AC023934.1	82.6846	71.6454	0	0
2059	ENSG00000273010	38.4807	-6.99854	2.49518	-2.80482	0.0050344	2.29805	0.0280753	1.55168	AL360270.3	82.6846	71.2383	0	0
2060	ENSG00000180437	38.4529	-6.9975	2.49507	-2.80453	0.00503902	2.29765	0.0280881	1.55148	OR6K4P	71.9891	81.8223	0	0
2069	ENSG00000239830	38.2826	-6.99109	2.4961	-2.8008	0.00509755	2.29264	0.0283064	1.54812	RPS4XP22	84.7415	68.3888	0	0
2067	ENSG00000101825	38.2654	-6.99045	2.49498	-2.80181	0.00508169	2.29399	0.028235	1.54921	MXRA5	78.1596	74.902	0	0
2072	ENSG00000212658	38.1733	-6.98697	2.49562	-2.79969	0.0051151	2.29115	0.0283425	1.54756	KRTAP29-1	81.8619	70.8313	0	0
2071	ENSG00000253462	38.1583	-6.9864	2.49509	-2.80006	0.00510939	2.29163	0.0283248	1.54783	IGHVIII-26-1	76.1028	76.5303	0	0
2073	ENSG00000229357	38.1411	-6.98576	2.49595	-2.79884	0.00512864	2.29	0.0283983	1.54671	CYCSP51	69.5209	83.0436	0	0
2078	ENSG00000271402	38.0737	-6.9832	2.496	-2.79776	0.00514588	2.28854	0.0284091	1.54654	IGKV2OR2-2	82.6846	69.61	0	0
2077	ENSG00000227840	38.0629	-6.98279	2.49535	-2.79832	0.00513688	2.2893	0.0283983	1.54671	KRTAP8-3P	78.571	73.6808	0	0
2075	ENSG00000227555	38.0565	-6.98255	2.49525	-2.79833	0.00513668	2.28932	0.0283983	1.54671	MIR4290HG	76.1028	76.1233	0	0
2076	ENSG00000166394	38.0565	-6.98255	2.49525	-2.79833	0.00513668	2.28932	0.0283983	1.54671	CYB5R2	76.1028	76.1233	0	0
2082	ENSG00000198054	37.9644	-6.97905	2.49567	-2.79647	0.00516648	2.28681	0.0284968	1.5452	DSCR8	79.8051	72.0525	0	0
2091	ENSG00000226160	37.8573	-6.97498	2.49564	-2.79487	0.00519211	2.28466	0.0285045	1.54509	AC137499.1	77.7482	73.6808	0	0
2090	ENSG00000264364	37.8498	-6.97469	2.49559	-2.79481	0.00519303	2.28458	0.0285045	1.54509	DYNLL2	74.8687	76.5303	0	0
2092	ENSG00000149639	37.8433	-6.97445	2.49578	-2.79449	0.00519812	2.28415	0.0285155	1.54492	SOGA1	72.4005	78.9728	0	0
2094	ENSG00000102898	37.7684	-6.97158	2.49664	-2.79238	0.00523215	2.28132	0.0286762	1.54248	NUTF2	82.6846	68.3888	0	0
2093	ENSG00000136167	37.7426	-6.9706	2.49588	-2.79285	0.0052246	2.28195	0.0286478	1.54291	LCP1	72.8118	78.1586	0	0
2102	ENSG00000100142	37.6644	-6.96761	2.49666	-2.79078	0.00525819	2.27916	0.0287215	1.54179	POLR2F	81.8619	68.7959	0	0
2097	ENSG00000176515	37.6526	-6.96716	2.49596	-2.79137	0.00524852	2.27996	0.0287215	1.54179	AL033381.1	77.3369	73.2737	0	0
2101	ENSG00000255019	37.6355	-6.9665	2.49629	-2.79074	0.00525875	2.27912	0.0287215	1.54179	OR5D15P	70.755	79.787	0	0
2104	ENSG00000260409	37.5584	-6.96354	2.49652	-2.7893	0.00528221	2.27718	0.0288201	1.54031	AC012414.5	80.2164	70.0171	0	0
2114	ENSG00000169908	37.4824	-6.96061	2.5004	-2.7838	0.00537265	2.26981	0.029182	1.53489	TM4SF1	90.0892	59.8402	0	0
1672	ENSG00000230972	112.212	-6.95842	2.3158	-3.00476	0.0026579	2.57546	0.0181803	1.7404	AP001116.1	229.131	215.343	4.37513	0
2113	ENSG00000259061	37.2306	-6.9509	2.49672	-2.78401	0.00536914	2.2701	0.029176	1.53497	AL358292.1	71.5777	77.3445	0	0
2116	ENSG00000204897	37.1417	-6.94745	2.4968	-2.78254	0.00539357	2.26812	0.0292432	1.53398	KRT25	76.5141	72.0525	0	0
2118	ENSG00000150244	37.1266	-6.94686	2.49697	-2.78212	0.00540046	2.26757	0.0292564	1.53378	TRIM48	70.755	77.7516	0	0
2124	ENSG00000225750	36.9446	-6.93977	2.49753	-2.77865	0.00545847	2.26293	0.0295025	1.53014	AL357500.1	78.9823	68.7959	0	0
2126	ENSG00000226580	36.8439	-6.93583	2.49783	-2.77675	0.0054906	2.26038	0.0296497	1.52798	RPL39P40	79.3937	67.9817	0	0
2134	ENSG00000109610	36.7121	-6.93066	2.49802	-2.77447	0.00552922	2.25734	0.0297521	1.52648	SOD3	67.8754	78.9728	0	0
827	ENSG00000203780	1062.76	-6.92836	1.78547	-3.88042	0.000104277	3.98181	0.00144449	2.84029	FANK1	2137.05	2079.35	17.5005	17.1288
2143	ENSG00000165509	36.6414	-6.92788	2.49837	-2.77296	0.00555481	2.25533	0.0297708	1.52621	MAGEC3	79.8051	66.7605	0	0
2136	ENSG00000146409	36.6382	-6.92775	2.49809	-2.77322	0.0055504	2.25568	0.0297647	1.5263	SLC18B1	78.571	67.9817	0	0
2141	ENSG00000133116	36.635	-6.92763	2.49787	-2.77342	0.00554711	2.25593	0.0297647	1.5263	KL	77.3369	69.203	0	0
2138	ENSG00000238245	36.6328	-6.92754	2.49775	-2.77351	0.00554555	2.25606	0.0297647	1.5263	MYO5BP2	76.5141	70.0171	0	0
2140	ENSG00000176871	36.6285	-6.92737	2.49761	-2.7736	0.0055439	2.25618	0.0297647	1.5263	WSB2	74.8687	71.6454	0	0
2139	ENSG00000170484	36.6178	-6.92695	2.49769	-2.77334	0.00554843	2.25583	0.0297647	1.5263	KRT74	70.755	75.7162	0	0
2137	ENSG00000226587	36.6167	-6.92691	2.49774	-2.77327	0.00554956	2.25574	0.0297647	1.5263	AC006455.1	70.3436	76.1233	0	0
2146	ENSG00000260133	36.5386	-6.92383	2.49849	-2.7712	0.00558496	2.25298	0.0298724	1.52473	CA5AP1	79.3937	66.7605	0	0
2148	ENSG00000261398	36.5053	-6.92252	2.49856	-2.7706	0.00559532	2.25218	0.0299084	1.52421	AC023824.4	66.6413	79.3799	0	0
2150	ENSG00000258732	36.425	-6.91934	2.49798	-2.76997	0.0056061	2.25134	0.0299445	1.52368	AC025884.1	74.8687	70.8313	0	0
2158	ENSG00000124209	36.395	-6.91815	2.49972	-2.76757	0.00564763	2.24813	0.0300941	1.52152	RAB22A	63.3504	82.2294	0	0
2159	ENSG00000239829	36.2225	-6.91129	2.4984	-2.76628	0.00566993	2.24642	0.030121	1.52113	KRT8P25	75.28	69.61	0	0
2162	ENSG00000241717	36.2161	-6.91104	2.49826	-2.76634	0.00566889	2.2465	0.030121	1.52113	VWFP1	72.8118	72.0525	0	0
1696	ENSG00000127863	108.418	-6.90822	2.31638	-2.98234	0.00286053	2.54355	0.0192724	1.71506	TNFRSF19	218.024	211.273	4.37513	0
2166	ENSG00000260551	36.1079	-6.90672	2.49851	-2.76433	0.0057039	2.24383	0.0302484	1.5193	PWRN2	70.3436	74.0879	0	0
1712	ENSG00000130844	93.3893	-6.9048	2.32174	-2.97397	0.00293973	2.53169	0.0196528	1.70658	ZNF331	181.413	189.698	0	2.44697
1715	ENSG00000176641	93.3261	-6.90383	2.32207	-2.97314	0.00294773	2.53051	0.0196793	1.70599	RNF152	196.222	174.636	0	2.44697
2169	ENSG00000233632	36.0211	-6.90325	2.49892	-2.76249	0.00573624	2.24137	0.03038	1.51741	Z82198.3	76.1028	67.9817	0	0
2168	ENSG00000234034	36.0093	-6.90278	2.49862	-2.76264	0.00573357	2.24157	0.0303791	1.51742	AP000959.1	71.5777	72.4596	0	0
2174	ENSG00000260271	35.8968	-6.89827	2.49919	-2.7602	0.00577655	2.23833	0.0305267	1.51532	AL132996.1	67.4641	76.1233	0	0
2177	ENSG00000225486	35.8079	-6.89469	2.49898	-2.75901	0.00579775	2.23674	0.0305987	1.5143	AL663058.1	72.4005	70.8313	0	0
1022	ENSG00000237484	357.708	-6.89199	1.91819	-3.59296	0.000326948	3.48552	0.00365162	2.43751	LINC01684	746.218	672.897	4.37513	7.3409
2181	ENSG00000253479	35.7147	-6.89093	2.4995	-2.75692	0.0058348	2.23397	0.0307289	1.51245	LINC01603	75.6914	67.1676	0	0
2182	ENSG00000160161	35.7147	-6.89093	2.4995	-2.75692	0.0058348	2.23397	0.0307289	1.51245	CILP2	75.6914	67.1676	0	0
2180	ENSG00000224400	35.6976	-6.89023	2.49926	-2.75691	0.00583511	2.23395	0.0307289	1.51245	AC010880.1	69.1095	73.6808	0	0
2186	ENSG00000188732	35.6226	-6.8872	2.50066	-2.75415	0.0058845	2.23029	0.0309083	1.50992	FAM221A	79.3937	63.0968	0	0
2192	ENSG00000234380	35.5123	-6.88272	2.50002	-2.75307	0.00590397	2.22886	0.0309301	1.50962	LINC01426	76.1028	65.9464	0	0
2191	ENSG00000180998	35.5069	-6.88251	2.49968	-2.75335	0.00589888	2.22923	0.0309267	1.50967	GPR137C	74.0459	67.9817	0	0
2188	ENSG00000006555	35.4973	-6.88212	2.49952	-2.75337	0.00589844	2.22926	0.0309267	1.50967	TTC22	70.3436	71.6454	0	0
2190	ENSG00000180537	35.494	-6.88199	2.49959	-2.75325	0.00590077	2.22909	0.0309267	1.50967	RNF182	69.1095	72.8667	0	0
1725	ENSG00000142185	106.168	-6.8776	2.31679	-2.96859	0.00299169	2.52408	0.0198468	1.70231	TRPM2	213.91	206.388	4.37513	0
2200	ENSG00000101442	35.373	-6.87706	2.50145	-2.74923	0.00597363	2.22376	0.0311601	1.5064	ACTR5	61.7049	79.787	0	0
1728	ENSG00000263711	105.982	-6.875	2.31707	-2.96712	0.00300606	2.522	0.0199094	1.70094	AC079062.1	220.492	199.06	4.37513	0
2201	ENSG00000256030	35.312	-6.87456	2.50079	-2.74896	0.00597856	2.2234	0.0311724	1.50623	CBX3P4	77.3369	63.911	0	0
2199	ENSG00000225039	35.3087	-6.87443	2.50048	-2.74924	0.0059733	2.22379	0.0311601	1.5064	LINC01058	76.1028	65.1322	0	0
2198	ENSG00000124205	35.3045	-6.87426	2.50017	-2.74952	0.0059683	2.22415	0.0311592	1.50641	EDN3	74.4573	66.7605	0	0
2207	ENSG00000260725	35.2145	-6.87057	2.50157	-2.7465	0.0060234	2.22016	0.0313253	1.5041	AC005307.1	78.9823	61.8756	0	0
2205	ENSG00000260822	35.2091	-6.87035	2.50092	-2.74713	0.00601201	2.22098	0.0312929	1.50455	AC004656.1	76.9255	63.911	0	0
2203	ENSG00000183549	35.2027	-6.87009	2.50039	-2.74761	0.00600312	2.22162	0.0312736	1.50482	ACSM5	74.4573	66.3534	0	0
2202	ENSG00000188921	35.1877	-6.86948	2.50013	-2.74765	0.00600239	2.22168	0.0312736	1.50482	HACD4	68.6982	72.0525	0	0
2208	ENSG00000224185	35.0902	-6.86548	2.50025	-2.74592	0.00603415	2.21938	0.0313677	1.50352	SNX18P9	70.3436	70.0171	0	0
2210	ENSG00000085465	34.9906	-6.86137	2.50046	-2.74405	0.00606869	2.21691	0.0314806	1.50196	OVGP1	71.1664	68.7959	0	0
2212	ENSG00000152137	34.9884	-6.86129	2.50043	-2.74404	0.00606887	2.21689	0.0314806	1.50196	HSPB8	70.3436	69.61	0	0
2217	ENSG00000230309	34.8824	-6.85691	2.50065	-2.74205	0.00610574	2.21426	0.0316078	1.50021	AL121718.1	68.6982	70.8313	0	0
2219	ENSG00000214266	34.8781	-6.85673	2.50079	-2.74182	0.00610993	2.21396	0.0316123	1.50014	STARP1	67.0527	72.4596	0	0
2220	ENSG00000162727	34.8759	-6.85664	2.50091	-2.74166	0.0061129	2.21375	0.0316142	1.50012	OR2M5	66.23	73.2737	0	0
2224	ENSG00000251593	34.6906	-6.84895	2.5013	-2.73815	0.00617852	2.20912	0.0318586	1.49677	MSNP1	73.2232	65.5393	0	0
2227	ENSG00000232294	34.6842	-6.84869	2.50104	-2.73834	0.00617504	2.20936	0.0318586	1.49677	AL031674.1	70.755	67.9817	0	0
2228	ENSG00000187847	34.6767	-6.84837	2.50106	-2.73819	0.00617778	2.20917	0.0318586	1.49677	OR7E25P	67.8754	70.8313	0	0
2235	ENSG00000235711	34.5921	-6.84485	2.50178	-2.736	0.00621917	2.20627	0.031959	1.49541	ANKRD34C	74.4573	63.911	0	0
2233	ENSG00000176584	34.5835	-6.84449	2.50127	-2.73641	0.00621144	2.20681	0.0319464	1.49558	DMBT1P1	71.1664	67.1676	0	0
2234	ENSG00000152430	34.5717	-6.844	2.50134	-2.73613	0.00621663	2.20645	0.031959	1.49541	BOLL	66.6413	71.6454	0	0
2237	ENSG00000172927	34.4785	-6.8401	2.5014	-2.73451	0.00624734	2.2043	0.0320499	1.49417	MYEOV	69.9323	67.9817	0	0
2238	ENSG00000261233	34.4774	-6.84006	2.50139	-2.7345	0.00624744	2.2043	0.0320499	1.49417	ABCD1P3	69.5209	68.3888	0	0
2240	ENSG00000234089	34.366	-6.83539	2.50178	-2.73221	0.00629112	2.20127	0.0322194	1.49188	AC099654.1	65.8186	71.6454	0	0
2246	ENSG00000147162	34.2503	-6.83053	2.50326	-2.72866	0.00635932	2.19659	0.0324821	1.48836	OGT	60.4708	76.5303	0	0
2248	ENSG00000257142	34.1593	-6.82669	2.5023	-2.72816	0.00636882	2.19594	0.0325073	1.48802	AL512310.1	64.5845	72.0525	0	0
1127	ENSG00000258027	266.602	-6.82599	1.96018	-3.48233	0.000497077	3.30358	0.00504875	2.29682	NF1P4	543.004	514.137	4.37513	4.89393
2249	ENSG00000226681	34.0789	-6.82329	2.50263	-2.72644	0.00640206	2.19368	0.0326494	1.48612	AC020595.1	72.8118	63.5039	0	0
1785	ENSG00000168122	88.093	-6.82004	2.3231	-2.93575	0.00332742	2.47789	0.0213487	1.67063	ZNF355P	179.767	170.158	0	2.44697
2250	ENSG00000198055	33.9643	-6.81843	2.50237	-2.72479	0.0064342	2.19151	0.0327995	1.48413	GRK6	67.8754	67.9817	0	0
2254	ENSG00000160445	33.8561	-6.81382	2.5027	-2.72259	0.00647722	2.18861	0.0329628	1.48198	ZER1	65.4072	70.0171	0	0
2258	ENSG00000211804	33.6676	-6.80577	2.50329	-2.71873	0.00655326	2.18354	0.0332803	1.47781	TRDV1	71.1664	63.5039	0	0
2257	ENSG00000256563	33.6579	-6.80535	2.50297	-2.71891	0.00654967	2.18378	0.0332761	1.47787	NANOGNBP2	67.4641	67.1676	0	0
1795	ENSG00000121741	87.0731	-6.80313	2.32342	-2.92807	0.00341078	2.46715	0.0217682	1.66218	ZMYM2	178.944	166.901	0	2.44697
2261	ENSG00000258556	33.5604	-6.80117	2.50325	-2.71693	0.006589	2.18118	0.0334466	1.47565	LINC02322	69.1095	65.1322	0	0
2259	ENSG00000215785	33.5454	-6.80053	2.50352	-2.71639	0.00659981	2.18047	0.0334466	1.47565	CFL1P6	63.3504	70.8313	0	0
2264	ENSG00000159455	33.4726	-6.79739	2.50466	-2.7139	0.00664963	2.1772	0.0335307	1.47456	LCE2B	74.4573	59.4331	0	0
2268	ENSG00000095203	33.4715	-6.79734	2.50452	-2.71403	0.00664699	2.17737	0.0335307	1.47456	EPB41L4B	74.0459	59.8402	0	0
2270	ENSG00000233301	33.4683	-6.7972	2.50415	-2.71437	0.00664012	2.17782	0.0335307	1.47456	OR4C14P	72.8118	61.0614	0	0
2274	ENSG00000142207	33.4608	-6.79688	2.50357	-2.71487	0.0066301	2.17848	0.0335307	1.47456	URB1	69.9323	63.911	0	0
2272	ENSG00000161714	33.4576	-6.79674	2.50344	-2.71496	0.00662837	2.17859	0.0335307	1.47456	PLCD3	68.6982	65.1322	0	0
2271	ENSG00000259675	33.4565	-6.7967	2.50341	-2.71497	0.00662813	2.17861	0.0335307	1.47456	AC018618.1	68.2868	65.5393	0	0
2266	ENSG00000175967	33.4512	-6.79646	2.50339	-2.7149	0.00662949	2.17852	0.0335307	1.47456	FO393415.1	66.23	67.5747	0	0
2277	ENSG00000248106	33.3623	-6.79262	2.50402	-2.71269	0.00667402	2.17561	0.0336116	1.47351	AC116353.2	71.1664	62.2827	0	0
2276	ENSG00000223609	33.3569	-6.79239	2.5037	-2.71294	0.00666895	2.17594	0.0336001	1.47366	HBD	69.1095	64.3181	0	0
2287	ENSG00000186141	33.1609	-6.78389	2.50473	-2.70843	0.00676022	2.17004	0.0339047	1.46974	POLR3C	71.9891	60.6544	0	0
2283	ENSG00000262454	33.1534	-6.78356	2.50417	-2.70891	0.00675049	2.17066	0.033898	1.46983	MIR193BHG	69.1095	63.5039	0	0
2284	ENSG00000234241	33.148	-6.78333	2.50401	-2.70899	0.00674881	2.17077	0.033898	1.46983	AL109618.1	67.0527	65.5393	0	0
2285	ENSG00000214812	33.1405	-6.783	2.50411	-2.70874	0.00675383	2.17045	0.0338996	1.46981	AL137792.1	64.1731	68.3888	0	0
2291	ENSG00000272103	32.9552	-6.77491	2.50505	-2.7045	0.00684075	2.1649	0.0342519	1.46532	AC026741.1	71.1664	60.6544	0	0
2296	ENSG00000223400	32.8459	-6.77012	2.50478	-2.70288	0.00687408	2.16279	0.0343477	1.4641	AP006748.1	68.2868	63.0968	0	0
2304	ENSG00000101162	32.7484	-6.76583	2.5053	-2.70061	0.00692121	2.15982	0.0344694	1.46257	TUBB1	69.9323	61.0614	0	0
2303	ENSG00000228184	32.7409	-6.7655	2.50489	-2.70091	0.00691491	2.16021	0.0344522	1.46278	SNX19P1	67.0527	63.911	0	0
2302	ENSG00000261622	32.7388	-6.76541	2.50485	-2.70092	0.00691475	2.16022	0.0344522	1.46278	AC021439.1	66.23	64.7251	0	0
1308	ENSG00000261028	181.081	-6.76396	2.05113	-3.29767	0.000974893	3.01104	0.00854968	2.06805	AC012322.1	373.521	343.979	4.37513	2.44697
2315	ENSG00000267081	32.6563	-6.76177	2.50671	-2.69746	0.00698702	2.15571	0.0346404	1.46042	AC011507.1	73.6346	56.9907	0	0
2308	ENSG00000271650	32.6434	-6.7612	2.50532	-2.69873	0.00696036	2.15737	0.0346064	1.46084	AL031601.1	68.6982	61.8756	0	0
2307	ENSG00000151247	32.6306	-6.76063	2.50512	-2.69873	0.00696053	2.15736	0.0346064	1.46084	EIF4E	63.7618	66.7605	0	0
2310	ENSG00000196684	32.6274	-6.76049	2.50525	-2.69853	0.00696474	2.1571	0.0346064	1.46084	HSH2D	62.5277	67.9817	0	0
2317	ENSG00000133466	32.5417	-6.7567	2.50557	-2.69667	0.00700375	2.15467	0.034695	1.45973	C1QTNF6	68.6982	61.4685	0	0
2321	ENSG00000244278	32.4292	-6.7517	2.50549	-2.69476	0.00704394	2.15218	0.034837	1.45796	AP000235.1	64.5845	65.1322	0	0
2329	ENSG00000238001	32.3424	-6.74783	2.50648	-2.69216	0.0070991	2.1488	0.0349954	1.45599	SNRPCP1	70.3436	59.0261	0	0
2323	ENSG00000214560	32.3392	-6.74769	2.50617	-2.69243	0.00709338	2.14915	0.0349826	1.45615	RPL21P41	69.1095	60.2473	0	0
2326	ENSG00000258498	32.3371	-6.7476	2.50601	-2.69256	0.00709054	2.14932	0.0349826	1.45615	DIO3OS	68.2868	61.0614	0	0
2324	ENSG00000160883	32.3349	-6.7475	2.50589	-2.69266	0.00708846	2.14945	0.0349826	1.45615	HK3	67.4641	61.8756	0	0
2325	ENSG00000164695	32.3274	-6.74717	2.50571	-2.69272	0.00708722	2.14952	0.0349826	1.45615	CHMP4C	64.5845	64.7251	0	0
2322	ENSG00000232548	32.321	-6.74688	2.50588	-2.69242	0.00709361	2.14913	0.0349826	1.45615	LINC01809	62.1163	67.1676	0	0
2332	ENSG00000267238	32.2396	-6.74324	2.50664	-2.69015	0.00714208	2.14618	0.0351644	1.4539	AC093074.1	69.9323	59.0261	0	0
2330	ENSG00000271151	32.2331	-6.74295	2.50614	-2.69058	0.00713287	2.14674	0.0351333	1.45428	AC016737.1	67.4641	61.4685	0	0
2331	ENSG00000157578	32.231	-6.74286	2.50603	-2.69065	0.00713135	2.14683	0.0351333	1.45428	LCA5L	66.6413	62.2827	0	0
2344	ENSG00000152234	32.1325	-6.73844	2.50646	-2.68843	0.00717888	2.14394	0.0351952	1.45352	ATP5F1A	67.8754	60.6544	0	0
2343	ENSG00000211944	32.1228	-6.73801	2.50615	-2.68859	0.00717548	2.14415	0.0351952	1.45352	IGHV3-16	64.1731	64.3181	0	0
2345	ENSG00000167554	32.1164	-6.73772	2.50633	-2.68829	0.007182	2.14375	0.0351952	1.45352	ZNF610	61.7049	66.7605	0	0
1841	ENSG00000235421	96.4799	-6.73769	2.3194	-2.90492	0.00367346	2.43492	0.0228723	1.64069	AC114501.2	206.095	175.45	4.37513	0
2342	ENSG00000151224	32.1153	-6.73767	2.50638	-2.6882	0.00718377	2.14365	0.0351952	1.45352	MAT1A	61.2936	67.1676	0	0
2347	ENSG00000214429	32.0242	-6.73357	2.50641	-2.68654	0.00721964	2.14148	0.035292	1.45232	CYCSP6	65.4072	62.6897	0	0
2348	ENSG00000071677	32.02	-6.73338	2.50638	-2.6865	0.00722048	2.14143	0.035292	1.45232	PRLH	63.7618	64.3181	0	0
1859	ENSG00000258386	82.7892	-6.72986	2.32499	-2.89458	0.00379663	2.4206	0.023428	1.63026	AL352984.1	175.242	153.468	0	2.44697
2354	ENSG00000226985	31.9171	-6.72874	2.50661	-2.6844	0.00726594	2.13871	0.0354288	1.45064	LINC01203	63.3504	64.3181	0	0
2363	ENSG00000145740	31.8153	-6.72413	2.50683	-2.68233	0.00731115	2.13601	0.0355265	1.44945	SLC30A5	63.3504	63.911	0	0
2364	ENSG00000178694	31.8068	-6.72374	2.50717	-2.68181	0.00732255	2.13534	0.0355612	1.44902	NSUN3	60.0595	67.1676	0	0
2365	ENSG00000064102	31.7082	-6.71927	2.50718	-2.68001	0.00736197	2.13301	0.0357097	1.44721	INTS13	61.2936	65.5393	0	0
2366	ENSG00000241022	31.705	-6.71912	2.50736	-2.67976	0.00736752	2.13268	0.0357223	1.44706	NIPA2P2	60.0595	66.7605	0	0
2371	ENSG00000213076	31.629	-6.71565	2.5084	-2.67726	0.00742265	2.12944	0.0359033	1.44487	AL627422.1	69.9323	56.5836	0	0
2369	ENSG00000224016	31.6193	-6.71521	2.50749	-2.67806	0.00740502	2.13047	0.0358499	1.44551	AC092681.1	66.23	60.2473	0	0
2370	ENSG00000232680	31.6182	-6.71517	2.50744	-2.6781	0.00740411	2.13053	0.0358499	1.44551	AC002511.1	65.8186	60.6544	0	0
2381	ENSG00000235470	31.5304	-6.71115	2.50919	-2.67463	0.00748127	2.12602	0.0360572	1.44301	NEURL1-AS1	71.1664	54.9553	0	0
2380	ENSG00000231565	31.5261	-6.71095	2.50857	-2.67521	0.00746822	2.12678	0.036012	1.44355	NEK2P2	69.5209	56.5836	0	0
2374	ENSG00000224896	31.524	-6.71086	2.50831	-2.67545	0.00746299	2.12709	0.036012	1.44355	SIGLEC30P	68.6982	57.3978	0	0
2377	ENSG00000198908	31.5015	-6.70983	2.50775	-2.67563	0.0074588	2.12733	0.036012	1.44355	BHLHB9	60.0595	65.9464	0	0
2388	ENSG00000229849	31.4211	-6.70614	2.50849	-2.67338	0.00750917	2.12441	0.0360911	1.4426	PYHIN5P	68.2868	57.3978	0	0
2385	ENSG00000260102	31.4136	-6.7058	2.5079	-2.67387	0.00749813	2.12505	0.0360717	1.44283	LINC01070	65.4072	60.2473	0	0
2386	ENSG00000140157	31.4093	-6.7056	2.50776	-2.67394	0.00749649	2.12514	0.0360717	1.44283	NIPA2	63.7618	61.8756	0	0
2384	ENSG00000229466	31.404	-6.70536	2.50778	-2.67382	0.00749917	2.12499	0.0360717	1.44283	AL731574.1	61.7049	63.911	0	0
2387	ENSG00000265374	31.3997	-6.70516	2.50795	-2.67356	0.00750513	2.12464	0.036086	1.44266	LINC01908	60.0595	65.5393	0	0
2393	ENSG00000249443	31.3194	-6.70146	2.50879	-2.6712	0.00755815	2.12158	0.0362546	1.44064	AC097493.3	68.2868	56.9907	0	0
2392	ENSG00000253247	31.314	-6.70122	2.50829	-2.67162	0.00754857	2.12214	0.0362229	1.44102	IGHV3-76	66.23	59.0261	0	0
2389	ENSG00000155269	31.3022	-6.70067	2.508	-2.67172	0.00754633	2.12226	0.0362229	1.44102	GPR78	61.7049	63.5039	0	0
2396	ENSG00000116396	31.2112	-6.69647	2.50849	-2.66952	0.00759602	2.11941	0.0363355	1.43967	KCNC4	65.8186	59.0261	0	0
2398	ENSG00000137675	31.2037	-6.69612	2.50821	-2.66968	0.00759232	2.11963	0.0363355	1.43967	MMP27	62.939	61.8756	0	0
2397	ENSG00000214807	31.2026	-6.69607	2.50821	-2.66967	0.00759265	2.11961	0.0363355	1.43967	NPM1P31	62.5277	62.2827	0	0
2403	ENSG00000260780	31.1886	-6.69543	2.50896	-2.66861	0.00761669	2.11823	0.0363891	1.43903	AC087463.1	57.1799	67.5747	0	0
2413	ENSG00000271527	31.1191	-6.6922	2.50983	-2.6664	0.00766693	2.11538	0.0364729	1.43803	AL606495.2	69.5209	54.9553	0	0
2412	ENSG00000261063	31.1062	-6.69161	2.50858	-2.66749	0.00764202	2.11679	0.0364124	1.43875	AC009139.2	64.5845	59.8402	0	0
2406	ENSG00000232212	31.1051	-6.69156	2.50853	-2.66752	0.00764137	2.11683	0.0364124	1.43875	LINC01701	64.1731	60.2473	0	0
2410	ENSG00000258502	31.1019	-6.69141	2.50845	-2.66755	0.00764075	2.11686	0.0364124	1.43875	LINC02290	62.939	61.4685	0	0
2405	ENSG00000231700	31.0922	-6.69096	2.50869	-2.66711	0.00765065	2.1163	0.0364124	1.43875	AL356276.2	59.2367	65.1322	0	0
2419	ENSG00000148154	31.0087	-6.68708	2.50913	-2.66509	0.00769668	2.1137	0.036495	1.43777	UGCG	66.23	57.8048	0	0
2416	ENSG00000237899	31.0023	-6.68678	2.50875	-2.66538	0.0076901	2.11407	0.036495	1.43777	AL031289.1	63.7618	60.2473	0	0
2417	ENSG00000185404	31.0001	-6.68668	2.5087	-2.6654	0.00768968	2.11409	0.036495	1.43777	SP140L	62.939	61.0614	0	0
2420	ENSG00000109099	30.9969	-6.68653	2.50868	-2.66536	0.0076907	2.11403	0.036495	1.43777	PMP22	61.7049	62.2827	0	0
2418	ENSG00000204118	30.9905	-6.68623	2.5089	-2.66501	0.0076987	2.11358	0.036495	1.43777	NAP1L6	59.2367	64.7251	0	0
2432	ENSG00000141084	30.8984	-6.68194	2.50895	-2.66324	0.00773912	2.11131	0.0365079	1.43761	RANBP10	62.939	60.6544	0	0
2426	ENSG00000218305	30.8962	-6.68184	2.50892	-2.66323	0.00773937	2.11129	0.0365079	1.43761	CDC14C	62.1163	61.4685	0	0
2435	ENSG00000235820	30.8941	-6.68174	2.50893	-2.66318	0.0077405	2.11123	0.0365079	1.43761	AL109935.1	61.2936	62.2827	0	0
2430	ENSG00000239481	30.8919	-6.68164	2.50897	-2.6631	0.00774252	2.11112	0.0365079	1.43761	RPS3AP41	60.4708	63.0968	0	0
2445	ENSG00000244197	30.8116	-6.67788	2.51049	-2.65999	0.0078144	2.1071	0.0366986	1.43535	RN7SL766P	68.6982	54.5482	0	0
2444	ENSG00000089012	30.7998	-6.67733	2.50932	-2.66101	0.00779075	2.10842	0.0366374	1.43607	SIRPG	64.1731	59.0261	0	0
2439	ENSG00000171103	30.7944	-6.67708	2.50916	-2.66108	0.0077891	2.10851	0.0366374	1.43607	TRMT61B	62.1163	61.0614	0	0
2438	ENSG00000158481	30.7934	-6.67703	2.50916	-2.66106	0.00778945	2.10849	0.0366374	1.43607	CD1C	61.7049	61.4685	0	0
1195	ENSG00000233215	275.718	-6.67621	1.9626	-3.40172	0.000669644	3.17416	0.00641914	2.19252	LINC01687	575.501	516.173	8.75026	2.44697
2448	ENSG00000225027	30.6948	-6.6724	2.50946	-2.6589	0.00783957	2.10571	0.036762	1.4346	IFNWP4	62.939	59.8402	0	0
2449	ENSG00000224008	30.6905	-6.6722	2.5094	-2.65888	0.00784005	2.10568	0.036762	1.4346	LINC01441	61.2936	61.4685	0	0
2452	ENSG00000182093	30.6744	-6.67145	2.51052	-2.6574	0.00787458	2.10377	0.0368811	1.4332	WRB	55.1231	67.5747	0	0
2456	ENSG00000183476	30.6006	-6.66796	2.51021	-2.65634	0.00789944	2.1024	0.0369261	1.43267	SH2D7	65.8186	56.5836	0	0
2454	ENSG00000239880	30.592	-6.66756	2.50969	-2.65673	0.00789024	2.10291	0.036916	1.43278	AC068760.1	62.5277	59.8402	0	0
2453	ENSG00000236049	30.5877	-6.66736	2.50965	-2.65669	0.0078912	2.10286	0.036916	1.43278	LINC01920	60.8822	61.4685	0	0
1906	ENSG00000270831	91.8456	-6.66578	2.31986	-2.87335	0.00406139	2.39132	0.0244706	1.61136	NF1P1	185.115	177.892	4.37513	0
2458	ENSG00000180917	30.4945	-6.66296	2.51015	-2.6544	0.00794492	2.09991	0.03711	1.43051	CMTR2	64.1731	57.8048	0	0
2465	ENSG00000233995	30.3981	-6.65839	2.51094	-2.65175	0.00800747	2.0965	0.0372871	1.42844	AP000547.1	66.23	55.3624	0	0
2461	ENSG00000161011	30.3959	-6.65829	2.51071	-2.65195	0.00800273	2.09676	0.0372794	1.42853	SQSTM1	65.4072	56.1765	0	0
2464	ENSG00000214425	30.3895	-6.65798	2.51025	-2.65231	0.00799424	2.09722	0.0372794	1.42853	LRRC37A4P	62.939	58.619	0	0
2471	ENSG00000259819	30.292	-6.65335	2.51081	-2.64988	0.00805214	2.09409	0.0373805	1.42736	AC018767.1	64.5845	56.5836	0	0
2472	ENSG00000271691	30.2899	-6.65324	2.51065	-2.65001	0.00804904	2.09426	0.0373805	1.42736	AC140658.7	63.7618	57.3978	0	0
2473	ENSG00000206069	30.2781	-6.65268	2.51044	-2.65	0.0080491	2.09425	0.0373805	1.42736	TMEM211	59.2367	61.8756	0	0
2468	ENSG00000143093	30.2759	-6.65258	2.51053	-2.64987	0.00805222	2.09408	0.0373805	1.42736	STRIP1	58.414	62.6897	0	0
2476	ENSG00000165733	30.1795	-6.64798	2.51064	-2.64793	0.00809871	2.09158	0.0375649	1.42522	BMS1	60.4708	60.2473	0	0
2475	ENSG00000233878	30.1763	-6.64783	2.51068	-2.64782	0.00810126	2.09145	0.0375649	1.42522	AC073133.2	59.2367	61.4685	0	0
2482	ENSG00000261842	30.0906	-6.64372	2.51164	-2.64517	0.00816494	2.08805	0.0376873	1.4238	AC073314.1	65.4072	54.9553	0	0
2485	ENSG00000176230	30.0821	-6.64331	2.51098	-2.6457	0.00815222	2.08872	0.0376873	1.4238	OR4K17	62.1163	58.2119	0	0
2479	ENSG00000188818	30.0799	-6.64321	2.51092	-2.64573	0.00815149	2.08876	0.0376873	1.4238	ZDHHC11	61.2936	59.0261	0	0
2483	ENSG00000254541	30.0778	-6.64311	2.51089	-2.64572	0.00815175	2.08875	0.0376873	1.4238	AC023078.2	60.4708	59.8402	0	0
2487	ENSG00000236992	30.0756	-6.643	2.5109	-2.64567	0.00815298	2.08868	0.0376873	1.4238	RPL12P12	59.6481	60.6544	0	0
2486	ENSG00000215417	30.0681	-6.64264	2.51124	-2.64517	0.00816502	2.08804	0.0376873	1.4238	MIR17HG	56.7685	63.5039	0	0
1378	ENSG00000258902	166.43	-6.64102	2.05196	-3.23643	0.00121035	2.91709	0.010082	1.99645	AL049775.2	336.086	322.811	4.37513	2.44697
2492	ENSG00000267642	29.9932	-6.63904	2.51255	-2.64235	0.00823318	2.08443	0.0379296	1.42102	AC091198.1	67.0527	52.9199	0	0
2488	ENSG00000158731	29.9846	-6.63863	2.51153	-2.64326	0.00821127	2.08559	0.0378719	1.42168	OR10J6P	63.7618	56.1765	0	0
2489	ENSG00000174982	29.9846	-6.63863	2.51153	-2.64326	0.00821127	2.08559	0.0378719	1.42168	OR4S2	63.7618	56.1765	0	0
2490	ENSG00000225594	29.9653	-6.6377	2.51154	-2.64289	0.00822027	2.08511	0.0378846	1.42154	AC098826.1	56.3572	63.5039	0	0
2494	ENSG00000155363	29.8828	-6.63372	2.51184	-2.64099	0.00826653	2.08268	0.0380543	1.4196	MOV10	63.7618	55.7695	0	0
2493	ENSG00000231358	29.8732	-6.63326	2.5114	-2.64126	0.00825979	2.08303	0.0380378	1.41979	AL355516.1	60.0595	59.4331	0	0
2498	ENSG00000165023	29.7682	-6.62818	2.51167	-2.63895	0.00831634	2.08007	0.0382255	1.41765	DIRAS2	58.8254	60.2473	0	0
2505	ENSG00000234895	29.6696	-6.6234	2.51192	-2.63678	0.00836965	2.07729	0.0383686	1.41602	OR52X1P	60.0595	58.619	0	0
2509	ENSG00000168071	29.6589	-6.62288	2.51227	-2.63621	0.00838379	2.07656	0.0384014	1.41565	CCDC88B	55.9458	62.6897	0	0
2506	ENSG00000232895	29.6567	-6.62277	2.51246	-2.63597	0.00838972	2.07625	0.0384014	1.41565	AL121999.1	55.1231	63.5039	0	0
2511	ENSG00000136541	29.6546	-6.62267	2.51269	-2.63569	0.00839669	2.07589	0.0384053	1.41561	ERMN	54.3004	64.3181	0	0
2517	ENSG00000261610	29.5754	-6.6188	2.51257	-2.63427	0.00843182	2.07408	0.0385015	1.41452	AP000265.1	62.939	55.3624	0	0
2514	ENSG00000223075	29.5646	-6.61828	2.51218	-2.63448	0.00842664	2.07435	0.0384986	1.41455	RN7SKP126	58.8254	59.4331	0	0
2522	ENSG00000211663	29.4714	-6.61373	2.51272	-2.6321	0.00848583	2.07131	0.0386523	1.41282	IGLV3-19	62.1163	55.7695	0	0
2519	ENSG00000119969	29.465	-6.61341	2.51245	-2.63226	0.0084819	2.07151	0.0386523	1.41282	HELLS	59.6481	58.2119	0	0
2521	ENSG00000215545	29.465	-6.61341	2.51245	-2.63226	0.0084819	2.07151	0.0386523	1.41282	DEFB116	59.6481	58.2119	0	0
2520	ENSG00000258654	29.4629	-6.61331	2.51244	-2.63223	0.00848269	2.07147	0.0386523	1.41282	AC026495.1	58.8254	59.0261	0	0
2528	ENSG00000225249	29.3761	-6.60905	2.51369	-2.62922	0.00855799	2.06763	0.0388787	1.41029	LINC00378	64.5845	52.9199	0	0
2524	ENSG00000247765	29.3718	-6.60884	2.5132	-2.62965	0.00854731	2.06817	0.0388659	1.41043	AC068446.2	62.939	54.5482	0	0
2533	ENSG00000179914	29.2647	-6.60357	2.51312	-2.62764	0.00859794	2.06561	0.0389578	1.40941	ITLN1	60.8822	56.1765	0	0
2534	ENSG00000229616	29.2625	-6.60346	2.51303	-2.62769	0.0085966	2.06567	0.0389578	1.40941	AL356095.1	60.0595	56.9907	0	0
2535	ENSG00000005513	29.2625	-6.60346	2.51303	-2.62769	0.0085966	2.06567	0.0389578	1.40941	SOX8	60.0595	56.9907	0	0
2541	ENSG00000087095	29.1586	-6.59833	2.51325	-2.62541	0.00865435	2.06277	0.0391326	1.40746	NLK	59.2367	57.3978	0	0
2539	ENSG00000233211	29.1565	-6.59823	2.51323	-2.62539	0.00865489	2.06274	0.0391326	1.40746	GRPEL2P1	58.414	58.2119	0	0
2540	ENSG00000235731	29.1554	-6.59817	2.51324	-2.62537	0.00865557	2.0627	0.0391326	1.40746	LINC02250	58.0026	58.619	0	0
2542	ENSG00000205325	29.1479	-6.5978	2.51356	-2.62488	0.00866796	2.06208	0.0391724	1.40702	AC005863.1	55.1231	61.4685	0	0
2543	ENSG00000184371	29.1404	-6.59743	2.5144	-2.62386	0.00869384	2.06079	0.0392601	1.40605	CSF1	52.2435	64.3181	0	0
2547	ENSG00000100580	29.0633	-6.59361	2.51387	-2.62289	0.0087188	2.05954	0.0393292	1.40528	TMED8	61.7049	54.5482	0	0
2548	ENSG00000225582	29.0461	-6.59276	2.5138	-2.62263	0.00872539	2.05922	0.0393292	1.40528	AC011193.1	55.1231	61.0614	0	0
2559	ENSG00000181191	28.8598	-6.58347	2.51452	-2.61818	0.00883991	2.05355	0.0396667	1.40157	PJA1	61.7049	53.7341	0	0
2562	ENSG00000252267	28.8598	-6.58347	2.51452	-2.61818	0.00883991	2.05355	0.0396667	1.40157	RNA5SP495	61.7049	53.7341	0	0
2560	ENSG00000259572	28.8555	-6.58325	2.5142	-2.61842	0.00883368	2.05386	0.0396667	1.40157	LINC01491	60.0595	55.3624	0	0
2558	ENSG00000253194	28.849	-6.58293	2.51405	-2.61846	0.00883282	2.0539	0.0396667	1.40157	AL137009.1	57.5913	57.8048	0	0
2563	ENSG00000101440	28.8404	-6.5825	2.51443	-2.61789	0.00884748	2.05318	0.0396728	1.40151	ASIP	54.3004	61.0614	0	0
2569	ENSG00000254718	28.7548	-6.57821	2.51458	-2.61603	0.0088959	2.05081	0.039772	1.40042	AL157756.1	60.4708	54.5482	0	0
2570	ENSG00000124207	28.7537	-6.57816	2.51451	-2.61608	0.00889461	2.05087	0.039772	1.40042	CSE1L	60.0595	54.9553	0	0
2573	ENSG00000226125	28.7365	-6.5773	2.51486	-2.61538	0.00891287	2.04998	0.0397904	1.40022	LINC01907	53.4776	61.4685	0	0
2574	ENSG00000179766	28.7355	-6.57724	2.51497	-2.61524	0.00891645	2.04981	0.0397904	1.40022	ATP8B5P	53.0663	61.8756	0	0
2578	ENSG00000138363	28.6412	-6.5725	2.51467	-2.61367	0.00895763	2.04781	0.0399231	1.39878	ATIC	55.9458	58.619	0	0
2579	ENSG00000219582	28.6401	-6.57245	2.51471	-2.6136	0.00895936	2.04772	0.0399231	1.39878	HNRNPA1P58	55.5345	59.0261	0	0
2590	ENSG00000272942	28.5502	-6.56791	2.51514	-2.61135	0.00901854	2.04486	0.0400247	1.39767	AL022324.3	60.0595	54.1411	0	0
2589	ENSG00000212511	28.5491	-6.56785	2.51507	-2.6114	0.00901721	2.04493	0.0400247	1.39767	RF00012	59.6481	54.5482	0	0
2587	ENSG00000143367	28.5394	-6.56737	2.51493	-2.61135	0.00901849	2.04487	0.0400247	1.39767	TUFT1	55.9458	58.2119	0	0
2592	ENSG00000261298	28.5319	-6.56699	2.51542	-2.61069	0.0090359	2.04403	0.0400724	1.39715	AC122134.1	53.0663	61.0614	0	0
2015	ENSG00000126067	73.8581	-6.56395	2.32753	-2.82014	0.00480025	2.31874	0.0273361	1.56326	PSMB2	145.624	147.362	0	2.44697
2595	ENSG00000233387	28.4366	-6.56216	2.51523	-2.60897	0.00908149	2.04184	0.0402116	1.39565	IATPR	55.5345	58.2119	0	0
2604	ENSG00000231443	28.3477	-6.55764	2.51588	-2.6065	0.00914725	2.03871	0.0403468	1.39419	AC124944.2	60.4708	52.9199	0	0
2602	ENSG00000132155	28.3455	-6.55753	2.51571	-2.60664	0.00914363	2.03888	0.0403468	1.39419	RAF1	59.6481	53.7341	0	0
2606	ENSG00000153976	28.3327	-6.55688	2.51558	-2.6065	0.00914715	2.03871	0.0403468	1.39419	HS3ST3A1	54.7117	58.619	0	0
2612	ENSG00000238819	28.2448	-6.5524	2.51612	-2.60417	0.00920975	2.03575	0.0405552	1.39195	RF01182	60.0595	52.9199	0	0
2611	ENSG00000183559	28.232	-6.55174	2.5158	-2.60424	0.00920784	2.03584	0.0405552	1.39195	C10orf120	55.1231	57.8048	0	0
2610	ENSG00000163743	28.2298	-6.55163	2.5159	-2.60409	0.00921177	2.03566	0.0405552	1.39195	RCHY1	54.3004	58.619	0	0
2615	ENSG00000213416	28.2234	-6.5513	2.51646	-2.60338	0.00923092	2.03476	0.0405953	1.39152	KRTAP4-12	51.8322	61.0614	0	0
2621	ENSG00000259203	28.1474	-6.54741	2.51694	-2.60134	0.0092861	2.03217	0.0407344	1.39004	AC016044.1	61.7049	50.8845	0	0
2618	ENSG00000250436	28.142	-6.54713	2.51636	-2.60182	0.00927295	2.03278	0.0406914	1.3905	LINC02499	59.6481	52.9199	0	0
2617	ENSG00000204006	28.1399	-6.54702	2.51621	-2.60194	0.00926986	2.03293	0.0406914	1.3905	C1orf185	58.8254	53.7341	0	0
2619	ENSG00000149131	28.1302	-6.54653	2.51607	-2.60189	0.00927117	2.03287	0.0406914	1.3905	SERPING1	55.1231	57.3978	0	0
1470	ENSG00000237491	248.392	-6.54522	2.07669	-3.15176	0.00162292	2.7897	0.0126206	1.89892	AL669831.5	495.696	488.084	0	9.78786
2040	ENSG00000146233	72.8468	-6.54391	2.32797	-2.81099	0.00493898	2.30636	0.0277864	1.55617	CYP39A1	148.092	140.848	0	2.44697
2624	ENSG00000189326	28.0402	-6.54191	2.5167	-2.5994	0.00933873	2.02971	0.0409059	1.38821	SPANXN4	59.6481	52.5128	0	0
2043	ENSG00000182944	72.73	-6.54157	2.32797	-2.80999	0.00495433	2.30501	0.0278245	1.55557	EWSR1	142.333	146.14	0	2.44697
2626	ENSG00000168175	28.022	-6.54097	2.51671	-2.59902	0.00934917	2.02923	0.0409368	1.38789	MAPK1IP1L	52.6549	59.4331	0	0
2046	ENSG00000215604	72.6379	-6.53973	2.32801	-2.80915	0.00496723	2.30389	0.0278676	1.5549	ZNF962P	146.035	142.07	0	2.44697
2629	ENSG00000265437	27.932	-6.53633	2.51665	-2.59724	0.00939764	2.02698	0.041097	1.38619	AP005212.1	57.1799	54.5482	0	0
2631	ENSG00000251442	27.9224	-6.53583	2.5168	-2.59688	0.00940748	2.02653	0.0411178	1.38597	LINC01094	53.4776	58.2119	0	0
2636	ENSG00000254925	27.8367	-6.5314	2.51739	-2.59451	0.00947258	2.02353	0.0412831	1.38423	OR4C9P	59.6481	51.6987	0	0
2639	ENSG00000252193	27.8356	-6.53134	2.51729	-2.59459	0.00947033	2.02363	0.0412831	1.38423	RF00426	59.2367	52.1058	0	0
2634	ENSG00000238949	27.8324	-6.53117	2.51706	-2.59477	0.00946551	2.02386	0.0412831	1.38423	RNU7-66P	58.0026	53.327	0	0
2638	ENSG00000238833	27.8324	-6.53117	2.51706	-2.59477	0.00946551	2.02386	0.0412831	1.38423	RNU1-131P	58.0026	53.327	0	0
2645	ENSG00000178307	27.736	-6.52617	2.51786	-2.59195	0.00954344	2.02029	0.0415023	1.38193	TMEM11	60.0595	50.8845	0	0
2644	ENSG00000224907	27.7285	-6.52578	2.51727	-2.5924	0.00953091	2.02087	0.0414672	1.3823	RPL21P91	57.1799	53.7341	0	0
2646	ENSG00000232797	27.7146	-6.52506	2.51765	-2.59172	0.00954967	2.02001	0.0415145	1.3818	FAM207CP	51.8322	59.0261	0	0
2070	ENSG00000183530	71.7841	-6.52256	2.32903	-2.80055	0.00510156	2.2923	0.0283064	1.54812	PRR14L	130.814	153.875	0	2.44697
2652	ENSG00000225129	27.6257	-6.52042	2.51755	-2.58998	0.00959803	2.01782	0.041635	1.38054	AL035250.1	56.7685	53.7341	0	0
2651	ENSG00000258869	27.6246	-6.52036	2.51752	-2.59	0.00959769	2.01783	0.041635	1.38054	LINC02312	56.3572	54.1411	0	0
993	ENSG00000259154	705.028	-6.51964	1.7988	-3.62443	0.0002896	3.5382	0.00332656	2.47801	DUX4L17	1381.78	1408.08	13.1254	17.1288
2659	ENSG00000248456	27.5314	-6.51549	2.51847	-2.58708	0.00967929	2.01416	0.0418825	1.37797	LINC02485	59.6481	50.4775	0	0
2656	ENSG00000238265	27.5228	-6.51504	2.51783	-2.58756	0.00966591	2.01476	0.0418749	1.37805	LINC00317	56.3572	53.7341	0	0
2654	ENSG00000155833	27.5196	-6.51487	2.51778	-2.58754	0.00966637	2.01474	0.0418749	1.37805	CYLC2	55.1231	54.9553	0	0
2667	ENSG00000262151	27.4189	-6.50958	2.5181	-2.58512	0.00973456	2.01168	0.0419908	1.37685	AC133065.1	55.5345	54.1411	0	0
2668	ENSG00000250973	27.4189	-6.50958	2.5181	-2.58512	0.00973456	2.01168	0.0419908	1.37685	KRTAP13-6P	55.5345	54.1411	0	0
2666	ENSG00000234787	27.4168	-6.50947	2.51809	-2.58508	0.00973554	2.01164	0.0419908	1.37685	LINC00458	54.7117	54.9553	0	0
2671	ENSG00000232699	27.4028	-6.50874	2.51916	-2.5837	0.00977474	2.00989	0.0421149	1.37556	BDH2P1	49.364	60.2473	0	0
2065	ENSG00000006695	82.5042	-6.50869	2.32267	-2.80224	0.0050749	2.29457	0.0282232	1.54939	COX10	154.262	171.379	4.37513	0
2675	ENSG00000254891	27.3279	-6.50478	2.51922	-2.58206	0.00982121	2.00784	0.0422399	1.37428	OR4A9P	59.6481	49.6633	0	0
2672	ENSG00000237169	27.3193	-6.50433	2.51848	-2.58264	0.00980474	2.00856	0.0422141	1.37454	RPL12P27	56.3572	52.9199	0	0
2674	ENSG00000232944	27.3096	-6.50382	2.51854	-2.58238	0.00981224	2.00823	0.0422314	1.37436	AC092423.1	52.6549	56.5836	0	0
2681	ENSG00000256193	27.2207	-6.49911	2.51902	-2.58002	0.00987955	2.00526	0.042367	1.37297	LINC00507	57.5913	51.2916	0	0
2678	ENSG00000221994	27.2197	-6.49906	2.51894	-2.58008	0.00987781	2.00534	0.042367	1.37297	ZNF630	57.1799	51.6987	0	0
2684	ENSG00000170677	27.2186	-6.499	2.51887	-2.58013	0.00987642	2.0054	0.042367	1.37297	SOCS6	56.7685	52.1058	0	0
2685	ENSG00000269289	27.2164	-6.49889	2.51877	-2.58019	0.00987467	2.00548	0.042367	1.37297	AC011503.1	55.9458	52.9199	0	0
2683	ENSG00000215769	27.2154	-6.49883	2.51873	-2.5802	0.00987431	2.00549	0.042367	1.37297	ARHGAP27P1-BPTFP1-KPNA2P3	55.5345	53.327	0	0
2686	ENSG00000242608	27.2036	-6.49821	2.51913	-2.57954	0.00989306	2.00467	0.0423833	1.3728	RPS23P5	51.0094	57.8048	0	0
2687	ENSG00000270777	27.2036	-6.49821	2.51913	-2.57954	0.00989306	2.00467	0.0423833	1.3728	AL158042.1	51.0094	57.8048	0	0
2688	ENSG00000244020	27.2014	-6.49809	2.51936	-2.57927	0.00990097	2.00432	0.0424022	1.37261	MT1HL1	50.1867	58.619	0	0
2707	ENSG00000223536	27.1297	-6.49428	2.52091	-2.57616	0.00999043	2.00042	0.0424997	1.37161	AC008164.1	61.7049	46.8138	0	0
2699	ENSG00000253217	27.1232	-6.49394	2.51985	-2.57712	0.00996285	2.00162	0.0424973	1.37164	AP001574.1	59.2367	49.2562	0	0
2695	ENSG00000217239	27.1222	-6.49388	2.51971	-2.57723	0.0099595	2.00176	0.0424973	1.37164	AL136968.2	58.8254	49.6633	0	0
2690	ENSG00000203758	27.1211	-6.49382	2.51959	-2.57734	0.00995651	2.00189	0.0424973	1.37164	OR10T1P	58.414	50.0704	0	0
2703	ENSG00000088992	27.12	-6.49377	2.51948	-2.57743	0.00995387	2.00201	0.0424973	1.37164	TESC	58.0026	50.4775	0	0
2692	ENSG00000223344	27.1179	-6.49365	2.51929	-2.57757	0.00994965	2.00219	0.0424973	1.37164	AL359081.1	57.1799	51.2916	0	0
2706	ENSG00000187474	27.1179	-6.49365	2.51929	-2.57757	0.00994965	2.00219	0.0424973	1.37164	FPR3	57.1799	51.2916	0	0
2698	ENSG00000255144	27.1093	-6.4932	2.51901	-2.57768	0.00994673	2.00232	0.0424973	1.37164	AC025857.1	53.889	54.5482	0	0
2704	ENSG00000122043	27.1093	-6.4932	2.51901	-2.57768	0.00994673	2.00232	0.0424973	1.37164	LINC00544	53.889	54.5482	0	0
2694	ENSG00000251387	27.1039	-6.49291	2.51922	-2.57735	0.00995622	2.00191	0.0424973	1.37164	AC008667.3	51.8322	56.5836	0	0
2711	ENSG00000271128	27.0183	-6.48834	2.51985	-2.5749	0.010027	1.99883	0.0426031	1.37056	AC008608.1	58.0026	50.0704	0	0
2709	ENSG00000179165	27.0065	-6.48771	2.51933	-2.57517	0.010019	1.99918	0.0425913	1.37068	PXT1	53.4776	54.5482	0	0
2714	ENSG00000254947	26.9979	-6.48726	2.51987	-2.57445	0.0100401	1.99826	0.042606	1.37053	OR8K4P	50.1867	57.8048	0	0
2721	ENSG00000206737	26.9219	-6.48318	2.52097	-2.5717	0.01012	1.99482	0.0427957	1.3686	RNVU1-18	60.0595	47.6279	0	0
2717	ENSG00000258791	26.9111	-6.48261	2.51978	-2.57269	0.010091	1.99606	0.0427324	1.36924	LINC00520	55.9458	51.6987	0	0
2719	ENSG00000142002	26.9111	-6.48261	2.51978	-2.57269	0.010091	1.99606	0.0427324	1.36924	DPP9	55.9458	51.6987	0	0
2718	ENSG00000161513	26.9079	-6.48244	2.51965	-2.57275	0.0100894	1.99614	0.0427324	1.36924	FDXR	54.7117	52.9199	0	0
2720	ENSG00000206906	26.8983	-6.48192	2.51993	-2.57226	0.0101037	1.99552	0.042771	1.36885	RNU6-458P	51.0094	56.5836	0	0
2723	ENSG00000260737	26.894	-6.48169	2.52037	-2.57172	0.0101194	1.99485	0.0427957	1.3686	LINC01227	49.364	58.2119	0	0
2117	ENSG00000215351	69.7755	-6.48126	2.32919	-2.78262	0.00539217	2.26824	0.0292432	1.53398	PPIAP1	141.099	135.556	0	2.44697
2120	ENSG00000251002	69.6619	-6.47889	2.32921	-2.78158	0.00540947	2.26685	0.02929	1.53328	AC244502.1	136.574	139.627	0	2.44697
2727	ENSG00000181939	26.8136	-6.47738	2.52048	-2.5699	0.0101729	1.99255	0.042959	1.36695	OR4C15	57.5913	49.6633	0	0
2122	ENSG00000255323	69.5752	-6.47708	2.32934	-2.78065	0.00542508	2.26559	0.0293483	1.53242	LINC01495	142.333	133.521	0	2.44697
2726	ENSG00000205632	26.804	-6.47686	2.51995	-2.57024	0.0101629	1.99298	0.0429319	1.36722	LINC01310	53.889	53.327	0	0
1745	ENSG00000186732	123.049	-6.47465	2.18759	-2.95972	0.00307921	2.51156	0.0202059	1.69452	MPPED1	237.358	249.945	0	4.89393
2731	ENSG00000223695	26.7065	-6.4716	2.52041	-2.56768	0.0102383	1.98977	0.0431747	1.36477	FO393418.1	55.5345	51.2916	0	0
2729	ENSG00000249878	26.7044	-6.47149	2.52032	-2.56773	0.0102368	1.98984	0.0431747	1.36477	AC026434.2	54.7117	52.1058	0	0
2735	ENSG00000040731	26.6026	-6.46598	2.52066	-2.5652	0.0103118	1.98667	0.0434225	1.36228	CDH10	54.7117	51.6987	0	0
2734	ENSG00000223738	26.5972	-6.46569	2.5206	-2.56514	0.0103135	1.98659	0.0434225	1.36228	AC016930.1	52.6549	53.7341	0	0
2736	ENSG00000196350	26.5962	-6.46563	2.52063	-2.56509	0.010315	1.98653	0.0434225	1.36228	ZNF729	52.2435	54.1411	0	0
2737	ENSG00000259870	26.5919	-6.4654	2.52085	-2.56477	0.0103245	1.98613	0.0434477	1.36203	AC024651.2	50.5981	55.7695	0	0
2745	ENSG00000253325	26.5094	-6.46091	2.52179	-2.56204	0.010406	1.98272	0.0436539	1.35998	IGHV7-34-1	58.0026	48.035	0	0
2743	ENSG00000249744	26.4987	-6.46033	2.52093	-2.56268	0.0103869	1.98352	0.043601	1.3605	AC010374.2	53.889	52.1058	0	0
2744	ENSG00000257920	26.4944	-6.4601	2.52094	-2.56258	0.0103898	1.98339	0.043601	1.3605	LINC02409	52.2435	53.7341	0	0
2755	ENSG00000259146	26.4729	-6.45893	2.52388	-2.55913	0.0104934	1.97908	0.0438538	1.35799	AC005476.2	44.0162	61.8756	0	0
2747	ENSG00000205765	26.3937	-6.4546	2.52124	-2.5601	0.0104644	1.98029	0.0437926	1.3586	C5orf51	52.6549	52.9199	0	0
2748	ENSG00000174136	26.3937	-6.4546	2.52124	-2.5601	0.0104644	1.98029	0.0437926	1.3586	RGMB	52.6549	52.9199	0	0
2754	ENSG00000197376	26.383	-6.45402	2.52194	-2.55915	0.0104927	1.97911	0.0438538	1.35799	AC089987.1	48.5412	56.9907	0	0
2149	ENSG00000238266	68.4407	-6.45316	2.32973	-2.76992	0.00560701	2.25127	0.0299445	1.52368	LINC00707	136.574	134.742	0	2.44697
2761	ENSG00000232938	26.3016	-6.44956	2.52206	-2.55726	0.0105501	1.97675	0.0439991	1.35656	RPL23AP87	56.3572	48.8492	0	0
2757	ENSG00000137269	26.2994	-6.44944	2.52186	-2.55741	0.0105454	1.97694	0.0439991	1.35656	LRRC1	55.5345	49.6633	0	0
2759	ENSG00000229870	26.293	-6.44909	2.52157	-2.55757	0.0105406	1.97714	0.0439991	1.35656	RPL21P89	53.0663	52.1058	0	0
2758	ENSG00000135334	26.2876	-6.4488	2.52167	-2.55735	0.0105472	1.97686	0.0439991	1.35656	AKIRIN2	51.0094	54.1411	0	0
2154	ENSG00000107669	68.2318	-6.44871	2.32982	-2.7679	0.00564181	2.24858	0.0300773	1.52176	ATE1	134.517	135.963	0	2.44697
2762	ENSG00000233117	26.2834	-6.44856	2.52197	-2.55695	0.0105595	1.97636	0.0440232	1.35632	LINC00702	49.364	55.7695	0	0
2763	ENSG00000258636	26.2823	-6.4485	2.52208	-2.55682	0.0105635	1.97619	0.0440249	1.3563	AL121821.1	48.9526	56.1765	0	0
2764	ENSG00000133422	26.2812	-6.44844	2.5222	-2.55667	0.0105679	1.97601	0.0440282	1.35627	MORC2	48.5412	56.5836	0	0
2767	ENSG00000128052	26.1945	-6.44367	2.52201	-2.55497	0.0106197	1.97389	0.0441982	1.3546	KDR	54.3004	50.4775	0	0
2774	ENSG00000240661	26.098	-6.43835	2.52285	-2.55202	0.0107102	1.9702	0.0443917	1.3527	AC063952.1	56.3572	48.035	0	0
2779	ENSG00000237127	26.097	-6.43829	2.52273	-2.55211	0.0107072	1.97033	0.0443917	1.3527	AC245028.2	55.9458	48.4421	0	0
2778	ENSG00000225185	26.0948	-6.43817	2.52253	-2.55227	0.0107023	1.97052	0.0443917	1.3527	PPIAP8	55.1231	49.2562	0	0
2776	ENSG00000271904	26.0927	-6.43805	2.52238	-2.55238	0.0106991	1.97065	0.0443917	1.3527	AC091826.2	54.3004	50.0704	0	0
2775	ENSG00000270336	26.0895	-6.43788	2.52225	-2.55244	0.0106973	1.97073	0.0443917	1.3527	AC105148.1	53.0663	51.2916	0	0
2777	ENSG00000227502	26.082	-6.43746	2.52239	-2.55213	0.0107068	1.97034	0.0443917	1.3527	LINC01268	50.1867	54.1411	0	0
2781	ENSG00000162840	26.0766	-6.43717	2.52288	-2.55152	0.0107255	1.96958	0.0443918	1.3527	MT2P1	48.1299	56.1765	0	0
2784	ENSG00000258532	26.0755	-6.43711	2.52301	-2.55136	0.0107304	1.96938	0.0443918	1.3527	LINC02305	47.7185	56.5836	0	0
2175	ENSG00000143499	67.5527	-6.43419	2.33119	-2.76005	0.00577928	2.23813	0.0305278	1.5153	SMYD2	147.269	120.495	0	2.44697
2787	ENSG00000139626	25.9866	-6.43218	2.52257	-2.54985	0.010777	1.9675	0.0445513	1.35114	ITGB7	52.6549	51.2916	0	0
2786	ENSG00000242600	25.9845	-6.43206	2.52256	-2.54981	0.0107781	1.96746	0.0445513	1.35114	MBL1P	51.8322	52.1058	0	0
2789	ENSG00000180190	25.978	-6.4317	2.52284	-2.54939	0.0107912	1.96693	0.0445749	1.35091	TDRP	49.364	54.5482	0	0
1215	ENSG00000205683	291.438	-6.42964	1.89888	-3.38601	0.000709174	3.14925	0.00668689	2.17478	DPF3	593.19	558.916	8.75026	4.89393
2163	ENSG00000224924	78.0435	-6.4272	2.32404	-2.76554	0.00568293	2.24543	0.0301769	1.52033	LINC00320	160.844	146.955	4.37513	0
2797	ENSG00000184856	25.8956	-6.42711	2.52382	-2.54659	0.0108782	1.96344	0.0448121	1.3486	LINC00308	56.7685	46.8138	0	0
2796	ENSG00000260151	25.8945	-6.42705	2.52367	-2.54671	0.0108743	1.9636	0.0448112	1.34861	AL355493.2	56.3572	47.2208	0	0
2794	ENSG00000104231	25.8891	-6.42676	2.52312	-2.54714	0.0108609	1.96413	0.0447864	1.34885	ZFAND1	54.3004	49.2562	0	0
2793	ENSG00000253968	25.887	-6.42664	2.523	-2.54722	0.0108584	1.96423	0.0447864	1.34885	AC016573.1	53.4776	50.0704	0	0
2803	ENSG00000270794	25.7906	-6.42125	2.52381	-2.54426	0.0109508	1.96055	0.0449733	1.34704	AC005185.1	55.5345	47.6279	0	0
2804	ENSG00000120500	25.7906	-6.42125	2.52381	-2.54426	0.0109508	1.96055	0.0449733	1.34704	ARR3	55.5345	47.6279	0	0
2802	ENSG00000229727	25.7874	-6.42107	2.52351	-2.54451	0.0109433	1.96085	0.0449733	1.34704	AC013460.1	54.3004	48.8492	0	0
2805	ENSG00000256843	25.7842	-6.42089	2.52331	-2.54463	0.0109395	1.961	0.0449733	1.34704	AC023157.2	53.0663	50.0704	0	0
2801	ENSG00000185090	25.7767	-6.42048	2.52333	-2.54445	0.010945	1.96078	0.0449733	1.34704	MANEAL	50.1867	52.9199	0	0
2812	ENSG00000205030	25.6845	-6.41531	2.52381	-2.54191	0.0110247	1.95763	0.045185	1.34501	OR5L2	53.889	48.8492	0	0
2827	ENSG00000235888	25.5871	-6.40982	2.52464	-2.5389	0.0111201	1.95389	0.0453304	1.34361	AF064858.1	55.5345	46.8138	0	0
2826	ENSG00000239703	25.586	-6.40976	2.52451	-2.53901	0.0111167	1.95402	0.0453304	1.34361	RN7SL568P	55.1231	47.2208	0	0
2825	ENSG00000155099	25.5849	-6.4097	2.5244	-2.5391	0.0111137	1.95414	0.0453304	1.34361	PIP4P2	54.7117	47.6279	0	0
2821	ENSG00000197591	25.5774	-6.40928	2.52394	-2.53939	0.0111045	1.9545	0.0453235	1.34368	OR11L1	51.8322	50.4775	0	0
2822	ENSG00000234752	25.5742	-6.4091	2.52395	-2.53932	0.011107	1.95441	0.0453235	1.34368	AC044784.2	50.5981	51.6987	0	0
2823	ENSG00000165795	25.5742	-6.4091	2.52395	-2.53932	0.011107	1.95441	0.0453235	1.34368	NDRG2	50.5981	51.6987	0	0
2832	ENSG00000166750	25.4789	-6.40371	2.52444	-2.53669	0.0111907	1.95114	0.045526	1.34174	SLFN5	53.0663	48.8492	0	0
2834	ENSG00000196756	25.4649	-6.40292	2.52472	-2.53609	0.0112097	1.95041	0.0455729	1.34129	SNHG17	47.7185	54.1411	0	0
2835	ENSG00000205174	25.4628	-6.4028	2.52497	-2.5358	0.0112191	1.95004	0.0455959	1.34107	C7orf66	46.8958	54.9553	0	0
2841	ENSG00000241233	25.3846	-6.39836	2.52566	-2.53334	0.0112982	1.94699	0.0458248	1.3389	KRTAP5-8	55.9458	45.5925	0	0
2845	ENSG00000211808	25.2667	-6.39165	2.52502	-2.53133	0.0113631	1.9445	0.0460263	1.33699	TRAV8-7	49.7753	51.2916	0	0
2852	ENSG00000013275	25.1757	-6.38644	2.52582	-2.52846	0.0114564	1.94095	0.0462959	1.33446	PSMC4	53.889	46.8138	0	0
2849	ENSG00000224311	25.1693	-6.38607	2.52538	-2.52876	0.0114467	1.94132	0.0462959	1.33446	AL590640.1	51.4208	49.2562	0	0
2851	ENSG00000124160	25.1617	-6.38564	2.52549	-2.52848	0.0114558	1.94097	0.0462959	1.33446	NCOA5	48.5412	52.1058	0	0
2869	ENSG00000225684	25.0836	-6.38115	2.52784	-2.52435	0.0115912	1.93587	0.0465692	1.3319	FAM225B	57.5913	42.743	0	0
2870	ENSG00000166961	25.0836	-6.38115	2.52784	-2.52435	0.0115912	1.93587	0.0465692	1.3319	MS4A15	57.5913	42.743	0	0
2862	ENSG00000236831	25.075	-6.38066	2.52637	-2.52562	0.0115495	1.93744	0.0465013	1.33253	YME1L1P1	54.3004	45.9996	0	0
2859	ENSG00000254266	25.0653	-6.3801	2.52571	-2.52607	0.0115348	1.93799	0.0464731	1.3328	PKIA-AS1	50.5981	49.6633	0	0
2861	ENSG00000213118	25.06	-6.3798	2.52582	-2.52583	0.0115425	1.9377	0.0464886	1.33265	CHCHD2P4	48.5412	51.6987	0	0
2866	ENSG00000259250	25.0525	-6.37937	2.52656	-2.52492	0.0115724	1.93658	0.0465318	1.33225	AC018904.1	45.6617	54.5482	0	0
2875	ENSG00000224711	24.9754	-6.37491	2.52713	-2.52259	0.0116494	1.9337	0.0467018	1.33067	LINC01706	55.1231	44.7784	0	0
2874	ENSG00000233058	24.9732	-6.37479	2.52681	-2.52286	0.0116405	1.93403	0.0466817	1.33085	LINC00884	54.3004	45.5925	0	0
2871	ENSG00000271248	24.9646	-6.3743	2.5261	-2.52337	0.0116236	1.93466	0.0466601	1.33105	AC091193.1	51.0094	48.8492	0	0
2872	ENSG00000126746	24.9593	-6.37399	2.52611	-2.52324	0.011628	1.9345	0.0466621	1.33104	ZNF384	48.9526	50.8845	0	0
2882	ENSG00000149651	24.8597	-6.36822	2.52643	-2.52064	0.0117143	1.93128	0.0468532	1.32926	SPINT4	49.7753	49.6633	0	0
2885	ENSG00000230992	24.8479	-6.36754	2.5273	-2.5195	0.0117523	1.92988	0.0469586	1.32828	FAM201B	45.2503	54.1411	0	0
1591	ENSG00000095383	219.342	-6.36398	2.07798	-3.06258	0.00219438	2.65869	0.0157857	1.80174	TBC1D2	438.928	428.651	0	9.78786
2904	ENSG00000160182	24.7804	-6.36361	2.52996	-2.51529	0.0118933	1.9247	0.0472422	1.32567	TFF1	58.414	40.7076	0	0
2898	ENSG00000272473	24.7729	-6.36317	2.52826	-2.51682	0.0118421	1.92657	0.0471287	1.32671	AC006273.1	55.5345	43.5572	0	0
2893	ENSG00000184867	24.7654	-6.36273	2.52718	-2.51772	0.0118118	1.92768	0.0470844	1.32712	ARMCX2	52.6549	46.4067	0	0
2890	ENSG00000253682	24.7579	-6.3623	2.5268	-2.51793	0.0118048	1.92794	0.0470844	1.32712	AC022695.2	49.7753	49.2562	0	0
2891	ENSG00000233577	24.7557	-6.36217	2.52682	-2.51786	0.0118071	1.92786	0.0470844	1.32712	AL022332.1	48.9526	50.0704	0	0
2899	ENSG00000268957	24.7461	-6.36161	2.5276	-2.51686	0.0118407	1.92662	0.0471287	1.32671	AC020914.3	45.2503	53.7341	0	0
2900	ENSG00000236235	24.7461	-6.36161	2.5276	-2.51686	0.0118407	1.92662	0.0471287	1.32671	AP000542.1	45.2503	53.7341	0	0
2903	ENSG00000252199	24.6593	-6.35654	2.52728	-2.51517	0.0118974	1.92455	0.0472422	1.32567	RF00156	51.0094	47.6279	0	0
2902	ENSG00000168004	24.6583	-6.35648	2.52723	-2.5152	0.0118966	1.92458	0.0472422	1.32567	HRASLS5	50.5981	48.035	0	0
2905	ENSG00000271315	24.6518	-6.35611	2.52724	-2.51504	0.011902	1.92438	0.0472452	1.32564	AC174048.1	48.1299	50.4775	0	0
2914	ENSG00000271390	24.5737	-6.35152	2.53017	-2.51031	0.0120625	1.91856	0.0477422	1.3211	AP003973.2	57.1799	41.1147	0	0
2912	ENSG00000267779	24.5715	-6.35139	2.52964	-2.51079	0.0120462	1.91915	0.047708	1.32141	LINC01533	56.3572	41.9289	0	0
2911	ENSG00000232629	24.5619	-6.35083	2.52805	-2.51215	0.0119999	1.92082	0.0475403	1.32294	HLA-DQB2	52.6549	45.5925	0	0
2909	ENSG00000163798	24.5554	-6.35045	2.52759	-2.51246	0.0119894	1.9212	0.0475142	1.32318	SLC4A1AP	50.1867	48.035	0	0
2910	ENSG00000176540	24.5554	-6.35045	2.52759	-2.51246	0.0119894	1.9212	0.0475142	1.32318	OR4C5	50.1867	48.035	0	0
2908	ENSG00000229571	24.5544	-6.35039	2.52756	-2.51246	0.0119894	1.9212	0.0475142	1.32318	PRAMEF25	49.7753	48.4421	0	0
2253	ENSG00000197134	63.7304	-6.34939	2.33194	-2.72279	0.00647335	2.18887	0.0329575	1.48205	ZNF257	125.467	127.008	0	2.44697
2919	ENSG00000141013	24.4601	-6.34484	2.52849	-2.50934	0.0120958	1.91736	0.0477951	1.32062	GAS8	52.6549	45.1855	0	0
2918	ENSG00000214106	24.4537	-6.34446	2.52798	-2.50969	0.0120837	1.9178	0.0477627	1.32091	PAXIP1-AS2	50.1867	47.6279	0	0
2923	ENSG00000114698	24.3572	-6.33876	2.52882	-2.50661	0.0121894	1.91402	0.0480083	1.31868	PLSCR4	52.2435	45.1855	0	0
2927	ENSG00000151963	24.353	-6.33851	2.52844	-2.50688	0.0121802	1.91435	0.0480083	1.31868	ZNF37CP	50.5981	46.8138	0	0
2925	ENSG00000068985	24.3487	-6.33825	2.52831	-2.50692	0.012179	1.91439	0.0480083	1.31868	PAGE1	48.9526	48.4421	0	0
2922	ENSG00000157884	24.3454	-6.33806	2.52836	-2.50679	0.0121833	1.91423	0.0480083	1.31868	CIB4	47.7185	49.6633	0	0
2924	ENSG00000164287	24.3433	-6.33794	2.52847	-2.50663	0.0121887	1.91404	0.0480083	1.31868	CDC20B	46.8958	50.4775	0	0
2928	ENSG00000234363	24.3433	-6.33794	2.52847	-2.50663	0.0121887	1.91404	0.0480083	1.31868	PPIAP27	46.8958	50.4775	0	0
2931	ENSG00000137497	24.339	-6.33768	2.52885	-2.50615	0.0122054	1.91345	0.0480401	1.3184	NUMA1	45.2503	52.1058	0	0
2935	ENSG00000159516	24.2544	-6.33266	2.52914	-2.50387	0.0122842	1.91065	0.0482247	1.31673	SPRR2G	51.8322	45.1855	0	0
2936	ENSG00000175309	24.2544	-6.33266	2.52914	-2.50387	0.0122842	1.91065	0.0482247	1.31673	PHYKPL	51.8322	45.1855	0	0
2937	ENSG00000165685	24.2512	-6.33247	2.52886	-2.50408	0.0122772	1.9109	0.0482247	1.31673	TMEM52B	50.5981	46.4067	0	0
2938	ENSG00000154727	24.2458	-6.33215	2.52869	-2.50412	0.0122756	1.91096	0.0482247	1.31673	GABPA	48.5412	48.4421	0	0
2263	ENSG00000092607	62.9087	-6.3305	2.33239	-2.71417	0.00664419	2.17756	0.0335307	1.47456	TBX15	122.587	126.601	0	2.44697
2256	ENSG00000140743	72.9218	-6.3276	2.32579	-2.72062	0.00651592	2.18602	0.0331185	1.47993	CDR2	148.092	139.22	4.37513	0
2950	ENSG00000228111	24.1634	-6.32723	2.53151	-2.49939	0.0124407	1.90515	0.0486498	1.31292	TPT1P2	55.9458	40.7076	0	0
2945	ENSG00000205693	24.1505	-6.32646	2.52938	-2.50119	0.0123776	1.90737	0.0484811	1.31443	MANSC4	51.0094	45.5925	0	0
2279	ENSG00000256591	62.7202	-6.32613	2.33257	-2.71208	0.00668626	2.17482	0.0336453	1.47308	AP003108.2	128.346	120.088	0	2.44697
2946	ENSG00000061918	24.1387	-6.32576	2.52924	-2.50105	0.0123825	1.90719	0.0484848	1.31439	GUCY1B1	46.4844	50.0704	0	0
2948	ENSG00000186648	24.1344	-6.3255	2.52964	-2.50056	0.0123997	1.90659	0.0485209	1.31407	CARMIL3	44.8389	51.6987	0	0
2953	ENSG00000223088	24.053	-6.32063	2.53035	-2.49793	0.0124923	1.90336	0.0487574	1.31196	RMRPP5	52.6549	43.5572	0	0
2289	ENSG00000175329	62.4374	-6.31958	2.33385	-2.70779	0.00677319	2.16921	0.0339416	1.46927	ISX	136.985	110.318	0	2.44697
2956	ENSG00000234590	24.0348	-6.31954	2.52975	-2.49808	0.0124867	1.90355	0.0487574	1.31196	GNG5P5	45.6617	50.4775	0	0
1690	ENSG00000231236	161.637	-6.31563	2.11201	-2.99034	0.00278664	2.55492	0.0188691	1.72425	AP001605.1	321.688	317.52	0	7.3409
2972	ENSG00000186994	23.9512	-6.31451	2.53084	-2.49503	0.0125947	1.89981	0.0489043	1.31065	KANK3	52.6549	43.1501	0	0
2970	ENSG00000243058	23.9502	-6.31444	2.53067	-2.49517	0.0125898	1.89998	0.0489043	1.31065	RPL39P33	52.2435	43.5572	0	0
2965	ENSG00000096006	23.9416	-6.31393	2.5299	-2.49572	0.0125702	1.90066	0.0489043	1.31065	CRISP3	48.9526	46.8138	0	0
2961	ENSG00000162976	23.9405	-6.31387	2.52988	-2.49572	0.0125702	1.90066	0.0489043	1.31065	PQLC3	48.5412	47.2208	0	0
2969	ENSG00000159217	23.9405	-6.31387	2.52988	-2.49572	0.0125702	1.90066	0.0489043	1.31065	IGF2BP1	48.5412	47.2208	0	0
2964	ENSG00000250375	23.9341	-6.31348	2.53003	-2.49542	0.0125809	1.90029	0.0489043	1.31065	AC097501.2	46.073	49.6633	0	0
2967	ENSG00000270718	23.933	-6.31341	2.53011	-2.49532	0.0125845	1.90016	0.0489043	1.31065	AC084373.1	45.6617	50.0704	0	0
2974	ENSG00000253542	23.9287	-6.31316	2.53057	-2.49476	0.0126043	1.89948	0.0489201	1.31051	SDR16C6P	44.0162	51.6987	0	0
2983	ENSG00000253407	23.8527	-6.30856	2.53194	-2.49159	0.0127174	1.8956	0.0491914	1.30811	AC087341.1	53.889	41.5218	0	0
2979	ENSG00000229775	23.8473	-6.30824	2.531	-2.49239	0.0126886	1.89659	0.0491304	1.30865	AL353148.1	51.8322	43.5572	0	0
2980	ENSG00000241251	23.8473	-6.30824	2.531	-2.49239	0.0126886	1.89659	0.0491304	1.30865	AC090525.1	51.8322	43.5572	0	0
2978	ENSG00000260876	23.8409	-6.30785	2.53037	-2.49285	0.0126721	1.89715	0.0491105	1.30883	LINC01229	49.364	45.9996	0	0
2282	ENSG00000176788	71.9234	-6.30723	2.32708	-2.71036	0.00672109	2.17256	0.0337784	1.47136	BASP1	155.496	127.822	4.37513	0
2984	ENSG00000253521	23.8248	-6.30688	2.53121	-2.49164	0.0127154	1.89567	0.0491914	1.30811	HPYR1	43.1935	52.1058	0	0
2989	ENSG00000184949	23.8227	-6.30675	2.53159	-2.49122	0.0127304	1.89516	0.0492034	1.308	FAM227A	42.3707	52.9199	0	0
3001	ENSG00000250060	23.7531	-6.30252	2.5329	-2.48826	0.0128368	1.89154	0.0493852	1.3064	AC122710.1	54.7117	40.3006	0	0
2992	ENSG00000249700	23.7381	-6.30161	2.53075	-2.49002	0.0127736	1.89369	0.0492672	1.30744	SRD5A3-AS1	48.9526	45.9996	0	0
2993	ENSG00000259150	23.737	-6.30155	2.5307	-2.49004	0.012773	1.89371	0.0492672	1.30744	LINC00929	48.5412	46.4067	0	0
2995	ENSG00000111247	23.7273	-6.30096	2.531	-2.48951	0.0127919	1.89307	0.0493063	1.3071	RAD51AP1	44.8389	50.0704	0	0
2996	ENSG00000231782	23.7263	-6.3009	2.53111	-2.48938	0.0127967	1.8929	0.0493092	1.30707	LINC00575	44.4276	50.4775	0	0
3002	ENSG00000136045	23.7187	-6.30044	2.53232	-2.48801	0.0128461	1.89123	0.0494051	1.30623	PWP1	41.548	53.327	0	0
3006	ENSG00000261035	23.6363	-6.29541	2.53118	-2.48715	0.0128772	1.89018	0.0494622	1.30573	AL139348.1	48.9526	45.5925	0	0
3005	ENSG00000243466	23.6352	-6.29535	2.53113	-2.48717	0.0128763	1.89021	0.0494622	1.30573	IGKV1-5	48.5412	45.9996	0	0
3007	ENSG00000160856	23.6266	-6.29483	2.53127	-2.48682	0.012889	1.88978	0.0494778	1.30559	FCRL3	45.2503	49.2562	0	0
3009	ENSG00000223987	23.6256	-6.29476	2.53136	-2.48671	0.012893	1.88964	0.0494778	1.30559	RPL26P28	44.8389	49.6633	0	0
2318	ENSG00000132681	61.1808	-6.28994	2.33332	-2.69571	0.00702392	2.15342	0.0347664	1.45884	ATP1A4	123.41	118.866	0	2.44697
3024	ENSG00000269416	23.5463	-6.28991	2.53324	-2.48295	0.0130298	1.88506	0.0497491	1.30321	LINC01224	53.4776	40.7076	0	0
3018	ENSG00000112200	23.5409	-6.28958	2.53231	-2.48374	0.0130012	1.88602	0.0497176	1.30349	ZNF451	51.4208	42.743	0	0
3017	ENSG00000254255	23.5377	-6.28938	2.53189	-2.48406	0.0129892	1.88642	0.0496874	1.30375	AC060788.1	50.1867	43.9642	0	0
3013	ENSG00000109445	23.5292	-6.28886	2.53148	-2.48427	0.0129819	1.88666	0.0496812	1.30381	ZNF330	46.8958	47.2208	0	0
3015	ENSG00000260760	23.5281	-6.2888	2.5315	-2.48422	0.0129835	1.88661	0.0496812	1.30381	PWRN3	46.4844	47.6279	0	0
3019	ENSG00000267636	23.5206	-6.28834	2.53206	-2.48348	0.0130104	1.88571	0.0497369	1.30332	AC008992.1	43.6048	50.4775	0	0
3028	ENSG00000234616	23.4317	-6.28287	2.532	-2.48139	0.0130872	1.88315	0.0498575	1.30227	JRK	48.5412	45.1855	0	0
3029	ENSG00000182565	23.4295	-6.28274	2.53191	-2.48142	0.0130859	1.8832	0.0498575	1.30227	OR4C2P	47.7185	45.9996	0	0
3030	ENSG00000253742	23.4285	-6.28267	2.53189	-2.48142	0.0130861	1.88319	0.0498575	1.30227	IGHV3-60	47.3071	46.4067	0	0
3032	ENSG00000064545	23.4209	-6.28221	2.53219	-2.48095	0.0131035	1.88261	0.0498879	1.302	TMEM161A	44.4276	49.2562	0	0
2335	ENSG00000131848	60.6848	-6.2781	2.33405	-2.68979	0.00714973	2.14571	0.0351748	1.45377	ZSCAN5A	128.346	111.946	0	2.44697
3046	ENSG00000258597	23.3374	-6.27705	2.53332	-2.4778	0.0132196	1.87878	0.0500938	1.30022	SERPINA2	51.4208	41.9289	0	0
3045	ENSG00000270467	23.3363	-6.27699	2.53315	-2.47794	0.0132143	1.87896	0.0500894	1.30025	IGHV3OR16-12	51.0094	42.3359	0	0
3044	ENSG00000267204	23.332	-6.27672	2.53262	-2.47836	0.013199	1.87946	0.050051	1.30059	LINC01782	49.364	43.9642	0	0
1300	ENSG00000167232	285.134	-6.27671	1.89855	-3.30605	0.000946212	3.02401	0.0083497	2.07833	ZNF91	584.963	541.411	4.37513	9.78786
3039	ENSG00000250340	23.3299	-6.27659	2.53245	-2.47847	0.0131948	1.8796	0.050051	1.30059	LINC02494	48.5412	44.7784	0	0
3042	ENSG00000232954	23.3299	-6.27659	2.53245	-2.47847	0.0131948	1.8796	0.050051	1.30059	LINC00374	48.5412	44.7784	0	0
3040	ENSG00000099290	23.3288	-6.27652	2.53239	-2.4785	0.0131936	1.87964	0.050051	1.30059	WASHC2A	48.1299	45.1855	0	0
3036	ENSG00000230019	23.3245	-6.27626	2.5323	-2.47848	0.0131944	1.87961	0.050051	1.30059	YWHAQP9	46.4844	46.8138	0	0
3048	ENSG00000235564	23.3149	-6.27567	2.53304	-2.47752	0.01323	1.87844	0.0501017	1.30015	AP000477.2	42.7821	50.4775	0	0
3054	ENSG00000270547	23.2314	-6.27048	2.53321	-2.47531	0.0133119	1.87576	0.0503019	1.29842	LINC01235	49.7753	43.1501	0	0
3052	ENSG00000214575	23.2249	-6.27008	2.53274	-2.47561	0.0133009	1.87612	0.050276	1.29864	CPEB1	47.3071	45.5925	0	0
3053	ENSG00000273098	23.2249	-6.27008	2.53274	-2.47561	0.0133009	1.87612	0.050276	1.29864	AC005303.1	47.3071	45.5925	0	0
3062	ENSG00000244081	23.1264	-6.26395	2.53337	-2.47258	0.0134142	1.87243	0.0505255	1.29649	AL591379.2	48.5412	43.9642	0	0
3065	ENSG00000223870	23.1114	-6.26302	2.53375	-2.47184	0.0134421	1.87153	0.0505886	1.29595	AP000233.1	42.7821	49.6633	0	0
3073	ENSG00000131043	23.031	-6.25799	2.5347	-2.46892	0.0135521	1.86799	0.050876	1.29349	AAR2	51.0094	41.1147	0	0
3070	ENSG00000102786	23.0267	-6.25772	2.53406	-2.46944	0.0135324	1.86863	0.0508494	1.29371	INTS6	49.364	42.743	0	0
3069	ENSG00000023892	23.016	-6.25705	2.5336	-2.46962	0.0135255	1.86885	0.0508494	1.29371	DEF6	45.2503	46.8138	0	0
3068	ENSG00000250804	23.0139	-6.25692	2.53371	-2.46947	0.0135313	1.86866	0.0508494	1.29371	AC073648.3	44.4276	47.6279	0	0
3071	ENSG00000178660	23.0117	-6.25678	2.53388	-2.46925	0.0135396	1.8684	0.0508605	1.29362	ARMC10P1	43.6048	48.4421	0	0
3089	ENSG00000259712	22.9357	-6.252	2.53668	-2.46464	0.0137152	1.8628	0.0512342	1.29044	AC023906.5	53.4776	38.2652	0	0
3080	ENSG00000259593	22.926	-6.2514	2.53471	-2.46632	0.013651	1.86484	0.0511362	1.29127	MTND5P40	49.7753	41.9289	0	0
3079	ENSG00000258883	22.9132	-6.25059	2.53405	-2.46664	0.0136389	1.86522	0.0511067	1.29152	AC068446.3	44.8389	46.8138	0	0
3081	ENSG00000162873	22.9078	-6.25025	2.53448	-2.46609	0.0136598	1.86456	0.0511375	1.29126	KLHDC8A	42.7821	48.8492	0	0
1439	ENSG00000052126	205.486	-6.24685	1.96492	-3.17919	0.00147689	2.83065	0.0117559	1.92975	PLEKHA5	415.069	395.678	8.75026	2.44697
2379	ENSG00000074803	59.3307	-6.24522	2.33433	-2.67538	0.00746454	2.127	0.036012	1.44355	SLC12A1	116.417	118.459	0	2.44697
2361	ENSG00000188403	68.9292	-6.24488	2.3274	-2.68319	0.00729228	2.13714	0.0354673	1.45017	IGHV1OR15-9	139.042	132.3	4.37513	0
3091	ENSG00000163331	22.8168	-6.24451	2.53449	-2.46381	0.0137469	1.86179	0.0512361	1.29042	DAPL1	46.8958	44.3713	0	0
3094	ENSG00000099399	22.8168	-6.24451	2.53449	-2.46381	0.0137469	1.86179	0.0512361	1.29042	MAGEB2	46.8958	44.3713	0	0
3097	ENSG00000229147	22.8168	-6.24451	2.53449	-2.46381	0.0137469	1.86179	0.0512361	1.29042	SMPD4P2	46.8958	44.3713	0	0
3092	ENSG00000224137	22.8125	-6.24423	2.53444	-2.46375	0.013749	1.86173	0.0512361	1.29042	LINC01857	45.2503	45.9996	0	0
3098	ENSG00000261066	22.8093	-6.24403	2.53457	-2.46354	0.0137571	1.86147	0.0512361	1.29042	AC074052.2	44.0162	47.2208	0	0
3090	ENSG00000229911	22.806	-6.24383	2.53486	-2.46319	0.0137707	1.86104	0.0512361	1.29042	AL139148.1	42.7821	48.4421	0	0
3093	ENSG00000188313	22.806	-6.24383	2.53486	-2.46319	0.0137707	1.86104	0.0512361	1.29042	PLSCR1	42.7821	48.4421	0	0
3106	ENSG00000225451	22.7953	-6.24315	2.53681	-2.46102	0.0138542	1.85842	0.0514361	1.28873	AC092634.2	38.6684	52.5128	0	0
3109	ENSG00000215288	22.7236	-6.2386	2.53594	-2.46008	0.0138907	1.85728	0.0515179	1.28804	AC067904.1	50.1867	40.7076	0	0
3111	ENSG00000136504	22.7225	-6.23853	2.53575	-2.46023	0.0138849	1.85746	0.0515179	1.28804	KAT7	49.7753	41.1147	0	0
3107	ENSG00000228159	22.715	-6.23806	2.53495	-2.46082	0.0138622	1.85817	0.0514498	1.28862	LINC01674	46.8958	43.9642	0	0
3108	ENSG00000189362	22.7011	-6.23717	2.53565	-2.45979	0.0139018	1.85693	0.0515179	1.28804	NEMP2	41.548	49.2562	0	0
3114	ENSG00000163239	22.6989	-6.23704	2.53601	-2.45939	0.0139174	1.85644	0.0515443	1.28782	TDRD10	40.7253	50.0704	0	0
3118	ENSG00000185839	22.6186	-6.23192	2.53596	-2.45742	0.0139939	1.85406	0.0517482	1.2861	AL035411.1	48.9526	41.5218	0	0
3117	ENSG00000100350	22.6143	-6.23165	2.5355	-2.45776	0.0139807	1.85447	0.0517262	1.28629	FOXRED2	47.3071	43.1501	0	0
3115	ENSG00000173545	22.6132	-6.23158	2.53543	-2.4578	0.013979	1.85452	0.0517262	1.28629	ZNF622	46.8958	43.5572	0	0
3124	ENSG00000256221	22.5929	-6.23028	2.53719	-2.45559	0.0140654	1.85185	0.0519116	1.28474	AC244502.2	39.0798	51.2916	0	0
3131	ENSG00000233746	22.5082	-6.22486	2.53576	-2.45483	0.0140952	1.85093	0.0519389	1.28451	LINC00656	45.6617	44.3713	0	0
3129	ENSG00000201015	22.5061	-6.22473	2.53575	-2.45478	0.0140969	1.85088	0.0519389	1.28451	RNU6-280P	44.8389	45.1855	0	0
3128	ENSG00000248834	22.504	-6.22459	2.53581	-2.45467	0.0141012	1.85074	0.0519389	1.28451	MARK2P5	44.0162	45.9996	0	0
2422	ENSG00000198440	58.4116	-6.22247	2.33487	-2.66502	0.00769838	2.1136	0.036495	1.43777	ZNF583	115.183	116.017	0	2.44697
2421	ENSG00000262052	58.4051	-6.22231	2.33494	-2.66487	0.00770171	2.11341	0.036495	1.43777	AC090618.1	112.714	118.459	0	2.44697
1234	ENSG00000232855	351.516	-6.22126	1.84717	-3.368	0.000757158	3.12081	0.00704027	2.15241	AF165147.1	722.771	664.756	8.75026	9.78786
2390	ENSG00000253108	67.8162	-6.2209	2.32821	-2.67196	0.00754094	2.12257	0.0362229	1.44102	AC090993.1	141.51	125.379	4.37513	0
2431	ENSG00000233917	58.328	-6.22039	2.33528	-2.66366	0.00772954	2.11185	0.0365079	1.43761	POTEB	122.176	108.689	0	2.44697
3158	ENSG00000106537	22.3219	-6.21286	2.53948	-2.44651	0.0144248	1.84089	0.0526653	1.27848	TSPAN13	52.2435	37.0439	0	0
3152	ENSG00000233516	22.3133	-6.21231	2.53757	-2.44813	0.0143598	1.84285	0.0525226	1.27965	AL445644.1	48.9526	40.3006	0	0
3150	ENSG00000259072	22.3069	-6.2119	2.53681	-2.4487	0.0143371	1.84354	0.0524567	1.2802	AL161751.1	46.4844	42.743	0	0
3151	ENSG00000197724	22.294	-6.21107	2.53717	-2.44803	0.0143638	1.84273	0.0525226	1.27965	PHF2	41.548	47.6279	0	0
3157	ENSG00000248736	22.2854	-6.21052	2.53872	-2.44632	0.0144324	1.84066	0.0526653	1.27848	AC112192.1	38.2571	50.8845	0	0
3161	ENSG00000223717	22.2072	-6.20544	2.53751	-2.44548	0.0144658	1.83966	0.0527205	1.27802	DNAJA1P1	47.3071	41.5218	0	0
3163	ENSG00000100341	22.2019	-6.20509	2.53713	-2.44571	0.0144568	1.83993	0.0527205	1.27802	PNPLA5	45.2503	43.5572	0	0
3162	ENSG00000008735	22.1986	-6.20488	2.53712	-2.44564	0.0144595	1.83985	0.0527205	1.27802	MAPK8IP2	44.0162	44.7784	0	0
3160	ENSG00000257910	22.1965	-6.20474	2.5372	-2.44551	0.0144647	1.83969	0.0527205	1.27802	AC124784.1	43.1935	45.5925	0	0
3167	ENSG00000167850	22.1055	-6.19881	2.53804	-2.44237	0.0145914	1.8359	0.0530982	1.27492	CD300C	47.3071	41.1147	0	0
3165	ENSG00000249100	22.1022	-6.1986	2.53773	-2.44258	0.0145828	1.83616	0.0530828	1.27505	AC008885.2	46.073	42.3359	0	0
3177	ENSG00000142065	22.0015	-6.19201	2.53833	-2.4394	0.0147115	1.83234	0.0533749	1.27266	ZFP14	46.4844	41.5218	0	0
3176	ENSG00000188314	21.9962	-6.19166	2.53804	-2.43955	0.0147056	1.83252	0.0533749	1.27266	OR7D1P	44.4276	43.5572	0	0
3175	ENSG00000230256	21.9951	-6.19159	2.53803	-2.43953	0.0147066	1.83249	0.0533749	1.27266	FGFR1OP2P1	44.0162	43.9642	0	0
3178	ENSG00000230153	21.9908	-6.19131	2.53819	-2.43926	0.0147172	1.83217	0.0533798	1.27262	AF274573.1	42.3707	45.5925	0	0
3179	ENSG00000228301	21.9876	-6.1911	2.5385	-2.43889	0.0147326	1.83172	0.0534194	1.2723	RPL7P55	41.1366	46.8138	0	0
3194	ENSG00000234520	21.9084	-6.18589	2.54026	-2.43514	0.0148861	1.82722	0.0537345	1.26975	HRAT17	49.7753	37.8581	0	0
3193	ENSG00000222154	21.903	-6.18554	2.53928	-2.43594	0.014853	1.82819	0.0536311	1.27058	RN7SKP218	47.7185	39.8935	0	0
3188	ENSG00000227505	21.8966	-6.18511	2.5386	-2.43643	0.0148331	1.82877	0.0536203	1.27067	AC016925.1	45.2503	42.3359	0	0
3187	ENSG00000164332	21.8933	-6.1849	2.5385	-2.43644	0.0148327	1.82878	0.0536203	1.27067	UBLCP1	44.0162	43.5572	0	0
3184	ENSG00000223479	21.8923	-6.18483	2.53851	-2.43641	0.014834	1.82874	0.0536203	1.27067	LINC02238	43.6048	43.9642	0	0
3189	ENSG00000201665	21.8923	-6.18483	2.53851	-2.43641	0.014834	1.82874	0.0536203	1.27067	RN7SKP6	43.6048	43.9642	0	0
3191	ENSG00000236179	21.889	-6.18462	2.53863	-2.43621	0.0148421	1.8285	0.0536238	1.27064	PRAMEF35P	42.3707	45.1855	0	0
3192	ENSG00000222842	21.8869	-6.18448	2.5388	-2.43599	0.0148511	1.82824	0.0536311	1.27058	RN7SKP168	41.548	45.9996	0	0
3198	ENSG00000127314	21.7937	-6.17832	2.53904	-2.43333	0.0149608	1.82504	0.0539825	1.26775	RAP1B	44.8389	42.3359	0	0
3197	ENSG00000145833	21.7873	-6.1779	2.53907	-2.43314	0.0149687	1.82482	0.0539825	1.26775	DDX46	42.3707	44.7784	0	0
3196	ENSG00000180245	21.7851	-6.17776	2.53922	-2.43293	0.0149771	1.82457	0.0539825	1.26775	RRH	41.548	45.5925	0	0
3199	ENSG00000260468	21.7851	-6.17776	2.53922	-2.43293	0.0149771	1.82457	0.0539825	1.26775	LINC01290	41.548	45.5925	0	0
3202	ENSG00000168779	21.7733	-6.17698	2.54129	-2.43064	0.0150721	1.82183	0.0542681	1.26546	SHOX2	37.023	50.0704	0	0
3208	ENSG00000104320	21.7005	-6.17214	2.54062	-2.42938	0.0151246	1.82032	0.0543589	1.26473	NBN	48.1299	38.6722	0	0
3207	ENSG00000266505	21.6941	-6.17171	2.53971	-2.43009	0.0150952	1.82116	0.0542789	1.26537	AL354674.1	45.6617	41.1147	0	0
3204	ENSG00000162819	21.6919	-6.17157	2.53955	-2.43018	0.0150913	1.82127	0.0542789	1.26537	BROX	44.8389	41.9289	0	0
3206	ENSG00000248660	21.6877	-6.17129	2.53946	-2.43016	0.0150922	1.82125	0.0542789	1.26537	SRIP1	43.1935	43.5572	0	0
3212	ENSG00000226376	21.6726	-6.17029	2.54137	-2.42794	0.0151848	1.81859	0.0545202	1.26344	AL135923.1	37.4343	49.2562	0	0
2497	ENSG00000034152	56.283	-6.16839	2.33663	-2.63987	0.00829386	2.08124	0.0381367	1.41866	MAP2K3	118.473	104.212	0	2.44697
3217	ENSG00000223563	21.5945	-6.16507	2.54049	-2.42672	0.015236	1.81713	0.0546533	1.26238	AP001599.1	46.4844	39.8935	0	0
3214	ENSG00000213816	21.5805	-6.16414	2.54019	-2.42665	0.015239	1.81704	0.0546533	1.26238	CNN2P4	41.1366	45.1855	0	0
3215	ENSG00000225585	21.5795	-6.16407	2.54029	-2.42652	0.0152444	1.81689	0.0546533	1.26238	IPPKP1	40.7253	45.5925	0	0
3216	ENSG00000258464	21.5795	-6.16407	2.54029	-2.42652	0.0152444	1.81689	0.0546533	1.26238	AL160237.1	40.7253	45.5925	0	0
3222	ENSG00000232873	21.5677	-6.16329	2.54261	-2.424	0.0153508	1.81387	0.0549522	1.26002	RPL23AP93	36.2002	50.0704	0	0
3226	ENSG00000170312	21.4959	-6.15847	2.54161	-2.42306	0.0153905	1.81275	0.0549815	1.25978	CDK1	47.7185	38.2652	0	0
3227	ENSG00000090060	21.4948	-6.1584	2.54141	-2.42322	0.0153835	1.81295	0.0549815	1.25978	PAPOLA	47.3071	38.6722	0	0
3225	ENSG00000106608	21.4927	-6.15826	2.54106	-2.4235	0.0153718	1.81327	0.0549815	1.25978	URGCP	46.4844	39.4864	0	0
3223	ENSG00000253862	21.4852	-6.15775	2.54044	-2.4239	0.015355	1.81375	0.0549522	1.26002	IGHVIII-47-1	43.6048	42.3359	0	0
3224	ENSG00000226913	21.4777	-6.15725	2.54073	-2.42342	0.0153751	1.81318	0.0549815	1.25978	BSN-DT	40.7253	45.1855	0	0
2516	ENSG00000089916	55.757	-6.15469	2.33656	-2.63408	0.00843645	2.07384	0.0385015	1.41452	GPATCH2L	111.892	108.689	0	2.44697
2515	ENSG00000255258	55.7538	-6.15461	2.33654	-2.63407	0.00843682	2.07382	0.0385015	1.41452	AP001979.2	110.658	109.911	0	2.44697
3244	ENSG00000258804	21.3941	-6.15162	2.54222	-2.41978	0.0155298	1.80883	0.0552186	1.25791	LINC01148	47.7185	37.8581	0	0
3242	ENSG00000251247	21.3909	-6.15141	2.54164	-2.42025	0.0155097	1.8094	0.0551835	1.25819	ZNF345	46.4844	39.0793	0	0
3237	ENSG00000182170	21.3877	-6.15119	2.54123	-2.42056	0.0154966	1.80976	0.0551816	1.25821	MRGPRG	45.2503	40.3006	0	0
3235	ENSG00000237947	21.3856	-6.15105	2.54105	-2.42067	0.0154917	1.8099	0.0551816	1.25821	AL583854.1	44.4276	41.1147	0	0
3238	ENSG00000259337	21.3845	-6.15098	2.54099	-2.42071	0.0154904	1.80994	0.0551816	1.25821	IGHV1OR15-2	44.0162	41.5218	0	0
3239	ENSG00000264570	21.3845	-6.15098	2.54099	-2.42071	0.0154904	1.80994	0.0551816	1.25821	SNX19P3	44.0162	41.5218	0	0
3234	ENSG00000207349	21.3802	-6.15069	2.54093	-2.42065	0.0154929	1.80987	0.0551816	1.25821	RNVU1-17	42.3707	43.1501	0	0
3236	ENSG00000253334	21.3802	-6.15069	2.54093	-2.42065	0.0154929	1.80987	0.0551816	1.25821	AC132219.1	42.3707	43.1501	0	0
3240	ENSG00000134910	21.377	-6.15047	2.54108	-2.42041	0.0155028	1.80959	0.0551835	1.25819	STT3A	41.1366	44.3713	0	0
3243	ENSG00000062822	21.3748	-6.15033	2.54128	-2.42017	0.0155132	1.8093	0.0551835	1.25819	POLD1	40.3139	45.1855	0	0
1477	ENSG00000258567	2119.27	-6.14799	1.9503	-3.15233	0.00161974	2.79055	0.0126206	1.89892	DUX4L16	4179.89	4180.27	4.37513	112.56
2504	ENSG00000110042	64.4417	-6.1458	2.32992	-2.63777	0.00834526	2.07856	0.0382712	1.41713	DTX4	135.34	118.052	4.37513	0
3248	ENSG00000214548	21.2827	-6.14409	2.54151	-2.4175	0.0156277	1.80611	0.0554905	1.25578	MEG3	44.0162	41.1147	0	0
3247	ENSG00000223440	21.2774	-6.14373	2.54144	-2.41742	0.0156308	1.80602	0.0554905	1.25578	AL589642.1	41.9594	43.1501	0	0
3249	ENSG00000267014	21.2763	-6.14366	2.54148	-2.41736	0.0156338	1.80594	0.0554905	1.25578	LINC01532	41.548	43.5572	0	0
3254	ENSG00000111231	21.2699	-6.14323	2.54214	-2.41656	0.0156679	1.80499	0.0555465	1.25534	GPN3	39.0798	45.9996	0	0
2508	ENSG00000127080	64.207	-6.14049	2.3296	-2.63585	0.00839267	2.0761	0.0384014	1.41565	IPPK	123.41	129.043	4.37513	0
3279	ENSG00000198707	21.197	-6.13827	2.54522	-2.41168	0.0158792	1.79917	0.0558702	1.25282	CEP290	50.1867	34.6015	0	0
3257	ENSG00000115138	21.1842	-6.1374	2.54235	-2.41407	0.0157756	1.80201	0.0557293	1.25392	POMC	45.2503	39.4864	0	0
3269	ENSG00000259181	21.1799	-6.13711	2.54198	-2.4143	0.0157655	1.80229	0.0557293	1.25392	AC114546.1	43.6048	41.1147	0	0
3264	ENSG00000171533	21.1788	-6.13703	2.54194	-2.41431	0.015765	1.80231	0.0557293	1.25392	MAP6	43.1935	41.5218	0	0
3272	ENSG00000230471	21.1777	-6.13696	2.54192	-2.41431	0.0157652	1.8023	0.0557293	1.25392	AP000532.2	42.7821	41.9289	0	0
3267	ENSG00000175699	21.1767	-6.13689	2.54191	-2.41428	0.0157663	1.80227	0.0557293	1.25392	CCDC197	42.3707	42.3359	0	0
3265	ENSG00000232894	21.1745	-6.13674	2.54196	-2.41418	0.0157707	1.80215	0.0557293	1.25392	MRPS31P2	41.548	43.1501	0	0
3286	ENSG00000260589	21.0856	-6.13067	2.54344	-2.41039	0.0159356	1.79763	0.0559549	1.25216	STAM-AS1	46.4844	37.8581	0	0
3281	ENSG00000254562	21.0813	-6.13038	2.54279	-2.41088	0.015914	1.79822	0.0559201	1.25243	LINC01493	44.8389	39.4864	0	0
3280	ENSG00000232973	21.077	-6.13008	2.54246	-2.41108	0.0159054	1.79846	0.0559201	1.25243	CYP1B1-AS1	43.1935	41.1147	0	0
3284	ENSG00000261161	21.0738	-6.12986	2.54242	-2.41103	0.0159073	1.7984	0.0559201	1.25243	AC009154.1	41.9594	42.3359	0	0
3282	ENSG00000211805	21.0728	-6.12979	2.54244	-2.41098	0.0159096	1.79834	0.0559201	1.25243	TRAV24	41.548	42.743	0	0
3283	ENSG00000261046	21.0706	-6.12965	2.54255	-2.41083	0.0159165	1.79815	0.0559201	1.25243	C2orf69P1	40.7253	43.5572	0	0
3285	ENSG00000130385	21.0685	-6.1295	2.54273	-2.41059	0.0159266	1.79788	0.0559394	1.25228	BMP15	39.9025	44.3713	0	0
3288	ENSG00000113812	21.0652	-6.12928	2.54316	-2.41011	0.0159478	1.7973	0.0559653	1.25208	ACTR8	38.6684	45.5925	0	0
2526	ENSG00000101350	63.6061	-6.12665	2.32989	-2.62959	0.00854877	2.0681	0.0388659	1.41043	KIF3B	127.112	122.937	4.37513	0
3326	ENSG00000265007	21.0042	-6.12508	2.55172	-2.40037	0.0163784	1.78573	0.0568433	1.24532	MIR4327	54.3004	29.7166	0	0
3292	ENSG00000173080	20.9731	-6.12295	2.54293	-2.40783	0.0160475	1.79459	0.0562146	1.25015	RXFP4	42.3707	41.5218	0	0
3296	ENSG00000231894	20.9688	-6.12266	2.54303	-2.40763	0.0160566	1.79435	0.0562146	1.25015	WDR95P	40.7253	43.1501	0	0
3293	ENSG00000186001	20.9678	-6.12259	2.5431	-2.40753	0.0160609	1.79423	0.0562146	1.25015	LRCH3	40.3139	43.5572	0	0
3298	ENSG00000242571	20.9678	-6.12259	2.5431	-2.40753	0.0160609	1.79423	0.0562146	1.25015	RPL21P11	40.3139	43.5572	0	0
3313	ENSG00000234288	20.8874	-6.11704	2.54598	-2.40263	0.0162776	1.78841	0.056679	1.24658	OR1AA1P	48.5412	35.0086	0	0
3311	ENSG00000152582	20.8853	-6.1169	2.54537	-2.40315	0.0162547	1.78902	0.056632	1.24694	SPEF2	47.7185	35.8227	0	0
3304	ENSG00000249050	20.8756	-6.11623	2.54371	-2.40445	0.0161968	1.79057	0.0565327	1.2477	AC021242.1	44.0162	39.4864	0	0
3308	ENSG00000159086	20.8735	-6.11608	2.54355	-2.40455	0.0161923	1.79069	0.0565327	1.2477	PAXBP1	43.1935	40.3006	0	0
3305	ENSG00000253131	20.8724	-6.11601	2.54349	-2.40457	0.0161914	1.79072	0.0565327	1.2477	IGHV7-56	42.7821	40.7076	0	0
3303	ENSG00000272800	20.866	-6.11557	2.54358	-2.40432	0.0162028	1.79041	0.0565327	1.2477	AC021851.1	40.3139	43.1501	0	0
3307	ENSG00000235166	20.8649	-6.11549	2.54366	-2.40421	0.0162076	1.79028	0.0565327	1.2477	LINC01440	39.9025	43.5572	0	0
3309	ENSG00000261029	20.8617	-6.11527	2.54403	-2.40377	0.016227	1.78976	0.0565841	1.24731	AC138304.1	38.6684	44.7784	0	0
3312	ENSG00000188375	20.8585	-6.11505	2.54458	-2.40316	0.016254	1.78904	0.056632	1.24694	H3F3C	37.4343	45.9996	0	0
2575	ENSG00000101057	54.2187	-6.1139	2.33758	-2.61549	0.00891002	2.05012	0.0397904	1.40022	MYBL2	107.367	107.061	0	2.44697
3317	ENSG00000138161	20.7728	-6.10911	2.54419	-2.4012	0.0163413	1.78671	0.0568027	1.24563	CUZD1	43.6048	39.4864	0	0
3319	ENSG00000185069	20.7717	-6.10903	2.5441	-2.40125	0.016339	1.78677	0.0568027	1.24563	KRT76	43.1935	39.8935	0	0
3316	ENSG00000226041	20.7707	-6.10896	2.54404	-2.40129	0.0163376	1.78681	0.0568027	1.24563	AC010745.1	42.7821	40.3006	0	0
3318	ENSG00000149742	20.7685	-6.10881	2.54397	-2.40129	0.0163372	1.78682	0.0568027	1.24563	SLC22A9	41.9594	41.1147	0	0
3322	ENSG00000227702	20.7632	-6.10844	2.54414	-2.40098	0.0163511	1.78645	0.0568062	1.2456	LINC00111	39.9025	43.1501	0	0
3320	ENSG00000229259	20.7621	-6.10837	2.54423	-2.40087	0.0163564	1.78631	0.0568062	1.2456	LRRC37A12P	39.4912	43.5572	0	0
3323	ENSG00000181296	20.761	-6.10829	2.54435	-2.40073	0.0163625	1.78615	0.0568112	1.24557	OR5G1P	39.0798	43.9642	0	0
2555	ENSG00000236678	62.6816	-6.10509	2.33034	-2.61983	0.00879741	2.05565	0.0395654	1.40268	LINC00347	123.821	122.53	4.37513	0
2561	ENSG00000215506	62.6023	-6.10314	2.33099	-2.61826	0.00883797	2.05365	0.0396667	1.40157	TPTE2P4	132.46	113.574	4.37513	0
3353	ENSG00000167014	20.6839	-6.10291	2.54741	-2.39573	0.0165872	1.78023	0.0571002	1.24336	TERB2	48.5412	34.1944	0	0
3349	ENSG00000247121	20.6818	-6.10277	2.54675	-2.39629	0.0165618	1.78089	0.0570451	1.24378	AC009126.1	47.7185	35.0086	0	0
3350	ENSG00000221923	20.6818	-6.10277	2.54675	-2.39629	0.0165618	1.78089	0.0570451	1.24378	ZNF880	47.7185	35.0086	0	0
3344	ENSG00000103653	20.6764	-6.10239	2.54555	-2.39728	0.0165172	1.78206	0.0569562	1.24446	CSK	45.6617	37.0439	0	0
3345	ENSG00000214941	20.6764	-6.10239	2.54555	-2.39728	0.0165172	1.78206	0.0569562	1.24446	ZSWIM7	45.6617	37.0439	0	0
3334	ENSG00000253648	20.6732	-6.10217	2.54502	-2.3977	0.0164986	1.78255	0.0569562	1.24446	AC018437.2	44.4276	38.2652	0	0
3342	ENSG00000235876	20.6732	-6.10217	2.54502	-2.3977	0.0164986	1.78255	0.0569562	1.24446	FEM1AP4	44.4276	38.2652	0	0
3347	ENSG00000186970	20.6721	-6.1021	2.54488	-2.39779	0.0164941	1.78267	0.0569562	1.24446	KRTAP15-1	44.0162	38.6722	0	0
3339	ENSG00000228195	20.671	-6.10202	2.54476	-2.39787	0.0164905	1.78277	0.0569562	1.24446	RPL5P27	43.6048	39.0793	0	0
3330	ENSG00000143761	20.6678	-6.1018	2.54454	-2.398	0.0164849	1.78291	0.0569562	1.24446	ARF1	42.3707	40.3006	0	0
3341	ENSG00000198671	20.6657	-6.10165	2.54449	-2.39799	0.0164854	1.7829	0.0569562	1.24446	AC135895.1	41.548	41.1147	0	0
3332	ENSG00000153140	20.6646	-6.10157	2.54449	-2.39795	0.0164869	1.78286	0.0569562	1.24446	CETN3	41.1366	41.5218	0	0
3343	ENSG00000125266	20.6603	-6.10128	2.54471	-2.39763	0.0165016	1.78247	0.0569562	1.24446	EFNB2	39.4912	43.1501	0	0
3346	ENSG00000214727	20.6592	-6.1012	2.54482	-2.3975	0.0165074	1.78232	0.0569562	1.24446	RPL5P35	39.0798	43.5572	0	0
3354	ENSG00000114030	20.6496	-6.10053	2.5466	-2.39556	0.0165952	1.78002	0.0571115	1.24328	KPNA1	35.3775	47.2208	0	0
1878	ENSG00000222036	139.443	-6.10011	2.11434	-2.88512	0.00391268	2.40753	0.0238885	1.62181	POTEM	279.318	271.113	0	7.3409
3362	ENSG00000271638	20.5757	-6.09535	2.54634	-2.39377	0.0166763	1.7779	0.057244	1.24227	BNIP3P19	46.073	36.2298	0	0
3359	ENSG00000235932	20.5564	-6.094	2.54541	-2.39411	0.0166607	1.77831	0.057223	1.24243	AL359955.2	38.6684	43.5572	0	0
3361	ENSG00000160180	20.5553	-6.09393	2.54555	-2.39395	0.0166679	1.77812	0.0572316	1.24236	TFF3	38.2571	43.9642	0	0
1290	ENSG00000175302	365.91	-6.09099	1.83582	-3.31785	0.000907125	3.04233	0.00806356	2.09347	ANKRD30BP1	739.225	703.428	8.75026	12.2348
3377	ENSG00000204368	20.4782	-6.0885	2.54819	-2.38934	0.0168785	1.77267	0.0576927	1.23888	AC245047.1	47.7185	34.1944	0	0
3370	ENSG00000156875	20.4718	-6.08805	2.54663	-2.39063	0.0168196	1.77418	0.0576045	1.23954	MFSD14A	45.2503	36.6369	0	0
3366	ENSG00000258753	20.4643	-6.08752	2.54566	-2.39133	0.0167873	1.77502	0.0575229	1.24016	AL359792.1	42.3707	39.4864	0	0
3365	ENSG00000112210	20.4621	-6.08737	2.54557	-2.39136	0.0167861	1.77505	0.0575229	1.24016	RAB23	41.548	40.3006	0	0
3368	ENSG00000167615	20.4621	-6.08737	2.54557	-2.39136	0.0167861	1.77505	0.0575229	1.24016	LENG8	41.548	40.3006	0	0
3369	ENSG00000237202	20.4589	-6.08714	2.54558	-2.39126	0.0167908	1.77493	0.0575229	1.24016	AJ239321.1	40.3139	41.5218	0	0
3371	ENSG00000232989	20.4525	-6.08669	2.54617	-2.39053	0.0168241	1.77407	0.0576045	1.23954	AL356010.1	37.8457	43.9642	0	0
3378	ENSG00000168077	20.446	-6.08624	2.54742	-2.38918	0.0168861	1.77247	0.0577025	1.23881	SCARA3	35.3775	46.4067	0	0
2620	ENSG00000273362	53.1795	-6.08569	2.33866	-2.60222	0.00926236	2.03328	0.0406914	1.3905	AP000547.2	99.1393	111.132	0	2.44697
3388	ENSG00000177234	20.3754	-6.08123	2.54859	-2.38612	0.0170272	1.76886	0.0580208	1.23642	LINC01561	47.3071	34.1944	0	0
3381	ENSG00000126016	20.3561	-6.07987	2.54614	-2.38787	0.0169461	1.77093	0.0578671	1.23757	AMOT	39.9025	41.5218	0	0
3383	ENSG00000233673	20.3507	-6.07949	2.54664	-2.38726	0.0169744	1.77021	0.057906	1.23728	ANAPC1P1	37.8457	43.5572	0	0
3387	ENSG00000139977	20.3475	-6.07927	2.54719	-2.38666	0.0170022	1.76949	0.057952	1.23693	NAA30	36.6116	44.7784	0	0
2603	ENSG00000144566	61.5353	-6.07785	2.33134	-2.60702	0.00913328	2.03937	0.0403468	1.39419	RAB5A	113.537	128.229	4.37513	0
3394	ENSG00000181896	20.265	-6.0734	2.54735	-2.3842	0.0171161	1.7666	0.0582255	1.23489	ZNF101	44.0162	37.0439	0	0
3391	ENSG00000234770	20.264	-6.07333	2.54719	-2.38433	0.0171104	1.76674	0.0582255	1.23489	GULOP	43.6048	37.451	0	0
3392	ENSG00000100445	20.2629	-6.07325	2.54705	-2.38443	0.0171056	1.76686	0.0582255	1.23489	SDR39U1	43.1935	37.8581	0	0
2613	ENSG00000021762	61.3189	-6.07258	2.33208	-2.60393	0.00921614	2.03545	0.0405597	1.39191	OSBPL5	108.601	132.3	4.37513	0
3393	ENSG00000100813	20.2511	-6.07241	2.54687	-2.38426	0.0171135	1.76666	0.0582255	1.23489	ACIN1	38.6684	42.3359	0	0
3413	ENSG00000167207	20.1686	-6.06652	2.54911	-2.37986	0.0173191	1.76147	0.0586033	1.23208	NOD2	46.073	34.6015	0	0
3407	ENSG00000179454	20.1611	-6.06599	2.54767	-2.38099	0.017266	1.76281	0.0585216	1.23268	KLHL28	43.1935	37.451	0	0
3405	ENSG00000141946	20.1525	-6.06537	2.54721	-2.38119	0.0172569	1.76304	0.0585176	1.23271	ZIM3	39.9025	40.7076	0	0
3406	ENSG00000235478	20.1515	-6.0653	2.54724	-2.38112	0.01726	1.76296	0.0585176	1.23271	LINC01664	39.4912	41.1147	0	0
3408	ENSG00000260708	20.1472	-6.06499	2.5476	-2.38067	0.0172814	1.76242	0.0585575	1.23242	AL118516.1	37.8457	42.743	0	0
3409	ENSG00000258683	20.1461	-6.06492	2.54775	-2.3805	0.0172891	1.76223	0.0585672	1.23235	AL355095.1	37.4343	43.1501	0	0
3410	ENSG00000251515	20.145	-6.06484	2.54791	-2.38032	0.0172977	1.76201	0.05858	1.23225	CCDC11P1	37.023	43.5572	0	0
3411	ENSG00000116212	20.1429	-6.06469	2.54831	-2.37989	0.0173179	1.76151	0.0586033	1.23208	LRRC42	36.2002	44.3713	0	0
1202	ENSG00000263006	9591.08	-6.06183	1.78362	-3.39861	0.000677286	3.16923	0.00645042	2.19041	ROCK1P1	18875.1	18924.2	105.003	460.03
3420	ENSG00000213347	20.0594	-6.05868	2.54831	-2.37753	0.0174288	1.75873	0.0588101	1.23055	MXD3	43.1935	37.0439	0	0
3421	ENSG00000136877	20.0594	-6.05868	2.54831	-2.37753	0.0174288	1.75873	0.0588101	1.23055	FPGS	43.1935	37.0439	0	0
3422	ENSG00000149091	20.0583	-6.05861	2.54816	-2.37764	0.0174239	1.75886	0.0588101	1.23055	DGKZ	42.7821	37.451	0	0
2173	ENSG00000188994	92.3899	-6.057	2.19367	-2.76113	0.00576013	2.23957	0.0304572	1.51631	ZNF292	187.994	176.671	0	4.89393
2658	ENSG00000136379	51.9765	-6.05231	2.33932	-2.58721	0.00967562	2.01432	0.0418816	1.37798	ABHD17C	106.133	99.3266	0	2.44697
3436	ENSG00000223715	19.9651	-6.05189	2.55057	-2.37276	0.0176559	1.75311	0.0593613	1.2265	LINC01208	46.073	33.7873	0	0
3432	ENSG00000146021	19.949	-6.05073	2.54831	-2.37441	0.0175771	1.75505	0.0591528	1.22802	KLHL3	39.9025	39.8935	0	0
3433	ENSG00000229962	19.9479	-6.05065	2.54833	-2.37436	0.0175792	1.755	0.0591528	1.22802	AP000221.1	39.4912	40.3006	0	0
3434	ENSG00000162645	19.9426	-6.05027	2.54873	-2.37383	0.0176045	1.75438	0.0592049	1.22764	GBP2	37.4343	42.3359	0	0
2640	ENSG00000250423	60.3452	-6.04907	2.33197	-2.59397	0.00948745	2.02285	0.0413331	1.3837	KIAA1210	125.467	111.539	4.37513	0
3448	ENSG00000085265	19.8655	-6.04467	2.55204	-2.36856	0.0178574	1.74818	0.0598228	1.22313	FCN1	46.8958	32.5661	0	0
3445	ENSG00000257067	19.8601	-6.04428	2.55043	-2.36991	0.0177924	1.74977	0.0596545	1.22436	AP000797.3	44.8389	34.6015	0	0
2647	ENSG00000229457	60.1481	-6.0442	2.33245	-2.59135	0.00955989	2.01955	0.0415307	1.38163	LINC01789	127.935	108.282	4.37513	0
3441	ENSG00000185567	19.8515	-6.04366	2.54907	-2.37093	0.0177436	1.75096	0.0595647	1.22501	AHNAK2	41.548	37.8581	0	0
3437	ENSG00000227017	19.8472	-6.04335	2.54888	-2.37099	0.0177407	1.75103	0.0595647	1.22501	AC007036.1	39.9025	39.4864	0	0
3438	ENSG00000240651	19.8462	-6.04327	2.54888	-2.37095	0.0177425	1.75099	0.0595647	1.22501	SEPT7P4	39.4912	39.8935	0	0
3439	ENSG00000197142	19.844	-6.04312	2.54896	-2.37082	0.0177488	1.75083	0.0595647	1.22501	ACSL5	38.6684	40.7076	0	0
2676	ENSG00000175595	51.638	-6.0428	2.34023	-2.58214	0.00981893	2.00794	0.0422399	1.37428	ERCC4	93.3802	110.725	0	2.44697
3444	ENSG00000231970	19.8387	-6.04273	2.54954	-2.37013	0.0177818	1.75002	0.0596357	1.22449	AL355490.2	36.6116	42.743	0	0
2682	ENSG00000196792	51.4602	-6.03774	2.33962	-2.58065	0.00986145	2.00606	0.042367	1.37297	STRN3	103.253	100.141	0	2.44697
2679	ENSG00000135063	51.458	-6.03768	2.3396	-2.58064	0.00986164	2.00605	0.042367	1.37297	FAM189A2	102.43	100.955	0	2.44697
3468	ENSG00000172716	19.7616	-6.0371	2.5521	-2.36555	0.0180035	1.74464	0.0599903	1.22192	SLFN11	46.073	32.9732	0	0
3456	ENSG00000231130	19.7551	-6.03664	2.55041	-2.36693	0.0179366	1.74626	0.0599056	1.22253	HLA-T	43.6048	35.4156	0	0
3458	ENSG00000010244	19.7551	-6.03664	2.55041	-2.36693	0.0179366	1.74626	0.0599056	1.22253	ZNF207	43.6048	35.4156	0	0
3457	ENSG00000233028	19.753	-6.03648	2.55011	-2.36715	0.0179258	1.74652	0.0599056	1.22253	AC006970.2	42.7821	36.2298	0	0
3453	ENSG00000237164	19.7498	-6.03625	2.5497	-2.36744	0.0179118	1.74686	0.0599055	1.22253	SLC25A15P2	41.548	37.451	0	0
3454	ENSG00000242985	19.7455	-6.03593	2.54946	-2.36754	0.0179069	1.74698	0.0599055	1.22253	RN7SL50P	39.9025	39.0793	0	0
3452	ENSG00000188690	19.7444	-6.03586	2.54945	-2.36751	0.0179082	1.74695	0.0599055	1.22253	UROS	39.4912	39.4864	0	0
3459	ENSG00000161133	19.7401	-6.03554	2.54965	-2.3672	0.0179231	1.74659	0.0599056	1.22253	USP41	37.8457	41.1147	0	0
3463	ENSG00000205502	19.7337	-6.03508	2.55053	-2.3662	0.0179717	1.74541	0.0599445	1.22225	C2CD4B	35.3775	43.5572	0	0
2661	ENSG00000225298	59.7389	-6.03414	2.33269	-2.58677	0.00968808	2.01376	0.0419026	1.37776	LINC00113	127.112	107.468	4.37513	0
1387	ENSG00000186481	265.622	-6.03106	1.86733	-3.22978	0.00123886	2.90698	0.0102522	1.98918	ANKRD20A5P	527.783	518.615	8.75026	7.3409
3471	ENSG00000197927	19.6373	-6.02801	2.55028	-2.36366	0.0180953	1.74243	0.0602033	1.22038	C2orf27A	37.4343	41.1147	0	0
3485	ENSG00000238284	19.6233	-6.02699	2.55349	-2.3603	0.0182602	1.73849	0.0604696	1.21846	LINC01448	32.0866	46.4067	0	0
2708	ENSG00000125386	51.0585	-6.02631	2.34011	-2.57523	0.0100175	1.99924	0.0425913	1.37068	FAM193A	105.31	96.4771	0	2.44697
1327	ENSG00000233867	349.917	-6.02556	1.83603	-3.28185	0.00103129	2.98662	0.00892483	2.0494	SLC9B1P3	694.386	684.295	8.75026	12.2348
2673	ENSG00000122965	59.3103	-6.02362	2.33226	-2.58274	0.00980195	2.00869	0.0422141	1.37454	RBM19	118.885	113.981	4.37513	0
3487	ENSG00000171150	19.5494	-6.02154	2.55147	-2.36002	0.0182737	1.73817	0.0604811	1.21838	SOCS5	42.7821	35.4156	0	0
3486	ENSG00000265296	19.5484	-6.02146	2.55129	-2.36017	0.0182668	1.73834	0.0604747	1.21843	FEM1AP2	42.3707	35.8227	0	0
3483	ENSG00000180424	19.5441	-6.02114	2.55077	-2.36052	0.0182494	1.73875	0.0604658	1.21849	DEFB123	40.7253	37.451	0	0
3481	ENSG00000111321	19.5398	-6.02083	2.55062	-2.36054	0.0182485	1.73877	0.0604658	1.21849	LTBR	39.0798	39.0793	0	0
3484	ENSG00000238257	19.5376	-6.02067	2.55067	-2.36042	0.0182541	1.73864	0.0604658	1.21849	AP000244.1	38.2571	39.8935	0	0
3492	ENSG00000160753	19.528	-6.01996	2.55197	-2.35895	0.0183267	1.73691	0.0605738	1.21772	RUSC1	34.5548	43.5572	0	0
1805	ENSG00000028116	108.497	-6.01554	2.05836	-2.92249	0.0034725	2.45936	0.0220459	1.65667	VRK2	208.974	218.193	4.37513	2.44697
3502	ENSG00000236837	19.4573	-6.01472	2.55491	-2.35418	0.0185637	1.73133	0.0611734	1.21344	AC139712.3	46.4844	31.3449	0	0
3499	ENSG00000224375	19.4509	-6.01424	2.55282	-2.35592	0.0184768	1.73337	0.0609202	1.21524	AC009276.1	44.0162	33.7873	0	0
3495	ENSG00000234469	19.4359	-6.01313	2.55124	-2.35694	0.0184261	1.73457	0.0608191	1.21596	CLDN34	38.2571	39.4864	0	0
3496	ENSG00000265843	19.4359	-6.01313	2.55124	-2.35694	0.0184261	1.73457	0.0608191	1.21596	LINC01029	38.2571	39.4864	0	0
3497	ENSG00000135517	19.4337	-6.01298	2.55137	-2.35676	0.0184349	1.73436	0.0608318	1.21587	MIP	37.4343	40.3006	0	0
3500	ENSG00000184032	19.4284	-6.01258	2.55208	-2.35595	0.0184755	1.7334	0.0609202	1.21524	KRTAP20-2	35.3775	42.3359	0	0
1399	ENSG00000233369	357.097	-6.01201	1.86713	-3.21991	0.00128229	2.89201	0.0105181	1.97806	GTF2IP4	698.089	707.906	17.5005	4.89393
3506	ENSG00000270204	19.3416	-6.00612	2.55218	-2.35333	0.0186062	1.73034	0.0612299	1.21304	AC020549.2	41.1366	36.2298	0	0
2712	ENSG00000265485	58.5926	-6.00567	2.33267	-2.57459	0.0100358	1.99845	0.0426031	1.37056	LINC01915	116.828	113.167	4.37513	0
3518	ENSG00000224922	19.2388	-5.99843	2.55272	-2.34981	0.0187828	1.72624	0.0616044	1.21039	AL050303.1	40.7253	36.2298	0	0
2746	ENSG00000151725	50.0354	-5.99678	2.34094	-2.5617	0.0104161	1.98229	0.0436812	1.35971	CENPU	103.253	94.4417	0	2.44697
2749	ENSG00000156804	49.9218	-5.99346	2.34082	-2.56041	0.0104549	1.98068	0.0437926	1.3586	FBXO32	98.7279	98.5125	0	2.44697
3540	ENSG00000234104	19.1348	-5.99061	2.55318	-2.34633	0.0189591	1.72218	0.0617369	1.20945	AL133465.1	39.9025	36.6369	0	0
3536	ENSG00000172023	19.1327	-5.99045	2.55305	-2.34639	0.0189564	1.72224	0.0617369	1.20945	REG1B	39.0798	37.451	0	0
3535	ENSG00000231512	19.1316	-5.99037	2.55303	-2.34638	0.0189567	1.72224	0.0617369	1.20945	SEPT14P21	38.6684	37.8581	0	0
3537	ENSG00000147654	19.1316	-5.99037	2.55303	-2.34638	0.0189567	1.72224	0.0617369	1.20945	EBAG9	38.6684	37.8581	0	0
3539	ENSG00000134265	19.1316	-5.99037	2.55303	-2.34638	0.0189567	1.72224	0.0617369	1.20945	NAPG	38.6684	37.8581	0	0
3538	ENSG00000197790	19.1306	-5.99029	2.55302	-2.34636	0.018958	1.72221	0.0617369	1.20945	OR52M1	38.2571	38.2652	0	0
3541	ENSG00000226447	19.1273	-5.99005	2.55315	-2.34615	0.0189687	1.72196	0.0617516	1.20935	AL117337.1	37.023	39.4864	0	0
3548	ENSG00000234460	19.1198	-5.98949	2.55418	-2.34498	0.0190283	1.7206	0.0617961	1.20904	AL772337.3	34.1434	42.3359	0	0
2760	ENSG00000132950	49.7226	-5.98762	2.34103	-2.55768	0.0105372	1.97727	0.0439991	1.35656	ZMYM5	100.373	96.07	0	2.44697
2765	ENSG00000215231	49.6273	-5.98483	2.34132	-2.55618	0.0105828	1.9754	0.0440752	1.35581	LINC01020	102.842	93.2205	0	2.44697
3567	ENSG00000197683	19.0481	-5.98405	2.5575	-2.33981	0.0192937	1.71458	0.0623236	1.20535	KRTAP26-1	45.6617	30.5307	0	0
3558	ENSG00000252867	19.0384	-5.98332	2.55456	-2.34222	0.0191696	1.71739	0.0620553	1.20722	RNU6-909P	41.9594	34.1944	0	0
3559	ENSG00000224775	19.0384	-5.98332	2.55456	-2.34222	0.0191696	1.71739	0.0620553	1.20722	BRAFP1	41.9594	34.1944	0	0
3554	ENSG00000237836	19.0352	-5.98308	2.55409	-2.34255	0.0191526	1.71777	0.0620405	1.20732	PHKA2-AS1	40.7253	35.4156	0	0
3556	ENSG00000091039	19.032	-5.98284	2.55376	-2.34276	0.0191417	1.71802	0.0620405	1.20732	OSBPL8	39.4912	36.6369	0	0
3555	ENSG00000272368	19.0288	-5.9826	2.55364	-2.34278	0.0191409	1.71804	0.0620405	1.20732	AC074032.1	38.2571	37.8581	0	0
3557	ENSG00000226818	19.0266	-5.98243	2.55367	-2.34268	0.0191459	1.71792	0.0620405	1.20732	SLC6A6P1	37.4343	38.6722	0	0
3572	ENSG00000168813	18.9292	-5.97502	2.55435	-2.33916	0.0193272	1.71383	0.0623895	1.20489	ZNF507	39.0798	36.6369	0	0
3571	ENSG00000215546	18.9227	-5.97453	2.55439	-2.33893	0.0193391	1.71356	0.0623895	1.20489	DKKL1P1	36.6116	39.0793	0	0
3569	ENSG00000214344	18.9217	-5.97445	2.55448	-2.33881	0.019345	1.71343	0.0623895	1.20489	OR4F13P	36.2002	39.4864	0	0
3570	ENSG00000204556	18.9217	-5.97445	2.55448	-2.33881	0.019345	1.71343	0.0623895	1.20489	AL450124.1	36.2002	39.4864	0	0
2751	ENSG00000258868	57.3628	-5.97438	2.33341	-2.56037	0.0104562	1.98063	0.0437926	1.3586	AL110505.1	113.537	111.539	4.37513	0
3576	ENSG00000204787	18.822	-5.96684	2.55493	-2.33542	0.0195213	1.70949	0.0628716	1.20155	REG1CP	37.023	38.2652	0	0
3577	ENSG00000225698	18.822	-5.96684	2.55493	-2.33542	0.0195213	1.70949	0.0628716	1.20155	IGHV3-72	37.023	38.2652	0	0
3578	ENSG00000070010	18.821	-5.96675	2.55498	-2.33534	0.0195257	1.70939	0.0628716	1.20155	UFD1	36.6116	38.6722	0	0
3579	ENSG00000186493	18.8199	-5.96667	2.55506	-2.33524	0.0195311	1.70927	0.0628725	1.20154	C5orf38	36.2002	39.0793	0	0
3586	ENSG00000075673	18.8081	-5.96577	2.55746	-2.33269	0.0196642	1.70632	0.0631833	1.1994	ATP12A	31.6752	43.5572	0	0
3589	ENSG00000271399	18.7299	-5.95975	2.55617	-2.33152	0.019726	1.70496	0.0632644	1.19884	AL078624.1	40.7253	34.1944	0	0
3593	ENSG00000184564	18.7299	-5.95975	2.55617	-2.33152	0.019726	1.70496	0.0632644	1.19884	SLITRK6	40.7253	34.1944	0	0
3592	ENSG00000201119	18.7278	-5.95959	2.55592	-2.33168	0.0197176	1.70515	0.0632644	1.19884	RNU1-33P	39.9025	35.0086	0	0
3591	ENSG00000272566	18.7256	-5.95943	2.55569	-2.33182	0.0197099	1.70531	0.0632644	1.19884	AF250324.1	39.0798	35.8227	0	0
3594	ENSG00000255391	18.7149	-5.9586	2.55601	-2.33121	0.0197421	1.70461	0.0632992	1.1986	AP003497.1	34.9661	39.8935	0	0
3618	ENSG00000235321	18.6378	-5.95264	2.55975	-2.32547	0.0200467	1.69796	0.0638529	1.19482	AC007556.1	44.4276	30.1236	0	0
3615	ENSG00000223822	18.6346	-5.95239	2.55858	-2.32645	0.0199948	1.69908	0.0637547	1.19549	EEF1A1P1	43.1935	31.3449	0	0
3605	ENSG00000252950	18.626	-5.95173	2.55664	-2.32795	0.0199149	1.70082	0.0636678	1.19608	RNA5SP490	39.9025	34.6015	0	0
3604	ENSG00000181562	18.6174	-5.95107	2.55621	-2.32808	0.0199076	1.70098	0.0636678	1.19608	EDDM3A	36.6116	37.8581	0	0
3603	ENSG00000235942	18.6164	-5.95098	2.55626	-2.328	0.0199121	1.70088	0.0636678	1.19608	LCE6A	36.2002	38.2652	0	0
2791	ENSG00000225537	56.3462	-5.94797	2.33415	-2.54824	0.0108268	1.9655	0.0446914	1.34978	AC073325.1	113.948	107.061	4.37513	0
2795	ENSG00000047932	56.2305	-5.94495	2.33415	-2.54695	0.010867	1.96389	0.0447963	1.34876	GOPC	108.601	111.946	4.37513	0
3630	ENSG00000171522	18.535	-5.94465	2.56023	-2.32193	0.020237	1.69385	0.0642562	1.19208	PTGER4	44.0162	30.1236	0	0
3628	ENSG00000253169	18.5307	-5.94432	2.55875	-2.32314	0.0201717	1.69526	0.0640825	1.19326	IGHVII-65-1	42.3707	31.752	0	0
3624	ENSG00000241757	18.521	-5.94357	2.55699	-2.32444	0.0201018	1.69677	0.0639609	1.19409	RN7SL714P	38.6684	35.4156	0	0
3622	ENSG00000198284	18.5135	-5.94299	2.55695	-2.32425	0.0201123	1.69654	0.0639609	1.19409	NUP210P1	35.7889	38.2652	0	0
3623	ENSG00000133612	18.5135	-5.94299	2.55695	-2.32425	0.0201123	1.69654	0.0639609	1.19409	AGAP3	35.7889	38.2652	0	0
1886	ENSG00000185024	102.921	-5.93811	2.0599	-2.88271	0.00394265	2.40421	0.0239868	1.62003	BRF1	217.201	187.662	4.37513	2.44697
2292	ENSG00000164669	85.1299	-5.93749	2.19582	-2.704	0.00685106	2.16424	0.0342685	1.46511	INTS4P1	174.831	160.795	0	4.89393
3642	ENSG00000265793	18.4257	-5.93613	2.5587	-2.31998	0.0203422	1.6916	0.0644026	1.1911	MIR3118-4	41.1366	32.5661	0	0
3632	ENSG00000206663	18.416	-5.93537	2.55749	-2.32078	0.0202988	1.69253	0.0643567	1.19141	RF00019	37.4343	36.2298	0	0
3636	ENSG00000125810	18.416	-5.93537	2.55749	-2.32078	0.0202988	1.69253	0.0643567	1.19141	CD93	37.4343	36.2298	0	0
3637	ENSG00000268597	18.4139	-5.93521	2.55748	-2.32072	0.0203019	1.69246	0.0643567	1.19141	AC073539.3	36.6116	37.0439	0	0
3633	ENSG00000254113	18.4107	-5.93496	2.55766	-2.32047	0.0203157	1.69217	0.0643567	1.19141	AC090193.2	35.3775	38.2652	0	0
3640	ENSG00000164047	18.4064	-5.93462	2.55816	-2.31988	0.0203476	1.69149	0.0644026	1.1911	CAMP	33.732	39.8935	0	0
2820	ENSG00000229699	55.6113	-5.92859	2.33465	-2.53939	0.0111047	1.95449	0.0453235	1.34368	AL161636.1	105.31	112.76	4.37513	0
3661	ENSG00000256494	18.3282	-5.92847	2.56081	-2.31507	0.0206088	1.68595	0.0648755	1.18792	AC007368.2	42.7821	30.5307	0	0
3652	ENSG00000230425	18.3186	-5.92772	2.55855	-2.31682	0.0205133	1.68796	0.0647036	1.18907	RSU1P1	39.0798	34.1944	0	0
3648	ENSG00000233296	18.3121	-5.92721	2.55814	-2.317	0.0205038	1.68817	0.0647036	1.18907	AC092159.2	36.6116	36.6369	0	0
3649	ENSG00000250078	18.3121	-5.92721	2.55814	-2.317	0.0205038	1.68817	0.0647036	1.18907	AC019133.1	36.6116	36.6369	0	0
3656	ENSG00000261774	18.3078	-5.92688	2.55838	-2.31665	0.0205225	1.68777	0.0647036	1.18907	AC009075.2	34.9661	38.2652	0	0
1526	ENSG00000215559	206.691	-5.92683	1.90177	-3.11648	0.00183024	2.73749	0.0137461	1.86182	ANKRD20A11P	408.487	404.634	8.75026	4.89393
3658	ENSG00000238137	18.3046	-5.92662	2.55882	-2.31615	0.0205499	1.68719	0.0647337	1.18887	ARPC3P2	33.732	39.4864	0	0
3672	ENSG00000177551	18.2221	-5.9201	2.56034	-2.31223	0.0207649	1.68267	0.0651803	1.18588	NHLH2	41.1366	31.752	0	0
3667	ENSG00000183185	18.2114	-5.91926	2.55883	-2.31327	0.020708	1.68386	0.0650453	1.18678	GABRR3	37.023	35.8227	0	0
3668	ENSG00000233446	18.2093	-5.91909	2.55882	-2.31321	0.0207111	1.6838	0.0650453	1.18678	AL691517.1	36.2002	36.6369	0	0
3669	ENSG00000198826	18.2093	-5.91909	2.55882	-2.31321	0.0207111	1.6838	0.0650453	1.18678	ARHGAP11A	36.2002	36.6369	0	0
3670	ENSG00000019186	18.2093	-5.91909	2.55882	-2.31321	0.0207111	1.6838	0.0650453	1.18678	CYP24A1	36.2002	36.6369	0	0
3676	ENSG00000254639	18.1975	-5.91816	2.56053	-2.3113	0.0208161	1.6816	0.0652735	1.18526	AC116021.1	31.6752	41.1147	0	0
2863	ENSG00000215203	47.3669	-5.91676	2.34304	-2.52525	0.0115615	1.93699	0.0465189	1.33237	GRXCR1	94.6142	92.4063	0	2.44697
3684	ENSG00000238158	18.1097	-5.91117	2.55953	-2.30948	0.0209171	1.6795	0.0654452	1.18412	AL391422.3	37.023	35.4156	0	0
3679	ENSG00000158022	18.1086	-5.91109	2.5595	-2.30947	0.0209174	1.67949	0.0654452	1.18412	TRIM63	36.6116	35.8227	0	0
3683	ENSG00000235172	18.1086	-5.91109	2.5595	-2.30947	0.0209174	1.67949	0.0654452	1.18412	LINC01366	36.6116	35.8227	0	0
3680	ENSG00000229498	18.1075	-5.911	2.55949	-2.30944	0.020919	1.67946	0.0654452	1.18412	AC105053.1	36.2002	36.2298	0	0
3682	ENSG00000113593	18.1064	-5.91092	2.55951	-2.30939	0.0209219	1.6794	0.0654452	1.18412	PPWD1	35.7889	36.6369	0	0
1670	ENSG00000103381	142.466	-5.91089	1.96689	-3.0052	0.00265406	2.57609	0.0181746	1.74054	CPPED1	278.084	282.511	4.37513	4.89393
3687	ENSG00000074695	18.1021	-5.91058	2.55986	-2.30895	0.0209466	1.67889	0.0654452	1.18412	LMAN1	34.1434	38.2652	0	0
2847	ENSG00000171126	54.9278	-5.91025	2.33568	-2.53042	0.0113927	1.94337	0.0461155	1.33615	KCNG3	116.417	98.9195	4.37513	0
3689	ENSG00000231484	18.0946	-5.90998	2.56139	-2.30734	0.021036	1.67704	0.0656908	1.1825	AC023141.7	31.2638	41.1147	0	0
2846	ENSG00000157557	54.9096	-5.90985	2.33504	-2.53095	0.0113756	1.94403	0.0460615	1.33666	ETS2	109.423	105.84	4.37513	0
3700	ENSG00000125449	18.0186	-5.9039	2.56205	-2.30437	0.0212021	1.67362	0.0660221	1.18031	ARMC7	41.1366	30.9378	0	0
3698	ENSG00000166900	18.0122	-5.90338	2.56068	-2.3054	0.0211444	1.6748	0.0658764	1.18127	STX3	38.6684	33.3803	0	0
3695	ENSG00000249081	18.0068	-5.90296	2.5602	-2.30567	0.0211293	1.67511	0.0658662	1.18134	OR5M14P	36.6116	35.4156	0	0
3696	ENSG00000205838	18.0057	-5.90287	2.56018	-2.30565	0.0211303	1.67509	0.0658662	1.18134	TTC23L	36.2002	35.8227	0	0
3697	ENSG00000182287	18.0025	-5.90261	2.56028	-2.30545	0.0211411	1.67487	0.0658764	1.18127	AP1S2	34.9661	37.0439	0	0
1939	ENSG00000228592	197.743	-5.90257	2.06518	-2.85814	0.00426137	2.37045	0.025273	1.59734	D21S2088E	390.387	388.351	0	12.2348
2896	ENSG00000260478	46.752	-5.89768	2.34359	-2.51651	0.0118524	1.92619	0.0471287	1.32671	AC007333.1	92.9688	91.5922	0	2.44697
2895	ENSG00000197249	46.7498	-5.89761	2.34359	-2.51648	0.0118532	1.92616	0.0471287	1.32671	SERPINA1	92.1461	92.4063	0	2.44697
3721	ENSG00000261667	17.9158	-5.89564	2.5626	-2.30064	0.0214117	1.66935	0.0662998	1.17849	LY6L	40.7253	30.9378	0	0
3708	ENSG00000204287	17.9104	-5.89521	2.56138	-2.30157	0.0213593	1.67041	0.0662995	1.17849	HLA-DRA	38.6684	32.9732	0	0
3705	ENSG00000227591	17.9093	-5.89512	2.5613	-2.30161	0.021357	1.67046	0.0662995	1.17849	HSD11B1-AS1	38.2571	33.3803	0	0
3714	ENSG00000108405	17.9083	-5.89504	2.56116	-2.3017	0.0213519	1.67056	0.0662995	1.17849	P2RX1	37.8457	33.7873	0	0
3719	ENSG00000268390	17.9061	-5.89486	2.56097	-2.30181	0.0213458	1.67069	0.0662995	1.17849	AC011473.1	37.023	34.6015	0	0
3716	ENSG00000168610	17.905	-5.89478	2.56091	-2.30183	0.0213447	1.67071	0.0662995	1.17849	STAT3	36.6116	35.0086	0	0
3707	ENSG00000113558	17.9018	-5.89452	2.56089	-2.30174	0.0213497	1.67061	0.0662995	1.17849	SKP1	35.3775	36.2298	0	0
3720	ENSG00000100162	17.8986	-5.89426	2.56112	-2.30144	0.0213668	1.67026	0.0662995	1.17849	CENPM	34.1434	37.451	0	0
3718	ENSG00000215305	17.8965	-5.89409	2.5614	-2.30112	0.021385	1.66989	0.0662995	1.17849	VPS16	33.3207	38.2652	0	0
3709	ENSG00000202431	17.8954	-5.894	2.5615	-2.30099	0.0213919	1.66975	0.0662995	1.17849	RNU6-438P	32.9093	38.6722	0	0
3712	ENSG00000181698	17.8943	-5.89392	2.56171	-2.30077	0.0214044	1.6695	0.0662995	1.17849	OR5T1	32.4979	39.0793	0	0
3715	ENSG00000235979	17.8943	-5.89392	2.56171	-2.30077	0.0214044	1.6695	0.0662995	1.17849	AC004448.2	32.4979	39.0793	0	0
2907	ENSG00000262583	46.5656	-5.89186	2.3445	-2.51306	0.0119689	1.92195	0.0474794	1.3235	TMEM231P1	99.5506	84.2648	0	2.44697
3729	ENSG00000101445	17.8065	-5.88681	2.56193	-2.2978	0.0215731	1.66609	0.0666461	1.17623	PPP1R16B	37.8457	33.3803	0	0
3728	ENSG00000132259	17.8011	-5.88638	2.56157	-2.29796	0.0215643	1.66626	0.0666375	1.17628	CNGA4	35.7889	35.4156	0	0
3731	ENSG00000225282	17.7936	-5.88578	2.56212	-2.29723	0.0216056	1.66543	0.0666905	1.17594	AP000350.2	32.9093	38.2652	0	0
3732	ENSG00000271486	17.7936	-5.88578	2.56212	-2.29723	0.0216056	1.66543	0.0666905	1.17594	AP000403.1	32.9093	38.2652	0	0
3735	ENSG00000074219	17.7915	-5.8856	2.56254	-2.29679	0.0216309	1.66492	0.0667219	1.17573	TEAD2	32.0866	39.0793	0	0
3736	ENSG00000225783	17.7915	-5.8856	2.56254	-2.29679	0.0216309	1.66492	0.0667219	1.17573	MIAT	32.0866	39.0793	0	0
2916	ENSG00000269237	46.3631	-5.8855	2.34486	-2.50996	0.0120746	1.91813	0.0477422	1.3211	AC010615.4	99.962	83.0436	0	2.44697
2888	ENSG00000118965	53.9016	-5.8824	2.33624	-2.5179	0.0118057	1.92791	0.0470844	1.32712	WDR35	113.126	98.1054	4.37513	0
2901	ENSG00000184617	53.8062	-5.87973	2.33675	-2.5162	0.0118627	1.92582	0.0471509	1.32651	ZNF840P	115.594	95.2559	4.37513	0
3742	ENSG00000205097	17.7036	-5.87846	2.56258	-2.29396	0.0217928	1.66169	0.0670509	1.1736	FRG2	37.4343	33.3803	0	0
3743	ENSG00000265322	17.6994	-5.87811	2.56229	-2.29409	0.0217856	1.66183	0.0670509	1.1736	MIR3118-2	35.7889	35.0086	0	0
3741	ENSG00000135929	17.6972	-5.87794	2.56231	-2.294	0.0217904	1.66173	0.0670509	1.1736	CYP27A1	34.9661	35.8227	0	0
3759	ENSG00000235323	17.6811	-5.87663	2.56585	-2.29032	0.0220026	1.65753	0.0674683	1.1709	COTL1P2	28.7956	41.9289	0	0
2944	ENSG00000254594	45.9764	-5.87335	2.34811	-2.50131	0.0123736	1.9075	0.0484811	1.31443	AC015771.1	107.778	73.6808	0	2.44697
3762	ENSG00000254351	17.6072	-5.87058	2.56434	-2.28931	0.0220611	1.65637	0.0675504	1.17037	ARL2BPP5	39.4912	30.9378	0	0
3761	ENSG00000184148	17.6051	-5.8704	2.56384	-2.2897	0.022039	1.65681	0.0674996	1.1707	SPRR4	38.6684	31.752	0	0
3754	ENSG00000198814	17.6008	-5.87005	2.56324	-2.29009	0.0220161	1.65726	0.0674683	1.1709	GK	37.023	33.3803	0	0
3752	ENSG00000164385	17.5997	-5.86997	2.56314	-2.29015	0.0220128	1.65732	0.0674683	1.1709	LINC01600	36.6116	33.7873	0	0
3757	ENSG00000134780	17.5944	-5.86953	2.56305	-2.29006	0.0220179	1.65722	0.0674683	1.1709	DAGLA	34.5548	35.8227	0	0
3758	ENSG00000257179	17.5944	-5.86953	2.56305	-2.29006	0.0220179	1.65722	0.0674683	1.1709	HMGN2P6	34.5548	35.8227	0	0
3760	ENSG00000211658	17.5933	-5.86944	2.56311	-2.28997	0.0220232	1.65712	0.0674683	1.1709	IGLV3-27	34.1434	36.2298	0	0
3763	ENSG00000143028	17.5879	-5.869	2.56376	-2.28922	0.0220668	1.65626	0.0675507	1.17037	SYPL2	32.0866	38.2652	0	0
2943	ENSG00000118960	45.745	-5.86589	2.34515	-2.50128	0.0123745	1.90747	0.0484811	1.31443	HS1BP3	97.0824	83.4506	0	2.44697
3767	ENSG00000119888	17.5001	-5.86177	2.56409	-2.2861	0.0222483	1.6527	0.0678534	1.16843	EPCAM	37.4343	32.5661	0	0
3775	ENSG00000260864	17.5001	-5.86177	2.56409	-2.2861	0.0222483	1.6527	0.0678534	1.16843	ABHD17AP7	37.4343	32.5661	0	0
3771	ENSG00000172469	17.498	-5.8616	2.56391	-2.28619	0.0222431	1.65281	0.0678534	1.16843	MANEA	36.6116	33.3803	0	0
3770	ENSG00000113621	17.4958	-5.86142	2.56377	-2.28626	0.0222393	1.65288	0.0678534	1.16843	TXNDC15	35.7889	34.1944	0	0
3776	ENSG00000262187	17.4958	-5.86142	2.56377	-2.28626	0.0222393	1.65288	0.0678534	1.16843	AC137800.2	35.7889	34.1944	0	0
3768	ENSG00000136688	17.4905	-5.86098	2.56388	-2.28598	0.0222554	1.65256	0.0678534	1.16843	IL36G	33.732	36.2298	0	0
3778	ENSG00000170858	17.4905	-5.86098	2.56388	-2.28598	0.0222554	1.65256	0.0678534	1.16843	LILRP2	33.732	36.2298	0	0
2921	ENSG00000240770	53.0799	-5.85972	2.33668	-2.50771	0.0121516	1.91537	0.0479841	1.3189	C21orf91-OT1	110.246	97.6983	4.37513	0
2932	ENSG00000088766	52.8656	-5.85379	2.33653	-2.50534	0.0122335	1.91245	0.0481347	1.31754	CRLS1	106.133	100.955	4.37513	0
3784	ENSG00000271034	17.3887	-5.85256	2.56457	-2.28208	0.0224846	1.64811	0.0684661	1.16452	AC139700.1	33.732	35.8227	0	0
2940	ENSG00000168143	52.7789	-5.85127	2.33723	-2.5035	0.012297	1.9102	0.0482436	1.31656	FAM83B	111.892	94.8488	4.37513	0
2441	ENSG00000257322	80.0007	-5.84664	2.19731	-2.66081	0.00779522	2.10817	0.0366374	1.43607	AC138123.1	159.199	155.91	0	4.89393
1980	ENSG00000203710	96.6685	-5.84608	2.06086	-2.83671	0.00455807	2.34122	0.0263915	1.57854	CR1	199.924	179.928	4.37513	2.44697
3794	ENSG00000250074	17.2976	-5.84499	2.56596	-2.2779	0.0227326	1.64335	0.0689612	1.1614	AC006499.2	37.8457	31.3449	0	0
3795	ENSG00000112079	17.2976	-5.84499	2.56596	-2.2779	0.0227326	1.64335	0.0689612	1.1614	STK38	37.8457	31.3449	0	0
3798	ENSG00000261536	17.2976	-5.84499	2.56596	-2.2779	0.0227326	1.64335	0.0689612	1.1614	ABHD17AP9	37.8457	31.3449	0	0
3793	ENSG00000178732	17.2944	-5.84472	2.56543	-2.27826	0.0227112	1.64376	0.0689612	1.1614	GP5	36.6116	32.5661	0	0
3797	ENSG00000165417	17.2912	-5.84445	2.56524	-2.27832	0.0227074	1.64383	0.0689612	1.1614	GTF2A1	35.3775	33.7873	0	0
3796	ENSG00000197595	17.2848	-5.84392	2.56547	-2.27791	0.0227319	1.64337	0.0689612	1.1614	ATP11AUN	32.9093	36.2298	0	0
3801	ENSG00000270980	17.2816	-5.84365	2.56589	-2.27744	0.02276	1.64283	0.0689948	1.16118	AC060764.1	31.6752	37.451	0	0
3803	ENSG00000238069	17.2805	-5.84356	2.56611	-2.27721	0.0227739	1.64256	0.0689999	1.16115	RPLP0P7	31.2638	37.8581	0	0
1528	ENSG00000225411	467.799	-5.84332	1.87635	-3.1142	0.00184444	2.73414	0.0138356	1.859	CR786580.1	929.276	910.63	4.37513	26.9166
2987	ENSG00000182253	45.0069	-5.8421	2.34531	-2.49097	0.0127395	1.89485	0.0492034	1.308	SYNM	87.2097	90.3709	0	2.44697
2997	ENSG00000198842	44.9255	-5.83947	2.34591	-2.48921	0.0128027	1.8927	0.0493166	1.30701	DUSP27	95.0256	82.2294	0	2.44697
2994	ENSG00000165810	44.9116	-5.839	2.34539	-2.48957	0.0127899	1.89313	0.0493063	1.3071	BTNL9	89.6779	87.5214	0	2.44697
3807	ENSG00000158864	17.1916	-5.83611	2.56621	-2.27422	0.0229528	1.63916	0.0693739	1.1588	NDUFS2	36.2002	32.5661	0	0
3808	ENSG00000239696	17.1916	-5.83611	2.56621	-2.27422	0.0229528	1.63916	0.0693739	1.1588	AC092104.1	36.2002	32.5661	0	0
2958	ENSG00000077935	52.2368	-5.83609	2.33703	-2.49723	0.0125169	1.9025	0.0488217	1.31139	SMC1B	99.1393	105.433	4.37513	0
3810	ENSG00000131097	17.1905	-5.83602	2.5661	-2.27428	0.0229493	1.63923	0.0693739	1.1588	HIGD1B	35.7889	32.9732	0	0
3811	ENSG00000229986	17.1884	-5.83585	2.56597	-2.27432	0.0229468	1.63928	0.0693739	1.1588	AP001042.1	34.9661	33.7873	0	0
3809	ENSG00000166391	17.1851	-5.83558	2.566	-2.27419	0.0229546	1.63913	0.0693739	1.1588	MOGAT2	33.732	35.0086	0	0
3011	ENSG00000146856	44.6941	-5.83192	2.3458	-2.48611	0.0129146	1.88892	0.0495115	1.30529	AGBL3	84.3301	91.9992	0	2.44697
3014	ENSG00000123505	44.5869	-5.82842	2.34615	-2.48425	0.0129824	1.88665	0.0496812	1.30381	AMD1	82.2733	93.6275	0	2.44697
2977	ENSG00000016402	51.9401	-5.82768	2.33716	-2.49348	0.0126496	1.89792	0.0490391	1.30946	IL20RA	102.43	100.955	4.37513	0
3818	ENSG00000225243	17.0834	-5.82701	2.56674	-2.2702	0.0231957	1.63459	0.0699777	1.15504	AL021026.1	33.732	34.6015	0	0
3819	ENSG00000240940	17.0823	-5.82692	2.5668	-2.27011	0.0232007	1.6345	0.0699777	1.15504	RN7SL591P	33.3207	35.0086	0	0
3821	ENSG00000178690	17.078	-5.82656	2.56722	-2.2696	0.0232319	1.63392	0.070037	1.15467	DYNAP	31.6752	36.6369	0	0
3825	ENSG00000143595	17.0727	-5.82611	2.56851	-2.26828	0.0233118	1.63242	0.0701906	1.15372	AQP10	29.6184	38.6722	0	0
3842	ENSG00000259331	16.9966	-5.81966	2.56996	-2.2645	0.0235436	1.62813	0.0705899	1.15126	AC009432.1	39.4912	28.4953	0	0
3840	ENSG00000235420	16.9945	-5.81947	2.56923	-2.26506	0.0235088	1.62877	0.0705382	1.15158	RPL29P30	38.6684	29.3095	0	0
3836	ENSG00000272874	16.9913	-5.8192	2.56838	-2.26571	0.0234691	1.6295	0.0704853	1.1519	AL034548.1	37.4343	30.5307	0	0
3837	ENSG00000176659	16.9913	-5.8192	2.56838	-2.26571	0.0234691	1.6295	0.0704853	1.1519	C20orf197	37.4343	30.5307	0	0
3833	ENSG00000189002	16.9891	-5.81902	2.56796	-2.26601	0.0234507	1.62984	0.0704853	1.1519	PROS2P	36.6116	31.3449	0	0
3832	ENSG00000188322	16.988	-5.81893	2.56779	-2.26612	0.023444	1.62997	0.0704832	1.15191	SBK1	36.2002	31.752	0	0
3034	ENSG00000197013	44.287	-5.81854	2.34614	-2.48005	0.0131364	1.88152	0.0499821	1.30119	ZNF429	84.3301	90.3709	0	2.44697
3830	ENSG00000224999	16.9827	-5.81848	2.56748	-2.26622	0.0234381	1.63008	0.0704831	1.15191	VTA1P1	34.1434	33.7873	0	0
3831	ENSG00000225899	16.9827	-5.81848	2.56748	-2.26622	0.0234381	1.63008	0.0704831	1.15191	FRG2B	34.1434	33.7873	0	0
3835	ENSG00000263863	16.9784	-5.81812	2.5677	-2.26588	0.0234585	1.6297	0.0704853	1.1519	AC007948.1	32.4979	35.4156	0	0
3834	ENSG00000255451	16.9762	-5.81793	2.5679	-2.26563	0.0234738	1.62942	0.0704853	1.1519	AC010768.4	31.6752	36.2298	0	0
3839	ENSG00000230345	16.9741	-5.81775	2.56831	-2.26521	0.0234998	1.62894	0.0705286	1.15163	AL121580.1	30.8525	37.0439	0	0
3004	ENSG00000267188	51.5169	-5.81555	2.3377	-2.48772	0.0128563	1.89088	0.0494132	1.30616	AC245748.2	96.2597	105.433	4.37513	0
3043	ENSG00000267091	44.1842	-5.81514	2.34627	-2.47847	0.0131948	1.8796	0.050051	1.30059	CTBP2P7	83.9187	90.3709	0	2.44697
3859	ENSG00000258913	16.8906	-5.81063	2.56957	-2.26133	0.023739	1.62454	0.0708776	1.14949	C14orf144	37.8457	29.7166	0	0
3844	ENSG00000116213	16.8873	-5.81035	2.56884	-2.26186	0.023706	1.62514	0.0708138	1.14988	WRAP73	36.6116	30.9378	0	0
3852	ENSG00000255134	16.8873	-5.81035	2.56884	-2.26186	0.023706	1.62514	0.0708138	1.14988	OR8K2P	36.6116	30.9378	0	0
3849	ENSG00000248605	16.8863	-5.81026	2.56866	-2.26199	0.0236983	1.62528	0.0708138	1.14988	AC022140.1	36.2002	31.3449	0	0
3850	ENSG00000132563	16.8831	-5.80999	2.56837	-2.26213	0.0236892	1.62545	0.0708138	1.14988	REEP2	34.9661	32.5661	0	0
3856	ENSG00000188176	16.8788	-5.80962	2.56829	-2.26206	0.0236937	1.62537	0.0708138	1.14988	SMTNL2	33.3207	34.1944	0	0
3845	ENSG00000225420	16.8777	-5.80953	2.56834	-2.26198	0.0236989	1.62527	0.0708138	1.14988	AC104134.1	32.9093	34.6015	0	0
3854	ENSG00000166912	16.8777	-5.80953	2.56834	-2.26198	0.0236989	1.62527	0.0708138	1.14988	MTMR10	32.9093	34.6015	0	0
3851	ENSG00000022355	16.8766	-5.80944	2.56843	-2.26187	0.0237057	1.62515	0.0708138	1.14988	GABRA1	32.4979	35.0086	0	0
3057	ENSG00000244137	43.9035	-5.80584	2.34707	-2.47366	0.0133738	1.87375	0.0504883	1.29681	AL512328.1	93.3802	79.787	0	2.44697
3026	ENSG00000261310	51.1152	-5.80399	2.33783	-2.48264	0.0130412	1.88468	0.0497511	1.3032	AC009081.1	98.3165	101.769	4.37513	0
3869	ENSG00000221900	16.7867	-5.80172	2.56997	-2.25751	0.0239762	1.62022	0.0714126	1.14622	POM121L12	37.023	30.1236	0	0
3867	ENSG00000226496	16.7813	-5.80127	2.56912	-2.25808	0.0239409	1.62086	0.0713566	1.14657	LINC00323	34.9661	32.159	0	0
3865	ENSG00000196616	16.7791	-5.80108	2.56907	-2.25805	0.0239427	1.62083	0.0713566	1.14657	ADH1B	34.1434	32.9732	0	0
3866	ENSG00000128973	16.777	-5.8009	2.56906	-2.25798	0.0239466	1.62076	0.0713566	1.14657	CLN6	33.3207	33.7873	0	0
3868	ENSG00000251243	16.7706	-5.80035	2.56967	-2.25723	0.0239936	1.61991	0.0714126	1.14622	AC005178.1	30.8525	36.2298	0	0
3882	ENSG00000234069	16.6817	-5.79267	2.57025	-2.25374	0.0242125	1.61596	0.0718482	1.14358	GAPDHP53	35.7889	30.9378	0	0
3883	ENSG00000100413	16.6806	-5.79258	2.57009	-2.25384	0.0242061	1.61607	0.0718482	1.14358	POLR3H	35.3775	31.3449	0	0
3880	ENSG00000256862	16.6795	-5.79249	2.56997	-2.25392	0.0242015	1.61616	0.0718482	1.14358	AC005842.1	34.9661	31.752	0	0
3881	ENSG00000258707	16.6774	-5.79231	2.56989	-2.25391	0.0242016	1.61616	0.0718482	1.14358	AC023310.2	34.1434	32.5661	0	0
3879	ENSG00000205356	16.6752	-5.79212	2.56985	-2.25388	0.0242039	1.61611	0.0718482	1.14358	TECPR1	33.3207	33.3803	0	0
3877	ENSG00000257551	16.6742	-5.79203	2.56987	-2.25382	0.0242076	1.61605	0.0718482	1.14358	HLX-AS1	32.9093	33.7873	0	0
3885	ENSG00000255431	16.6709	-5.79175	2.57005	-2.25355	0.0242243	1.61575	0.071853	1.14355	OR5B19P	31.6752	35.0086	0	0
3886	ENSG00000172322	16.6699	-5.79166	2.5702	-2.25339	0.0242347	1.61556	0.0718611	1.14351	CLEC12A	31.2638	35.4156	0	0
3887	ENSG00000251553	16.6688	-5.79157	2.57038	-2.2532	0.0242467	1.61535	0.0718618	1.1435	DDX18P4	30.8525	35.8227	0	0
3888	ENSG00000255536	16.6688	-5.79157	2.57038	-2.2532	0.0242467	1.61535	0.0718618	1.1435	AC023078.7	30.8525	35.8227	0	0
3889	ENSG00000231090	16.6677	-5.79147	2.57059	-2.25298	0.0242605	1.6151	0.0718675	1.14347	MIR4422HG	30.4411	36.2298	0	0
3082	ENSG00000258742	43.3807	-5.78832	2.34706	-2.46619	0.0136557	1.86469	0.0511375	1.29126	AL117192.1	88.0324	83.0436	0	2.44697
3056	ENSG00000173852	50.5314	-5.78686	2.33927	-2.47379	0.0133689	1.8739	0.0504857	1.29683	DPY19L1	108.601	89.1497	4.37513	0
3899	ENSG00000249563	16.5767	-5.78357	2.57072	-2.24978	0.0244628	1.61149	0.0722907	1.14092	AC098976.1	34.5548	31.752	0	0
3901	ENSG00000257837	16.5767	-5.78357	2.57072	-2.24978	0.0244628	1.61149	0.0722907	1.14092	AC089998.2	34.5548	31.752	0	0
3900	ENSG00000251838	16.5724	-5.7832	2.57066	-2.24969	0.0244687	1.61139	0.0722907	1.14092	RF00322	32.9093	33.3803	0	0
3902	ENSG00000270496	16.5713	-5.7831	2.57071	-2.24962	0.0244733	1.61131	0.0722907	1.14092	BNIP3P7	32.4979	33.7873	0	0
3897	ENSG00000158286	16.5702	-5.78301	2.5707	-2.24959	0.0244751	1.61128	0.0722907	1.14092	RNF207	32.0866	34.1944	0	0
3908	ENSG00000233643	16.5627	-5.78236	2.57207	-2.24814	0.0245675	1.60964	0.0724576	1.13992	AC022398.1	29.207	37.0439	0	0
2064	ENSG00000075240	92.3212	-5.77844	2.06182	-2.8026	0.00506926	2.29506	0.0282048	1.54968	GRAMD4	171.951	190.512	4.37513	2.44697
3105	ENSG00000137509	43.0765	-5.77803	2.34749	-2.46137	0.0138408	1.85884	0.0514059	1.28899	PRCP	88.4438	81.4153	0	2.44697
3067	ENSG00000266818	50.2132	-5.7776	2.33884	-2.47029	0.0135005	1.86965	0.0507767	1.29434	AP005901.4	103.664	92.8134	4.37513	0
3928	ENSG00000109083	16.4846	-5.77552	2.57389	-2.24389	0.0248394	1.60486	0.0728866	1.13735	IFT20	38.2571	27.6812	0	0
3925	ENSG00000206792	16.4803	-5.77515	2.57255	-2.24491	0.0247737	1.60601	0.0727468	1.13819	RF00019	36.6116	29.3095	0	0
3918	ENSG00000150510	16.4771	-5.77487	2.57188	-2.24539	0.0247433	1.60654	0.0727179	1.13836	FAM124A	35.3775	30.5307	0	0
3110	ENSG00000103264	42.9704	-5.77442	2.34749	-2.45983	0.0139002	1.85698	0.0515179	1.28804	FBXO31	86.7983	82.6365	0	2.44697
3917	ENSG00000196917	16.4706	-5.77431	2.57147	-2.24553	0.0247343	1.6067	0.0727179	1.13836	HCAR1	32.9093	32.9732	0	0
3922	ENSG00000104883	16.4706	-5.77431	2.57147	-2.24553	0.0247343	1.6067	0.0727179	1.13836	PEX11G	32.9093	32.9732	0	0
3913	ENSG00000232791	16.4695	-5.77422	2.5715	-2.24547	0.0247381	1.60663	0.0727179	1.13836	OR11I1P	32.4979	33.3803	0	0
3916	ENSG00000251218	16.4685	-5.77412	2.57147	-2.24545	0.0247391	1.60662	0.0727179	1.13836	AC103764.1	32.0866	33.7873	0	0
3920	ENSG00000108591	16.4685	-5.77412	2.57147	-2.24545	0.0247391	1.60662	0.0727179	1.13836	DRG2	32.0866	33.7873	0	0
3921	ENSG00000118276	16.4685	-5.77412	2.57147	-2.24545	0.0247391	1.60662	0.0727179	1.13836	B4GALT6	32.0866	33.7873	0	0
3113	ENSG00000154719	42.9576	-5.77399	2.34755	-2.45958	0.0139101	1.85667	0.0515331	1.28791	MRPL39	81.8619	87.5214	0	2.44697
3924	ENSG00000214433	16.4653	-5.77384	2.57183	-2.24503	0.0247662	1.60614	0.0727425	1.13821	GOLGA2P8	30.8525	35.0086	0	0
3927	ENSG00000166492	16.462	-5.77356	2.57247	-2.24436	0.0248092	1.60539	0.0728157	1.13777	FAM86GP	29.6184	36.2298	0	0
3116	ENSG00000173598	42.8504	-5.77034	2.34788	-2.45768	0.0139836	1.85438	0.0517262	1.28629	NUDT4	79.8051	89.1497	0	2.44697
3942	ENSG00000228862	16.3796	-5.76631	2.57383	-2.24036	0.0250678	1.60088	0.0732904	1.13495	AC068389.1	37.023	28.4953	0	0
3935	ENSG00000235886	16.3678	-5.76527	2.57231	-2.24129	0.0250076	1.60193	0.0731965	1.13551	AC006055.1	32.4979	32.9732	0	0
3937	ENSG00000198417	16.3678	-5.76527	2.57231	-2.24129	0.0250076	1.60193	0.0731965	1.13551	MT1F	32.4979	32.9732	0	0
3938	ENSG00000231986	16.3678	-5.76527	2.57231	-2.24129	0.0250076	1.60193	0.0731965	1.13551	AP000474.1	32.4979	32.9732	0	0
3087	ENSG00000164256	49.79	-5.76512	2.33887	-2.46491	0.0137046	1.86313	0.0512263	1.29051	PRDM9	97.4938	97.2912	4.37513	0
3939	ENSG00000227406	16.3656	-5.76508	2.57234	-2.24118	0.0250143	1.60181	0.0731965	1.13551	RNF6P1	31.6752	33.7873	0	0
3941	ENSG00000124155	16.3613	-5.76471	2.57295	-2.2405	0.0250583	1.60105	0.0732804	1.13501	PIGT	30.0297	35.4156	0	0
3132	ENSG00000078140	42.678	-5.76446	2.34861	-2.45441	0.0141115	1.85043	0.05195	1.28441	UBE2K	91.7347	76.5303	0	2.44697
3099	ENSG00000100425	49.6936	-5.76224	2.33901	-2.46353	0.0137575	1.86146	0.0512361	1.29042	BRD1	99.5506	94.8488	4.37513	0
3102	ENSG00000057252	49.5919	-5.7592	2.33911	-2.46213	0.0138113	1.85977	0.0513396	1.28955	SOAT1	99.5506	94.4417	4.37513	0
2455	ENSG00000164171	109.931	-5.75788	2.16724	-2.65678	0.00788911	2.10297	0.036916	1.43278	ITGA2	222.549	208.423	8.75026	0
3959	ENSG00000254436	16.28	-5.7575	2.57561	-2.2354	0.0253913	1.59531	0.0739151	1.13127	AP000648.1	37.8457	27.2741	0	0
3952	ENSG00000085511	16.2757	-5.75713	2.57424	-2.23644	0.025323	1.59648	0.0738303	1.13177	MAP3K4	36.2002	28.9024	0	0
3949	ENSG00000253923	16.2724	-5.75684	2.57355	-2.23692	0.0252913	1.59703	0.0737659	1.13214	AP002981.1	34.9661	30.1236	0	0
3950	ENSG00000260516	16.2724	-5.75684	2.57355	-2.23692	0.0252913	1.59703	0.0737659	1.13214	AC133548.1	34.9661	30.1236	0	0
3138	ENSG00000096401	42.453	-5.7567	2.348	-2.45175	0.0142164	1.84721	0.0521442	1.28279	CDC5L	83.5074	83.8577	0	2.44697
3142	ENSG00000267489	42.4519	-5.75667	2.348	-2.45173	0.0142172	1.84718	0.0521442	1.28279	LINC01837	83.096	84.2648	0	2.44697
3951	ENSG00000181894	16.2649	-5.75618	2.57308	-2.23708	0.0252811	1.5972	0.0737659	1.13214	ZNF329	32.0866	32.9732	0	0
3957	ENSG00000225446	16.2564	-5.75542	2.57445	-2.23559	0.0253783	1.59554	0.0739059	1.13132	LINC01763	28.7956	36.2298	0	0
2103	ENSG00000077942	90.7015	-5.75242	2.06193	-2.78982	0.00527374	2.27788	0.0287868	1.54081	FBLN1	175.242	180.742	4.37513	2.44697
3988	ENSG00000107566	16.1782	-5.74846	2.5767	-2.23094	0.025685	1.59032	0.0742117	1.12953	ERLIN1	37.8457	26.867	0	0
3983	ENSG00000230847	16.1771	-5.74836	2.57628	-2.23126	0.0256637	1.59068	0.0741962	1.12962	OCLNP1	37.4343	27.2741	0	0
3980	ENSG00000259508	16.1728	-5.74798	2.57496	-2.23226	0.0255978	1.5918	0.0741064	1.13014	AL132801.1	35.7889	28.9024	0	0
3966	ENSG00000174912	16.1685	-5.7476	2.57417	-2.2328	0.0255622	1.5924	0.0740896	1.13024	METTL15P1	34.1434	30.5307	0	0
3971	ENSG00000264032	16.1685	-5.7476	2.57417	-2.2328	0.0255622	1.5924	0.0740896	1.13024	MIR4491	34.1434	30.5307	0	0
3972	ENSG00000087502	16.1685	-5.7476	2.57417	-2.2328	0.0255622	1.5924	0.0740896	1.13024	ERGIC2	34.1434	30.5307	0	0
3967	ENSG00000238032	16.1664	-5.74741	2.57397	-2.2329	0.0255556	1.59251	0.0740896	1.13024	AC245047.7	33.3207	31.3449	0	0
3979	ENSG00000267223	16.1653	-5.74731	2.57391	-2.23291	0.025555	1.59252	0.0740896	1.13024	AC005597.1	32.9093	31.752	0	0
3973	ENSG00000261241	16.1632	-5.74712	2.57391	-2.23284	0.0255594	1.59245	0.0740896	1.13024	LINC02128	32.0866	32.5661	0	0
3122	ENSG00000204663	49.1891	-5.74709	2.33966	-2.45638	0.0140344	1.85281	0.0518346	1.28538	CST13P	101.196	91.1851	4.37513	0
3964	ENSG00000229713	16.16	-5.74684	2.57413	-2.23253	0.0255798	1.5921	0.0740896	1.13024	LCEP2	30.8525	33.7873	0	0
3969	ENSG00000254507	16.16	-5.74684	2.57413	-2.23253	0.0255798	1.5921	0.0740896	1.13024	DEFB131E	30.8525	33.7873	0	0
3977	ENSG00000200313	16.16	-5.74684	2.57413	-2.23253	0.0255798	1.5921	0.0740896	1.13024	RNA5-8SP7	30.8525	33.7873	0	0
3987	ENSG00000261653	16.1535	-5.74627	2.57547	-2.23115	0.0256709	1.59056	0.0741962	1.12962	AC092337.1	28.3843	36.2298	0	0
1815	ENSG00000258657	145.814	-5.74351	1.96902	-2.91693	0.00353491	2.45162	0.0223251	1.65121	AL136018.1	284.254	287.803	8.75026	2.44697
2115	ENSG00000237438	89.8949	-5.73928	2.06211	-2.7832	0.00538253	2.26901	0.0292225	1.53428	CECR7	178.122	174.636	4.37513	2.44697
4005	ENSG00000233105	16.0743	-5.73916	2.57697	-2.2271	0.0259408	1.58602	0.0745644	1.12747	AC103563.5	37.023	27.2741	0	0
4004	ENSG00000124253	16.0721	-5.73897	2.57627	-2.22763	0.0259053	1.58661	0.0745507	1.12755	PCK1	36.2002	28.0883	0	0
3993	ENSG00000006652	16.07	-5.73878	2.5757	-2.22805	0.0258775	1.58708	0.0744886	1.12791	IFRD1	35.3775	28.9024	0	0
3997	ENSG00000231649	16.07	-5.73878	2.5757	-2.22805	0.0258775	1.58708	0.0744886	1.12791	SPATA31B1P	35.3775	28.9024	0	0
3992	ENSG00000233420	16.0678	-5.73859	2.57527	-2.22835	0.0258574	1.58741	0.0744886	1.12791	AC002127.2	34.5548	29.7166	0	0
3994	ENSG00000228742	16.0668	-5.73849	2.5751	-2.22845	0.0258503	1.58753	0.0744886	1.12791	LINC02577	34.1434	30.1236	0	0
3996	ENSG00000230097	16.0646	-5.7383	2.57486	-2.22858	0.0258416	1.58768	0.0744886	1.12791	ME2P1	33.3207	30.9378	0	0
3998	ENSG00000172938	16.0646	-5.7383	2.57486	-2.22858	0.0258416	1.58768	0.0744886	1.12791	MRGPRD	33.3207	30.9378	0	0
4000	ENSG00000224429	16.0635	-5.7382	2.57479	-2.22861	0.0258401	1.58771	0.0744886	1.12791	LINC00539	32.9093	31.3449	0	0
4003	ENSG00000141646	16.0614	-5.73801	2.57475	-2.22857	0.0258426	1.58766	0.0744886	1.12791	SMAD4	32.0866	32.159	0	0
3995	ENSG00000189037	16.0593	-5.73782	2.57484	-2.22842	0.0258527	1.58749	0.0744886	1.12791	DUSP21	31.2638	32.9732	0	0
3999	ENSG00000197706	16.0582	-5.73772	2.57494	-2.2283	0.0258606	1.58736	0.0744886	1.12791	OR6C74	30.8525	33.3803	0	0
3141	ENSG00000255248	48.8741	-5.73761	2.33969	-2.4523	0.0141948	1.84787	0.0521442	1.28279	MIR100HG	97.4938	93.6275	4.37513	0
3168	ENSG00000232058	41.8403	-5.73544	2.3487	-2.44196	0.0146076	1.83542	0.0531415	1.27457	AC005772.1	82.6846	82.2294	0	2.44697
3171	ENSG00000115363	41.8295	-5.73507	2.34894	-2.44155	0.0146242	1.83493	0.0531638	1.27438	EVA1A	78.571	86.3002	0	2.44697
3144	ENSG00000084636	48.7766	-5.73464	2.33989	-2.45081	0.0142534	1.84608	0.0522453	1.28195	COL16A1	99.1393	91.5922	4.37513	0
4021	ENSG00000261127	15.9682	-5.72961	2.57671	-2.22362	0.0261743	1.58212	0.0750041	1.12491	AC133548.2	35.3775	28.4953	0	0
4018	ENSG00000254825	15.9618	-5.72903	2.57569	-2.22427	0.0261303	1.58286	0.0749211	1.1254	OR9G2P	32.9093	30.9378	0	0
4017	ENSG00000254619	15.9607	-5.72894	2.57564	-2.22428	0.0261297	1.58287	0.0749211	1.1254	AC113192.1	32.4979	31.3449	0	0
4016	ENSG00000089289	15.9596	-5.72884	2.57562	-2.22426	0.026131	1.58284	0.0749211	1.1254	IGBP1	32.0866	31.752	0	0
4020	ENSG00000117115	15.9564	-5.72855	2.57575	-2.22403	0.0261464	1.58259	0.074942	1.12527	PADI2	30.8525	32.9732	0	0
3190	ENSG00000142405	41.5414	-5.72496	2.34922	-2.43696	0.0148113	1.82941	0.0536203	1.27067	NLRP12	85.1528	78.5657	0	2.44697
1836	ENSG00000135336	125.485	-5.72458	1.96885	-2.90757	0.0036425	2.4386	0.0227436	1.64314	ORC3	244.763	247.909	4.37513	4.89393
4045	ENSG00000168765	15.8718	-5.72087	2.57963	-2.21771	0.0265746	1.57553	0.0757031	1.12089	GSTM4	37.4343	26.0529	0	0
4041	ENSG00000051596	15.8675	-5.72048	2.57805	-2.21892	0.0264922	1.57688	0.0755573	1.12172	THOC3	35.7889	27.6812	0	0
4033	ENSG00000180745	15.8589	-5.71971	2.57654	-2.21992	0.0264243	1.578	0.0755079	1.12201	CLRN3	32.4979	30.9378	0	0
4032	ENSG00000122136	15.8568	-5.71951	2.5765	-2.21988	0.0264269	1.57795	0.0755079	1.12201	OBP2A	31.6752	31.752	0	0
4034	ENSG00000269786	15.8557	-5.71942	2.57653	-2.21982	0.0264312	1.57788	0.0755079	1.12201	AC044792.1	31.2638	32.159	0	0
4035	ENSG00000236959	15.8536	-5.71922	2.57669	-2.21961	0.0264456	1.57765	0.0755245	1.12191	SULT1D1P	30.4411	32.9732	0	0
4036	ENSG00000019991	15.8525	-5.71913	2.57681	-2.21946	0.0264557	1.57748	0.0755245	1.12191	HGF	30.0297	33.3803	0	0
4037	ENSG00000180861	15.8525	-5.71913	2.57681	-2.21946	0.0264557	1.57748	0.0755245	1.12191	LINC01559	30.0297	33.3803	0	0
4043	ENSG00000100031	15.8482	-5.71874	2.57767	-2.21857	0.0265161	1.57649	0.0755899	1.12154	GGT1	28.3843	35.0086	0	0
1845	ENSG00000255652	124.761	-5.71607	1.96899	-2.90305	0.00369547	2.43233	0.0229677	1.63888	AC140847.2	240.238	249.538	4.37513	4.89393
4062	ENSG00000258368	15.7668	-5.7113	2.57949	-2.21412	0.0268206	1.57153	0.0760817	1.11872	ZNF970P	36.2002	26.867	0	0
4061	ENSG00000259821	15.7657	-5.7112	2.57913	-2.21439	0.0268017	1.57184	0.0760546	1.11887	AC018845.1	35.7889	27.2741	0	0
4058	ENSG00000114491	15.7625	-5.71091	2.57824	-2.21504	0.0267574	1.57256	0.0759672	1.11937	UMPS	34.5548	28.4953	0	0
4059	ENSG00000128891	15.7625	-5.71091	2.57824	-2.21504	0.0267574	1.57256	0.0759672	1.11937	CCDC32	34.5548	28.4953	0	0
4057	ENSG00000223960	15.7615	-5.71081	2.57802	-2.21519	0.0267467	1.57273	0.0759672	1.11937	PRKRA-AS1	34.1434	28.9024	0	0
4055	ENSG00000204510	15.7604	-5.71071	2.57783	-2.21532	0.0267381	1.57287	0.0759672	1.11937	PRAMEF7	33.732	29.3095	0	0
4052	ENSG00000242079	15.7561	-5.71032	2.57741	-2.21553	0.0267236	1.57311	0.0759623	1.1194	RN7SL318P	32.0866	30.9378	0	0
4053	ENSG00000184602	15.7539	-5.71013	2.5774	-2.21546	0.0267283	1.57303	0.0759623	1.1194	SNN	31.2638	31.752	0	0
3181	ENSG00000265944	47.8436	-5.70604	2.34057	-2.43789	0.0147733	1.83052	0.053535	1.27136	LINC01387	92.5574	94.4417	4.37513	0
3185	ENSG00000115750	47.7493	-5.70311	2.34069	-2.4365	0.01483	1.82886	0.0536203	1.27067	TAF1B	95.437	91.1851	4.37513	0
2525	ENSG00000065325	105.843	-5.70198	2.16812	-2.62992	0.00854056	2.06851	0.0388659	1.41043	GLP2R	215.967	198.653	8.75026	0
4077	ENSG00000163346	15.665	-5.70196	2.58061	-2.20953	0.0271375	1.56643	0.0767101	1.11515	PBXIP1	36.2002	26.46	0	0
4072	ENSG00000165152	15.6533	-5.70088	2.57829	-2.21111	0.0270284	1.56818	0.0764921	1.11638	TMEM246	31.6752	30.9378	0	0
4073	ENSG00000225498	15.6511	-5.70068	2.57832	-2.21101	0.0270353	1.56807	0.0764936	1.11638	AC002064.1	30.8525	31.752	0	0
4074	ENSG00000139370	15.649	-5.70048	2.57848	-2.21079	0.0270502	1.56783	0.076518	1.11624	SLC15A4	30.0297	32.5661	0	0
4088	ENSG00000248262	15.5568	-5.69196	2.57985	-2.20632	0.0273617	1.56286	0.077121	1.11283	AC108037.1	33.732	28.4953	0	0
4087	ENSG00000204175	15.5504	-5.69137	2.5792	-2.20664	0.027339	1.56322	0.0770924	1.11299	GPRIN2	31.2638	30.9378	0	0
4086	ENSG00000144048	15.5493	-5.69127	2.57921	-2.20659	0.0273424	1.56316	0.0770924	1.11299	DUSP11	30.8525	31.3449	0	0
4089	ENSG00000253298	15.5461	-5.69097	2.57946	-2.20627	0.0273653	1.5628	0.077121	1.11283	LINC01845	29.6184	32.5661	0	0
4092	ENSG00000268153	15.5418	-5.69058	2.58028	-2.20541	0.0274252	1.56185	0.0772646	1.11202	AC005176.1	27.9729	34.1944	0	0
2665	ENSG00000151715	71.826	-5.6889	2.20063	-2.58512	0.00973441	2.01169	0.0419908	1.37685	TMEM45B	146.446	135.963	0	4.89393
3241	ENSG00000125850	40.5194	-5.68851	2.35051	-2.42012	0.0155154	1.80924	0.0551835	1.25819	OVOL2	83.5074	76.1233	0	2.44697
3210	ENSG00000161243	47.2179	-5.68648	2.34149	-2.42858	0.0151582	1.81935	0.0544572	1.26394	FBXO27	86.7983	97.6983	4.37513	0
4096	ENSG00000253906	15.4519	-5.68219	2.58035	-2.2021	0.0276581	1.55818	0.0775437	1.11045	IGKV2D-10	32.4979	29.3095	0	0
4104	ENSG00000213606	15.4519	-5.68219	2.58035	-2.2021	0.0276581	1.55818	0.0775437	1.11045	AKR1B10P1	32.4979	29.3095	0	0
4109	ENSG00000229676	15.4519	-5.68219	2.58035	-2.2021	0.0276581	1.55818	0.0775437	1.11045	ZNF492	32.4979	29.3095	0	0
4112	ENSG00000100416	15.4497	-5.68199	2.58016	-2.20218	0.0276524	1.55827	0.0775437	1.11045	TRMU	31.6752	30.1236	0	0
4099	ENSG00000273291	15.4465	-5.68169	2.58015	-2.20208	0.0276599	1.55815	0.0775437	1.11045	AC092042.3	30.4411	31.3449	0	0
4102	ENSG00000251975	15.4454	-5.6816	2.58022	-2.20198	0.0276666	1.55804	0.0775437	1.11045	RNU6-718P	30.0297	31.752	0	0
4097	ENSG00000204685	15.4444	-5.6815	2.58032	-2.20186	0.0276754	1.55791	0.0775437	1.11045	STARD7-AS1	29.6184	32.159	0	0
3253	ENSG00000224610	40.3137	-5.68106	2.35072	-2.41674	0.0156604	1.8052	0.0555448	1.25536	AC108879.1	82.6846	76.1233	0	2.44697
4134	ENSG00000229274	15.4293	-5.6801	2.58555	-2.19686	0.0280301	1.55238	0.0781396	1.10713	AL662860.1	23.8592	37.8581	0	0
3230	ENSG00000242770	46.8473	-5.67469	2.34254	-2.42246	0.015416	1.81203	0.0550401	1.25932	CD200R1L-AS1	100.785	82.2294	4.37513	0
4139	ENSG00000116151	15.3608	-5.67366	2.58464	-2.19514	0.0281535	1.55047	0.0783766	1.10581	MORN1	36.6116	24.8317	0	0
3262	ENSG00000164740	40.1027	-5.67338	2.35081	-2.41337	0.0158059	1.80118	0.0557293	1.25392	SEPT7P5	79.8051	78.1586	0	2.44697
3273	ENSG00000205634	40.0952	-5.67311	2.35088	-2.41318	0.015814	1.80096	0.0557293	1.25392	LINC00898	76.9255	81.0082	0	2.44697
3271	ENSG00000125772	40.0941	-5.67307	2.35092	-2.41313	0.0158161	1.8009	0.0557293	1.25392	GPCPD1	76.5141	81.4153	0	2.44697
4133	ENSG00000211973	15.3533	-5.67296	2.58196	-2.19716	0.0280094	1.5527	0.0780998	1.10735	IGHV1-69	33.732	27.6812	0	0
4124	ENSG00000116954	15.3512	-5.67276	2.58152	-2.19745	0.0279884	1.55302	0.0780695	1.10752	RRAGC	32.9093	28.4953	0	0
4128	ENSG00000261402	15.3512	-5.67276	2.58152	-2.19745	0.0279884	1.55302	0.0780695	1.10752	AL591222.1	32.9093	28.4953	0	0
4131	ENSG00000188243	15.3447	-5.67216	2.58107	-2.1976	0.0279776	1.55319	0.0780695	1.10752	COMMD6	30.4411	30.9378	0	0
4129	ENSG00000232965	15.3437	-5.67206	2.58112	-2.19752	0.0279833	1.5531	0.0780695	1.10752	RPS12P18	30.0297	31.3449	0	0
4130	ENSG00000256888	15.3437	-5.67206	2.58112	-2.19752	0.0279833	1.5531	0.0780695	1.10752	LINC02366	30.0297	31.3449	0	0
4132	ENSG00000225007	15.3426	-5.67196	2.5812	-2.19741	0.0279913	1.55298	0.0780695	1.10752	AC000067.1	29.6184	31.752	0	0
4135	ENSG00000224082	15.3383	-5.67156	2.5819	-2.19666	0.0280448	1.55215	0.0781625	1.107	UBTFL8	27.9729	33.3803	0	0
4156	ENSG00000253432	15.2548	-5.66367	2.58404	-2.19178	0.0283951	1.54676	0.0787403	1.1038	AC027541.1	34.9661	26.0529	0	0
4145	ENSG00000204694	15.2494	-5.66316	2.58257	-2.19284	0.0283189	1.54792	0.0786055	1.10455	OR11A1	32.9093	28.0883	0	0
4149	ENSG00000158122	15.2451	-5.66276	2.58205	-2.19313	0.0282983	1.54824	0.0786055	1.10455	PRXL2C	31.2638	29.7166	0	0
1342	ENSG00000078295	1860.27	-5.6627	1.73282	-3.26791	0.00108345	2.96519	0.00927023	2.03291	ADCY2	3738.09	3559.07	65.6269	78.3029
4147	ENSG00000165583	15.244	-5.66266	2.58201	-2.19312	0.0282986	1.54823	0.0786055	1.10455	SSX5	30.8525	30.1236	0	0
4153	ENSG00000257231	15.244	-5.66266	2.58201	-2.19312	0.0282986	1.54823	0.0786055	1.10455	DYNLL1P4	30.8525	30.1236	0	0
4150	ENSG00000196233	15.243	-5.66256	2.582	-2.19309	0.0283012	1.5482	0.0786055	1.10455	LCOR	30.4411	30.5307	0	0
4143	ENSG00000143297	15.2419	-5.66246	2.58204	-2.19302	0.028306	1.54812	0.0786055	1.10455	FCRL5	30.0297	30.9378	0	0
4152	ENSG00000187950	15.2397	-5.66225	2.58221	-2.1928	0.0283221	1.54787	0.0786055	1.10455	OVCH1	29.207	31.752	0	0
4144	ENSG00000164211	15.2387	-5.66215	2.58235	-2.19264	0.0283336	1.5477	0.0786055	1.10455	STARD4	28.7956	32.159	0	0
4146	ENSG00000180113	15.2387	-5.66215	2.58235	-2.19264	0.0283336	1.5477	0.0786055	1.10455	TDRD6	28.7956	32.159	0	0
2600	ENSG00000160183	102.552	-5.65537	2.16864	-2.6078	0.00911258	2.04036	0.0403043	1.39465	TMPRSS3	202.804	198.653	8.75026	0
4165	ENSG00000120054	15.1508	-5.65381	2.58448	-2.1876	0.028699	1.54213	0.0794192	1.10007	CPN1	34.1434	26.46	0	0
4162	ENSG00000066294	15.1498	-5.6537	2.58417	-2.18783	0.0286823	1.54239	0.0794092	1.10013	CD84	33.732	26.867	0	0
4160	ENSG00000211952	15.1444	-5.6532	2.58314	-2.1885	0.0286332	1.54313	0.0793277	1.10058	IGHV4-28	31.6752	28.9024	0	0
4159	ENSG00000224498	15.1412	-5.65289	2.58296	-2.18853	0.0286309	1.54316	0.0793277	1.10058	MAPKAPK5P1	30.4411	30.1236	0	0
4167	ENSG00000198342	15.1305	-5.65188	2.58476	-2.18661	0.0287706	1.54105	0.079581	1.09919	ZNF442	26.3274	34.1944	0	0
2425	ENSG00000196581	102.31	-5.64692	2.12047	-2.66305	0.00774364	2.11105	0.0365079	1.43761	AJAP1	206.095	195.804	0	7.3409
3321	ENSG00000234083	39.3763	-5.64663	2.3519	-2.40088	0.0163558	1.78633	0.0568062	1.2456	AJ006995.1	74.4573	80.6011	0	2.44697
4192	ENSG00000235254	15.0512	-5.64429	2.58645	-2.18225	0.0290908	1.53624	0.0800095	1.09686	TMEM185AP1	34.9661	25.2387	0	0
4188	ENSG00000180697	15.0501	-5.64418	2.58603	-2.18257	0.0290677	1.53659	0.0799748	1.09705	C3orf22	34.5548	25.6458	0	0
4187	ENSG00000100347	15.048	-5.64398	2.58531	-2.1831	0.0290287	1.53717	0.0799442	1.09721	SAMM50	33.732	26.46	0	0
4180	ENSG00000214335	15.0426	-5.64347	2.58417	-2.18386	0.0289727	1.53801	0.0798913	1.0975	CTAGE16P	31.6752	28.4953	0	0
4181	ENSG00000237092	15.0416	-5.64337	2.58406	-2.18392	0.0289685	1.53807	0.0798913	1.0975	LINC01065	31.2638	28.9024	0	0
3329	ENSG00000064012	39.2767	-5.64292	2.35194	-2.39926	0.0164283	1.78441	0.0569418	1.24457	CASP8	75.28	79.3799	0	2.44697
4178	ENSG00000210839	15.0362	-5.64286	2.58404	-2.18373	0.0289818	1.53787	0.0798913	1.0975	RNU6ATAC5P	29.207	30.9378	0	0
4186	ENSG00000166401	15.0319	-5.64245	2.58469	-2.18302	0.029034	1.53709	0.0799442	1.09721	SERPINB8	27.5615	32.5661	0	0
3351	ENSG00000226204	39.161	-5.63862	2.35293	-2.39642	0.016556	1.78104	0.0570451	1.24378	AL157359.1	69.9323	84.2648	0	2.44697
3300	ENSG00000077549	45.7053	-5.63821	2.34268	-2.40674	0.0160957	1.79329	0.056256	1.24983	CAPZB	92.1461	86.3002	4.37513	0
4208	ENSG00000224548	14.9419	-5.63378	2.58541	-2.17907	0.0293266	1.53274	0.0803742	1.09488	Z75741.1	32.0866	27.6812	0	0
4201	ENSG00000213694	14.9398	-5.63357	2.5851	-2.17925	0.0293133	1.53294	0.0803699	1.09491	S1PR3	31.2638	28.4953	0	0
4203	ENSG00000122375	14.9387	-5.63347	2.585	-2.17929	0.0293101	1.53298	0.0803699	1.09491	OPN4	30.8525	28.9024	0	0
4198	ENSG00000204637	14.9355	-5.63316	2.58493	-2.17923	0.0293148	1.53291	0.0803699	1.09491	AC068538.1	29.6184	30.1236	0	0
4205	ENSG00000100056	14.9355	-5.63316	2.58493	-2.17923	0.0293148	1.53291	0.0803699	1.09491	ESS2	29.6184	30.1236	0	0
4207	ENSG00000243290	14.9334	-5.63296	2.58508	-2.17903	0.0293296	1.53269	0.0803742	1.09488	IGKV1-12	28.7956	30.9378	0	0
4210	ENSG00000253336	14.9301	-5.63265	2.58557	-2.17849	0.0293695	1.5321	0.080429	1.09459	AC018992.1	27.5615	32.159	0	0
1621	ENSG00000259905	235.261	-5.63239	1.85012	-3.04433	0.00233198	2.63228	0.0164818	1.783	PWRN1	475.128	447.377	8.75026	9.78786
3310	ENSG00000267924	45.5093	-5.63178	2.34327	-2.40339	0.0162438	1.78931	0.0566266	1.24698	AC139769.2	95.0256	82.6365	4.37513	0
1943	ENSG00000155307	134.581	-5.62543	1.97028	-2.85514	0.00430176	2.36635	0.0254056	1.59507	SAMSN1	269.856	257.272	8.75026	2.44697
4234	ENSG00000264486	14.8466	-5.62454	2.5885	-2.1729	0.0297881	1.52596	0.0811539	1.09069	AC061975.4	34.5548	24.8317	0	0
4230	ENSG00000240386	14.8455	-5.62444	2.58807	-2.17322	0.0297639	1.52631	0.0811362	1.09079	LCE1F	34.1434	25.2387	0	0
4219	ENSG00000229978	14.8412	-5.62402	2.58675	-2.17417	0.0296925	1.52735	0.0809657	1.0917	PRAMEF36P	32.4979	26.867	0	0
4223	ENSG00000249574	14.8412	-5.62402	2.58675	-2.17417	0.0296925	1.52735	0.0809657	1.0917	AC226118.1	32.4979	26.867	0	0
4228	ENSG00000183249	14.838	-5.62371	2.58616	-2.17454	0.0296648	1.52776	0.0809657	1.0917	NF1P3	31.2638	28.0883	0	0
4221	ENSG00000175455	14.837	-5.62361	2.58605	-2.1746	0.0296604	1.52782	0.0809657	1.0917	CCDC14	30.8525	28.4953	0	0
3375	ENSG00000249915	38.755	-5.62335	2.3532	-2.38966	0.016864	1.77304	0.057676	1.23901	PDCD6	70.3436	82.2294	0	2.44697
4229	ENSG00000244025	14.8327	-5.62319	2.58596	-2.17451	0.0296666	1.52773	0.0809657	1.0917	KRTAP19-3	29.207	30.1236	0	0
4225	ENSG00000164764	14.8305	-5.62299	2.58614	-2.17428	0.0296842	1.52748	0.0809657	1.0917	SBSPON	28.3843	30.9378	0	0
4233	ENSG00000146039	14.8241	-5.62236	2.58761	-2.1728	0.0297951	1.52586	0.0811539	1.09069	SLC17A4	25.9161	33.3803	0	0
3382	ENSG00000175274	38.6918	-5.62098	2.35412	-2.38772	0.0169534	1.77074	0.0578671	1.23757	TP53I11	85.1528	67.1676	0	2.44697
3333	ENSG00000091128	45.1772	-5.62096	2.34325	-2.39879	0.0164495	1.78385	0.0569562	1.24446	LAMB4	84.7415	91.5922	4.37513	0
3379	ENSG00000139722	38.6629	-5.61985	2.35276	-2.38862	0.016912	1.77181	0.0577746	1.23826	VPS37B	74.0459	78.1586	0	2.44697
4266	ENSG00000232530	14.7513	-5.61524	2.5934	-2.16521	0.0303719	1.51753	0.0822141	1.08505	LIF-AS1	37.023	21.9821	0	0
3352	ENSG00000146733	44.9736	-5.61426	2.34342	-2.39575	0.0165863	1.78025	0.0571002	1.24336	PSPH	84.7415	90.778	4.37513	0
4248	ENSG00000111011	14.7395	-5.61409	2.5879	-2.16936	0.0300553	1.52208	0.0816056	1.08828	RSRC2	32.4979	26.46	0	0
4246	ENSG00000260123	14.7384	-5.61399	2.58765	-2.16954	0.0300421	1.52227	0.081598	1.08832	AC013565.1	32.0866	26.867	0	0
4242	ENSG00000248702	14.7352	-5.61368	2.58711	-2.16986	0.0300174	1.52263	0.0815976	1.08832	AC005921.1	30.8525	28.0883	0	0
4241	ENSG00000211945	14.732	-5.61336	2.58693	-2.16989	0.0300149	1.52266	0.0815976	1.08832	IGHV1-18	29.6184	29.3095	0	0
4243	ENSG00000215452	14.7298	-5.61316	2.587	-2.16976	0.0300254	1.52251	0.0815976	1.08832	ZNF663P	28.7956	30.1236	0	0
4244	ENSG00000268922	14.7298	-5.61316	2.587	-2.16976	0.0300254	1.52251	0.0815976	1.08832	AC012616.1	28.7956	30.1236	0	0
4247	ENSG00000204873	14.7277	-5.61295	2.58722	-2.16949	0.0300457	1.52222	0.081598	1.08832	KRTAP9-3	27.9729	30.9378	0	0
4252	ENSG00000113845	14.7245	-5.61263	2.58785	-2.16884	0.0300948	1.52151	0.0816397	1.0881	TIMMDC1	26.7388	32.159	0	0
3358	ENSG00000112214	44.8751	-5.61101	2.34343	-2.39435	0.0166497	1.77859	0.057223	1.24243	FHL5	85.9756	89.1497	4.37513	0
2662	ENSG00000180509	99.4923	-5.61062	2.1694	-2.58625	0.00970273	2.01311	0.0419389	1.37738	KCNE1	200.335	188.883	8.75026	0
3399	ENSG00000148153	38.3812	-5.60917	2.35413	-2.38269	0.0171866	1.76481	0.0583952	1.23362	INIP	83.096	67.9817	0	2.44697
4275	ENSG00000227550	14.642	-5.60452	2.5906	-2.1634	0.0305103	1.51555	0.082324	1.08447	TRBV7-5	34.1434	24.4246	0	0
4276	ENSG00000261097	14.642	-5.60452	2.5906	-2.1634	0.0305103	1.51555	0.082324	1.08447	LINC00563	34.1434	24.4246	0	0
4273	ENSG00000103067	14.6409	-5.60441	2.59016	-2.16373	0.0304851	1.51591	0.0823103	1.08455	ESRP2	33.732	24.8317	0	0
4274	ENSG00000231412	14.6409	-5.60441	2.59016	-2.16373	0.0304851	1.51591	0.0823103	1.08455	AC005392.2	33.732	24.8317	0	0
4259	ENSG00000226813	14.6345	-5.60378	2.58837	-2.16499	0.0303886	1.51729	0.0822141	1.08505	LINC01941	31.2638	27.2741	0	0
4262	ENSG00000124731	14.6345	-5.60378	2.58837	-2.16499	0.0303886	1.51729	0.0822141	1.08505	TREM1	31.2638	27.2741	0	0
4265	ENSG00000167178	14.6334	-5.60368	2.58821	-2.16508	0.0303815	1.51739	0.0822141	1.08505	ISLR2	30.8525	27.6812	0	0
4258	ENSG00000243238	14.6313	-5.60347	2.58801	-2.16517	0.0303747	1.51749	0.0822141	1.08505	IGKV2-30	30.0297	28.4953	0	0
4264	ENSG00000253635	14.6281	-5.60315	2.58799	-2.16506	0.0303834	1.51736	0.0822141	1.08505	IGHVIII-67-3	28.7956	29.7166	0	0
4257	ENSG00000237720	14.6259	-5.60294	2.58818	-2.16482	0.0304016	1.5171	0.0822141	1.08505	AC011995.2	27.9729	30.5307	0	0
4269	ENSG00000259704	14.6238	-5.60273	2.58853	-2.16445	0.0304299	1.5167	0.0822658	1.08478	AC124248.1	27.1502	31.3449	0	0
4268	ENSG00000255995	14.6227	-5.60263	2.58876	-2.16421	0.0304479	1.51644	0.0822658	1.08478	AP002795.1	26.7388	31.752	0	0
4271	ENSG00000212475	14.6205	-5.60242	2.58934	-2.16365	0.0304916	1.51582	0.0823103	1.08455	RNU6-400P	25.9161	32.5661	0	0
2813	ENSG00000157625	67.5291	-5.59851	2.20262	-2.54175	0.0110299	1.95743	0.0451911	1.34495	TAB3	137.808	127.415	0	4.89393
3389	ENSG00000183255	44.3909	-5.59476	2.34498	-2.38584	0.01704	1.76853	0.0580483	1.23621	PTTG1IP	95.437	77.7516	4.37513	0
4298	ENSG00000236783	14.5413	-5.59456	2.59243	-2.15804	0.0309249	1.50969	0.0830173	1.08083	RPS15AP27	34.5548	23.6104	0	0
4299	ENSG00000256022	14.5413	-5.59456	2.59243	-2.15804	0.0309249	1.50969	0.0830173	1.08083	LINC02411	34.5548	23.6104	0	0
4283	ENSG00000251825	14.5316	-5.59361	2.58933	-2.16026	0.0307528	1.51212	0.0827846	1.08205	RN7SKP19	30.8525	27.2741	0	0
4284	ENSG00000163686	14.5295	-5.5934	2.58908	-2.16038	0.0307433	1.51225	0.0827846	1.08205	ABHD6	30.0297	28.0883	0	0
4288	ENSG00000127995	14.5274	-5.59319	2.589	-2.16037	0.0307441	1.51224	0.0827846	1.08205	CASD1	29.207	28.9024	0	0
4286	ENSG00000145907	14.5241	-5.59287	2.58916	-2.16011	0.0307644	1.51195	0.0827846	1.08205	G3BP1	27.9729	30.1236	0	0
4291	ENSG00000263860	14.5241	-5.59287	2.58916	-2.16011	0.0307644	1.51195	0.0827846	1.08205	AC011840.3	27.9729	30.1236	0	0
4295	ENSG00000176970	14.5198	-5.59245	2.58994	-2.15929	0.0308274	1.51106	0.082829	1.08182	RPL7L1P11	26.3274	31.752	0	0
4296	ENSG00000231298	14.5188	-5.59234	2.59024	-2.15901	0.0308497	1.51075	0.0828705	1.0816	MANCR	25.9161	32.159	0	0
2828	ENSG00000182022	67.2131	-5.59162	2.20262	-2.53862	0.011129	1.95354	0.0453514	1.34341	CHST15	133.694	130.264	0	4.89393
3397	ENSG00000226527	44.1595	-5.58714	2.34417	-2.38342	0.0171527	1.76567	0.0583008	1.23433	AP000289.1	84.7415	87.5214	4.37513	0
3402	ENSG00000156802	44.0706	-5.58412	2.34443	-2.38187	0.0172251	1.76384	0.0584653	1.2331	ATAD2	89.6779	82.2294	4.37513	0
4312	ENSG00000199220	14.4234	-5.58283	2.59009	-2.15546	0.0311259	1.50688	0.0833167	1.07927	RF00019	28.3843	29.3095	0	0
4313	ENSG00000269543	14.4224	-5.58272	2.59017	-2.15535	0.0311341	1.50676	0.0833203	1.07925	AC074135.2	27.9729	29.7166	0	0
3443	ENSG00000129159	37.6591	-5.58133	2.35462	-2.37037	0.0177702	1.75031	0.0596133	1.22466	KCNC1	79.3937	68.7959	0	2.44697
4326	ENSG00000137634	14.3281	-5.57326	2.59164	-2.15047	0.0315179	1.50144	0.0840315	1.07556	NXPE4	30.8525	26.46	0	0
4327	ENSG00000258894	14.3281	-5.57326	2.59164	-2.15047	0.0315179	1.50144	0.0840315	1.07556	AL358913.2	30.8525	26.46	0	0
4325	ENSG00000235147	14.3249	-5.57294	2.59121	-2.15071	0.031499	1.5017	0.0840315	1.07556	AC128677.1	29.6184	27.6812	0	0
4328	ENSG00000229222	14.3174	-5.57219	2.59161	-2.15009	0.0315483	1.50102	0.0840756	1.07533	KRT18P4	26.7388	30.5307	0	0
4329	ENSG00000248727	14.3163	-5.57208	2.59183	-2.14986	0.0315661	1.50078	0.0841045	1.07518	LINC01948	26.3274	30.9378	0	0
4331	ENSG00000231821	14.3152	-5.57197	2.59209	-2.1496	0.0315866	1.5005	0.0841221	1.07509	NPM1P48	25.9161	31.3449	0	0
3428	ENSG00000007341	43.6646	-5.57035	2.34502	-2.3754	0.0175302	1.75621	0.0590698	1.22863	ST7L	90.0892	80.194	4.37513	0
2853	ENSG00000171811	66.1868	-5.56905	2.20311	-2.52781	0.0114777	1.94015	0.0463665	1.3338	CFAP46	130.403	129.45	0	4.89393
3474	ENSG00000124780	37.2231	-5.56427	2.35519	-2.36255	0.0181496	1.74113	0.0602844	1.2198	KCNK17	68.2868	78.1586	0	2.44697
3476	ENSG00000198373	37.2231	-5.56427	2.35519	-2.36255	0.0181496	1.74113	0.0602844	1.2198	WWP2	68.2868	78.1586	0	2.44697
2411	ENSG00000069974	126.941	-5.56369	2.08593	-2.66725	0.00764757	2.11648	0.0364124	1.43875	RAB27A	245.997	251.98	0	9.78786
4339	ENSG00000169871	14.2253	-5.56287	2.59263	-2.14564	0.0319015	1.49619	0.0847626	1.0718	TRIM56	30.4411	26.46	0	0
4340	ENSG00000235281	14.2253	-5.56287	2.59263	-2.14564	0.0319015	1.49619	0.0847626	1.0718	AL713851.1	30.4411	26.46	0	0
4342	ENSG00000187272	14.221	-5.56243	2.59221	-2.14583	0.0318866	1.49639	0.0847626	1.0718	KRTAP9-8	28.7956	28.0883	0	0
4341	ENSG00000170454	14.2188	-5.56222	2.59224	-2.14572	0.0318956	1.49627	0.0847626	1.0718	KRT75	27.9729	28.9024	0	0
4338	ENSG00000246016	14.2178	-5.56211	2.59232	-2.14561	0.0319041	1.49615	0.0847626	1.0718	LINC01513	27.5615	29.3095	0	0
4343	ENSG00000223047	14.2167	-5.562	2.59244	-2.14547	0.0319154	1.496	0.084774	1.07174	RNU6-847P	27.1502	29.7166	0	0
4345	ENSG00000254723	14.2113	-5.56146	2.59367	-2.14424	0.0320133	1.49467	0.0849781	1.07069	OR4A12P	25.0933	31.752	0	0
1720	ENSG00000258628	192.746	-5.55994	1.87047	-2.97249	0.00295399	2.52959	0.0196873	1.70581	AC126603.1	367.761	387.13	8.75026	7.3409
2564	ENSG00000103888	96.0547	-5.55431	2.12188	-2.61763	0.00885415	2.05285	0.0396879	1.40134	CEMIP	187.994	188.883	0	7.3409
4356	ENSG00000250969	14.1246	-5.55262	2.59407	-2.1405	0.0323144	1.4906	0.0853938	1.06857	AC097658.2	30.8525	25.6458	0	0
4361	ENSG00000256614	14.1246	-5.55262	2.59407	-2.1405	0.0323144	1.4906	0.0853938	1.06857	AK6P1	30.8525	25.6458	0	0
4362	ENSG00000223732	14.1246	-5.55262	2.59407	-2.1405	0.0323144	1.4906	0.0853938	1.06857	AL359706.1	30.8525	25.6458	0	0
4364	ENSG00000173231	14.1235	-5.55251	2.59384	-2.14065	0.0323021	1.49077	0.0853938	1.06857	TERF1P1	30.4411	26.0529	0	0
4360	ENSG00000254771	14.1224	-5.5524	2.59365	-2.14077	0.0322927	1.4909	0.0853938	1.06857	AP001893.2	30.0297	26.46	0	0
4365	ENSG00000232777	14.1214	-5.55229	2.5935	-2.14085	0.0322861	1.49098	0.0853938	1.06857	MRPL51P2	29.6184	26.867	0	0
4357	ENSG00000154124	14.1203	-5.55218	2.59339	-2.1409	0.0322823	1.49104	0.0853938	1.06857	OTULIN	29.207	27.2741	0	0
4358	ENSG00000253067	14.1203	-5.55218	2.59339	-2.1409	0.0322823	1.49104	0.0853938	1.06857	RF00285	29.207	27.2741	0	0
4359	ENSG00000188828	14.1138	-5.55153	2.59362	-2.14045	0.032318	1.49056	0.0853938	1.06857	GLRA4	26.7388	29.7166	0	0
4363	ENSG00000238034	14.1138	-5.55153	2.59362	-2.14045	0.032318	1.49056	0.0853938	1.06857	AL109807.1	26.7388	29.7166	0	0
3464	ENSG00000198959	43.039	-5.54895	2.34536	-2.36593	0.017985	1.74509	0.0599681	1.22208	TGM2	84.3301	83.4506	4.37513	0
4386	ENSG00000054938	14.026	-5.54251	2.59637	-2.13471	0.0327844	1.48433	0.0862308	1.06434	CHRDL2	32.0866	24.0175	0	0
4385	ENSG00000248669	14.0239	-5.54229	2.59564	-2.13524	0.0327418	1.4849	0.0861376	1.06481	AC116562.2	31.2638	24.8317	0	0
4382	ENSG00000187173	14.0228	-5.54218	2.59533	-2.13544	0.0327249	1.48512	0.0861224	1.06488	LCE2A	30.8525	25.2387	0	0
3473	ENSG00000084093	42.8397	-5.54204	2.34567	-2.36267	0.0181439	1.74127	0.0602844	1.2198	REST	85.9756	81.0082	4.37513	0
4378	ENSG00000196944	14.0174	-5.54164	2.59447	-2.13594	0.0326839	1.48567	0.0860696	1.06515	OR2T4	28.7956	27.2741	0	0
4381	ENSG00000258817	14.0164	-5.54153	2.59442	-2.13594	0.0326843	1.48566	0.0860696	1.06515	OR4C13	28.3843	27.6812	0	0
4380	ENSG00000227443	14.0153	-5.54142	2.59442	-2.1359	0.0326875	1.48562	0.0860696	1.06515	AL137022.1	27.9729	28.0883	0	0
4383	ENSG00000180776	14.011	-5.54098	2.59483	-2.13539	0.0327289	1.48507	0.0861224	1.06488	ZDHHC20	26.3274	29.7166	0	0
3512	ENSG00000120784	36.6297	-5.54071	2.35576	-2.35198	0.0186736	1.72877	0.061376	1.212	ZFP30	74.8687	69.203	0	2.44697
3511	ENSG00000259149	36.6189	-5.54028	2.35565	-2.35191	0.0186771	1.72869	0.061376	1.212	AL445074.1	70.755	73.2737	0	2.44697
2597	ENSG00000214013	94.9438	-5.53723	2.12225	-2.60913	0.00907725	2.04205	0.0402116	1.39565	GANC	191.285	181.149	0	7.3409
3516	ENSG00000169783	36.5161	-5.53616	2.35581	-2.35	0.0187735	1.72645	0.0616044	1.21039	LINGO1	70.3436	73.2737	0	2.44697
3519	ENSG00000143333	36.5054	-5.53574	2.35642	-2.34922	0.0188128	1.72555	0.0616418	1.21012	RGS16	66.23	77.3445	0	2.44697
3491	ENSG00000101216	42.6201	-5.53438	2.34598	-2.35909	0.0183198	1.73708	0.0605674	1.21776	GMEB2	79.8051	86.3002	4.37513	0
1778	ENSG00000128739	231.584	-5.53282	1.88245	-2.93916	0.00329102	2.48267	0.0211938	1.67379	SNRPN	459.496	447.784	4.37513	14.6818
4419	ENSG00000176102	13.9318	-5.53278	2.60198	-2.12637	0.0334722	1.47532	0.0873943	1.05852	CSTF3	34.9661	20.7609	0	0
3529	ENSG00000188706	36.4229	-5.53241	2.35599	-2.34823	0.018863	1.72439	0.0617318	1.20949	ZDHHC9	73.6346	69.61	0	2.44697
4408	ENSG00000110079	13.9253	-5.53212	2.59821	-2.1292	0.0332373	1.47837	0.0869688	1.06064	MS4A4A	32.4979	23.2033	0	0
4409	ENSG00000100226	13.9253	-5.53212	2.59821	-2.1292	0.0332373	1.47837	0.0869688	1.06064	GTPBP1	32.4979	23.2033	0	0
4402	ENSG00000259442	13.92	-5.53157	2.59634	-2.13052	0.0331283	1.4798	0.0868056	1.06145	AC105339.3	30.4411	25.2387	0	0
4401	ENSG00000228304	13.9189	-5.53146	2.5961	-2.13068	0.0331155	1.47997	0.0868056	1.06145	OR4K6P	30.0297	25.6458	0	0
4394	ENSG00000182330	13.9157	-5.53112	2.59564	-2.13093	0.0330948	1.48024	0.0868056	1.06145	PRAMEF8	28.7956	26.867	0	0
4396	ENSG00000272085	13.9146	-5.53101	2.59557	-2.13094	0.0330937	1.48025	0.0868056	1.06145	AC091979.2	28.3843	27.2741	0	0
4395	ENSG00000256043	13.9125	-5.53079	2.59556	-2.13087	0.0331003	1.48017	0.0868056	1.06145	CTSO	27.5615	28.0883	0	0
4400	ENSG00000257940	13.9125	-5.53079	2.59556	-2.13087	0.0331003	1.48017	0.0868056	1.06145	AC079598.1	27.5615	28.0883	0	0
4397	ENSG00000272113	13.9092	-5.53046	2.59587	-2.13048	0.033132	1.47975	0.0868056	1.06145	RF00019	26.3274	29.3095	0	0
4399	ENSG00000255229	13.9092	-5.53046	2.59587	-2.13048	0.033132	1.47975	0.0868056	1.06145	AC069287.3	26.3274	29.3095	0	0
2372	ENSG00000100426	78.0081	-5.53028	2.06562	-2.67729	0.00742196	2.12948	0.0359033	1.44487	ZBED4	146.858	158.353	4.37513	2.44697
4404	ENSG00000188368	13.9071	-5.53024	2.5963	-2.13005	0.0331678	1.47928	0.0868807	1.06108	PRR19	25.5047	30.1236	0	0
4407	ENSG00000213822	13.9049	-5.53002	2.5969	-2.12947	0.0332155	1.47866	0.0869493	1.06073	CEACAM18	24.682	30.9378	0	0
3549	ENSG00000145832	36.2129	-5.52393	2.35623	-2.34439	0.0190582	1.71992	0.0618764	1.20847	SLC25A48	71.1664	71.2383	0	2.44697
4427	ENSG00000234275	13.8203	-5.5212	2.5983	-2.12493	0.0335928	1.47375	0.0874452	1.05826	AC017053.1	31.2638	24.0175	0	0
4429	ENSG00000127419	13.8203	-5.5212	2.5983	-2.12493	0.0335928	1.47375	0.0874452	1.05826	TMEM175	31.2638	24.0175	0	0
4431	ENSG00000219930	13.8203	-5.5212	2.5983	-2.12493	0.0335928	1.47375	0.0874452	1.05826	GAPDHP67	31.2638	24.0175	0	0
4425	ENSG00000163354	13.8171	-5.52087	2.59737	-2.12556	0.0335398	1.47444	0.0874388	1.0583	DCST2	30.0297	25.2387	0	0
4426	ENSG00000258549	13.8171	-5.52087	2.59737	-2.12556	0.0335398	1.47444	0.0874388	1.0583	AL161713.1	30.0297	25.2387	0	0
4420	ENSG00000207084	13.8128	-5.52042	2.59674	-2.1259	0.0335114	1.47481	0.0874288	1.05835	RF00139	28.3843	26.867	0	0
4423	ENSG00000148344	13.8128	-5.52042	2.59674	-2.1259	0.0335114	1.47481	0.0874288	1.05835	PTGES	28.3843	26.867	0	0
4421	ENSG00000133561	13.8118	-5.52031	2.5967	-2.1259	0.0335118	1.4748	0.0874288	1.05835	GIMAP6	27.9729	27.2741	0	0
4424	ENSG00000230440	13.8096	-5.52009	2.59673	-2.12578	0.0335215	1.47468	0.0874288	1.05835	AL391119.1	27.1502	28.0883	0	0
3553	ENSG00000117408	36.1144	-5.51994	2.35643	-2.3425	0.0191548	1.71772	0.0620405	1.20732	IPO13	72.4005	69.61	0	2.44697
4430	ENSG00000171209	13.8053	-5.51964	2.59733	-2.12512	0.0335767	1.47396	0.0874452	1.05826	CSN3	25.5047	29.7166	0	0
4440	ENSG00000258822	13.7978	-5.51886	2.60011	-2.12255	0.0337914	1.47119	0.0878	1.05651	OR4K16P	22.6251	32.5661	0	0
1924	ENSG00000099968	139.596	-5.51595	1.92718	-2.86219	0.00420726	2.376	0.0251129	1.6001	BCL2L13	269.856	276.812	4.37513	7.3409
2630	ENSG00000124302	93.384	-5.51289	2.12265	-2.59718	0.00939932	2.0269	0.041097	1.38619	CHST8	178.533	187.662	0	7.3409
2408	ENSG00000139083	77.013	-5.51133	2.06591	-2.66775	0.00763614	2.11713	0.0364124	1.43875	ETV6	155.496	145.733	4.37513	2.44697
4457	ENSG00000251470	13.7218	-5.51087	2.60112	-2.11866	0.0341196	1.467	0.0882661	1.05421	ASNSP4	32.4979	22.3892	0	0
4459	ENSG00000172123	13.7218	-5.51087	2.60112	-2.11866	0.0341196	1.467	0.0882661	1.05421	SLFN12	32.4979	22.3892	0	0
4454	ENSG00000053770	13.7186	-5.51054	2.59969	-2.11969	0.0340318	1.46811	0.0881522	1.05477	AP5M1	31.2638	23.6104	0	0
4449	ENSG00000251399	13.7175	-5.51043	2.5993	-2.11996	0.0340091	1.46841	0.0881408	1.05482	AC092542.1	30.8525	24.0175	0	0
4452	ENSG00000171446	13.7175	-5.51043	2.5993	-2.11996	0.0340091	1.46841	0.0881408	1.05482	KRT27	30.8525	24.0175	0	0
4453	ENSG00000158470	13.7175	-5.51043	2.5993	-2.11996	0.0340091	1.46841	0.0881408	1.05482	B4GALT5	30.8525	24.0175	0	0
4444	ENSG00000237964	13.7089	-5.50953	2.59785	-2.1208	0.0339385	1.46931	0.0881178	1.05494	AC068042.1	27.5615	27.2741	0	0
4446	ENSG00000042429	13.7068	-5.5093	2.59793	-2.12065	0.0339514	1.46914	0.0881217	1.05492	MED17	26.7388	28.0883	0	0
2951	ENSG00000141068	63.5312	-5.50898	2.20455	-2.49891	0.0124575	1.90457	0.0486997	1.31247	KSR1	126.701	122.53	0	4.89393
3545	ENSG00000228522	41.8306	-5.50646	2.34768	-2.34549	0.0190021	1.7212	0.0617616	1.20928	AL845321.1	89.2665	73.6808	4.37513	0
3550	ENSG00000160838	41.7245	-5.50273	2.34749	-2.34409	0.0190737	1.71957	0.0619101	1.20824	LRRC71	87.621	74.902	4.37513	0
3588	ENSG00000227305	35.613	-5.49946	2.35777	-2.33248	0.0196755	1.70607	0.063186	1.19938	AC073188.2	75.28	64.7251	0	2.44697
4469	ENSG00000134453	13.6082	-5.49889	2.59909	-2.1157	0.0343702	1.46382	0.088716	1.052	RBM17	27.9729	26.46	0	0
4466	ENSG00000249620	13.6061	-5.49867	2.59904	-2.11566	0.0343741	1.46377	0.088716	1.052	AC106774.2	27.1502	27.2741	0	0
3587	ENSG00000024526	35.5927	-5.49861	2.35734	-2.33255	0.019672	1.70615	0.063186	1.19938	DEPDC1	67.4641	72.4596	0	2.44697
2440	ENSG00000119383	76.2866	-5.49734	2.06604	-2.66081	0.00779533	2.10817	0.0366374	1.43607	PTPA	150.149	148.176	4.37513	2.44697
2844	ENSG00000176294	92.1048	-5.4965	2.17118	-2.53158	0.0113551	1.94481	0.0460094	1.33715	OR4N2	177.299	182.37	8.75026	0
3562	ENSG00000204547	41.5178	-5.49535	2.34759	-2.34085	0.0192398	1.7158	0.0622326	1.20598	DEFB122	86.3869	75.3091	4.37513	0
3595	ENSG00000254130	35.5059	-5.49503	2.3576	-2.33077	0.0197654	1.70409	0.0633525	1.19824	LINC01947	73.2232	66.3534	0	2.44697
4495	ENSG00000219773	13.514	-5.48886	2.60211	-2.10938	0.0349114	1.45703	0.0896063	1.04766	RPSAP45	30.8525	23.2033	0	0
4494	ENSG00000204869	13.5129	-5.48874	2.60172	-2.10966	0.0348876	1.45733	0.089564	1.04787	IGFL4	30.4411	23.6104	0	0
4487	ENSG00000108963	13.5086	-5.48829	2.60061	-2.11039	0.0348249	1.45811	0.0894876	1.04824	DPH1	28.7956	25.2387	0	0
4483	ENSG00000240204	13.5075	-5.48818	2.60044	-2.11048	0.0348172	1.45821	0.0894876	1.04824	SMKR1	28.3843	25.6458	0	0
4480	ENSG00000251338	13.5054	-5.48795	2.60025	-2.11054	0.0348116	1.45828	0.0894876	1.04824	AC006499.7	27.5615	26.46	0	0
4485	ENSG00000225105	13.5054	-5.48795	2.60025	-2.11054	0.0348116	1.45828	0.0894876	1.04824	LINC01076	27.5615	26.46	0	0
4490	ENSG00000269181	13.5054	-5.48795	2.60025	-2.11054	0.0348116	1.45828	0.0894876	1.04824	AC020914.5	27.5615	26.46	0	0
4489	ENSG00000171403	13.5043	-5.48783	2.60023	-2.11052	0.0348136	1.45825	0.0894876	1.04824	KRT9	27.1502	26.867	0	0
4482	ENSG00000164610	13.5022	-5.48761	2.60031	-2.11036	0.0348271	1.45808	0.0894876	1.04824	RP9	26.3274	27.6812	0	0
4491	ENSG00000181817	13.5	-5.48738	2.60058	-2.11006	0.0348533	1.45776	0.0895055	1.04815	LSM10	25.5047	28.4953	0	0
4497	ENSG00000242324	13.4957	-5.48692	2.60167	-2.109	0.0349446	1.45662	0.089656	1.04742	AL049634.1	23.8592	30.1236	0	0
3010	ENSG00000175785	62.4085	-5.48281	2.20522	-2.48629	0.0129084	1.88913	0.0495033	1.30537	PRIMA1	125.467	119.273	0	4.89393
4527	ENSG00000135775	13.4208	-5.47887	2.60879	-2.10015	0.0357152	1.44715	0.0906973	1.04241	COG2	34.1434	19.5397	0	0
4517	ENSG00000253920	13.4111	-5.47784	2.60315	-2.10431	0.0353512	1.4516	0.0902948	1.04434	IGLV3-31	30.4411	23.2033	0	0
4514	ENSG00000213708	13.4079	-5.47749	2.60216	-2.10498	0.0352931	1.45231	0.0901927	1.04483	SLC16A14P1	29.207	24.4246	0	0
4506	ENSG00000223935	13.4068	-5.47738	2.60192	-2.10513	0.0352804	1.45247	0.0901899	1.04484	LGALSL-DT	28.7956	24.8317	0	0
4508	ENSG00000102837	13.4068	-5.47738	2.60192	-2.10513	0.0352804	1.45247	0.0901899	1.04484	OLFM4	28.7956	24.8317	0	0
4510	ENSG00000211780	13.4068	-5.47738	2.60192	-2.10513	0.0352804	1.45247	0.0901899	1.04484	TRAV6	28.7956	24.8317	0	0
4513	ENSG00000130202	13.4068	-5.47738	2.60192	-2.10513	0.0352804	1.45247	0.0901899	1.04484	NECTIN2	28.7956	24.8317	0	0
4511	ENSG00000260073	13.4058	-5.47726	2.60174	-2.10523	0.0352709	1.45258	0.0901899	1.04484	AC023824.1	28.3843	25.2387	0	0
4507	ENSG00000232590	13.4047	-5.47715	2.60159	-2.1053	0.0352648	1.45266	0.0901899	1.04484	AL451127.1	27.9729	25.6458	0	0
4505	ENSG00000143977	13.4015	-5.47681	2.60145	-2.10529	0.0352659	1.45264	0.0901899	1.04484	SNRPG	26.7388	26.867	0	0
4509	ENSG00000260992	13.4015	-5.47681	2.60145	-2.10529	0.0352659	1.45264	0.0901899	1.04484	DOCK9-DT	26.7388	26.867	0	0
4512	ENSG00000266950	13.4004	-5.47669	2.60149	-2.10521	0.0352728	1.45256	0.0901899	1.04484	AC008752.1	26.3274	27.2741	0	0
4515	ENSG00000149443	13.3982	-5.47646	2.60172	-2.10494	0.0352964	1.45227	0.0901927	1.04483	C20orf78	25.5047	28.0883	0	0
4516	ENSG00000069329	13.3961	-5.47623	2.60213	-2.10452	0.035333	1.45182	0.0902674	1.04447	VPS35	24.682	28.9024	0	0
3638	ENSG00000256087	35.0013	-5.47406	2.35899	-2.3205	0.0203136	1.69221	0.0643567	1.19141	ZNF432	74.8687	62.6897	0	2.44697
3041	ENSG00000184992	61.8054	-5.46859	2.2059	-2.47907	0.0131724	1.88034	0.050051	1.30059	BRI3BP	128.346	113.981	0	4.89393
4552	ENSG00000225194	13.3093	-5.46685	2.60462	-2.09891	0.0358251	1.44581	0.0907339	1.04223	LINC00092	30.4411	22.7963	0	0
4548	ENSG00000113578	13.3072	-5.46662	2.60385	-2.09944	0.0357785	1.44638	0.0907079	1.04235	FGF1	29.6184	23.6104	0	0
4550	ENSG00000238041	13.3061	-5.4665	2.60354	-2.09964	0.0357603	1.4466	0.0907079	1.04235	AP004245.1	29.207	24.0175	0	0
4536	ENSG00000248720	13.3029	-5.46615	2.6029	-2.10003	0.0357263	1.44701	0.0906973	1.04241	RFPL4AP5	27.9729	25.2387	0	0
4541	ENSG00000270975	13.3029	-5.46615	2.6029	-2.10003	0.0357263	1.44701	0.0906973	1.04241	MAGOH3P	27.9729	25.2387	0	0
4532	ENSG00000197061	13.3018	-5.46604	2.60277	-2.10008	0.0357217	1.44707	0.0906973	1.04241	HIST1H4C	27.5615	25.6458	0	0
4533	ENSG00000234753	13.3018	-5.46604	2.60277	-2.10008	0.0357217	1.44707	0.0906973	1.04241	FOXP4-AS1	27.5615	25.6458	0	0
4535	ENSG00000133739	13.2997	-5.46581	2.60268	-2.10007	0.0357224	1.44706	0.0906973	1.04241	LRRCC1	26.7388	26.46	0	0
4544	ENSG00000268555	13.2997	-5.46581	2.60268	-2.10007	0.0357224	1.44706	0.0906973	1.04241	AC123912.4	26.7388	26.46	0	0
4529	ENSG00000213295	13.2986	-5.46569	2.6027	-2.10001	0.0357278	1.44699	0.0906973	1.04241	RPL22P10	26.3274	26.867	0	0
4538	ENSG00000219061	13.2986	-5.46569	2.6027	-2.10001	0.0357278	1.44699	0.0906973	1.04241	TRIM51FP	26.3274	26.867	0	0
4539	ENSG00000185610	13.2986	-5.46569	2.6027	-2.10001	0.0357278	1.44699	0.0906973	1.04241	DBX2	26.3274	26.867	0	0
4540	ENSG00000252850	13.2986	-5.46569	2.6027	-2.10001	0.0357278	1.44699	0.0906973	1.04241	RNU1-117P	26.3274	26.867	0	0
4546	ENSG00000242082	13.2986	-5.46569	2.6027	-2.10001	0.0357278	1.44699	0.0906973	1.04241	SLC5A4-AS1	26.3274	26.867	0	0
4542	ENSG00000188895	13.2965	-5.46546	2.60288	-2.09978	0.0357485	1.44674	0.0906973	1.04241	MSL1	25.5047	27.6812	0	0
4543	ENSG00000167861	13.2965	-5.46546	2.60288	-2.09978	0.0357485	1.44674	0.0906973	1.04241	HID1	25.5047	27.6812	0	0
4549	ENSG00000229459	13.2943	-5.46523	2.60325	-2.09939	0.0357827	1.44633	0.0907079	1.04235	AC023669.1	24.682	28.4953	0	0
4553	ENSG00000254699	13.2922	-5.465	2.60381	-2.09885	0.0358304	1.44575	0.0907339	1.04223	AP003097.2	23.8592	29.3095	0	0
3616	ENSG00000198393	40.5815	-5.46146	2.34825	-2.32576	0.0200313	1.69829	0.0638375	1.19492	ZNF26	78.571	79.3799	4.37513	0
3663	ENSG00000255279	34.6907	-5.46097	2.35918	-2.31478	0.020625	1.68561	0.0648928	1.1878	AC023442.3	72.8118	63.5039	0	2.44697
3626	ENSG00000187889	40.4915	-5.45811	2.34866	-2.32392	0.0201296	1.69616	0.0639825	1.19394	FYB2	83.096	74.495	4.37513	0
1706	ENSG00000259048	266.153	-5.45675	1.83156	-2.97929	0.00288917	2.53923	0.0193791	1.71267	AL392023.2	534.776	506.403	8.75026	14.6818
3674	ENSG00000254161	34.5599	-5.45545	2.35978	-2.31184	0.0207863	1.68222	0.0652138	1.18566	IGLVIV-65	61.7049	74.0879	0	2.44697
4576	ENSG00000138160	13.2044	-5.45542	2.60495	-2.09425	0.0362377	1.44084	0.0913451	1.03931	KIF11	29.207	23.6104	0	0
4567	ENSG00000222004	13.2033	-5.45531	2.60466	-2.09444	0.0362209	1.44104	0.0913407	1.03934	C7orf71	28.7956	24.0175	0	0
4571	ENSG00000258799	13.2033	-5.45531	2.60466	-2.09444	0.0362209	1.44104	0.0913407	1.03934	ZNF519P2	28.7956	24.0175	0	0
4569	ENSG00000236800	13.2022	-5.45519	2.60442	-2.09459	0.0362076	1.4412	0.0913407	1.03934	AC068898.1	28.3843	24.4246	0	0
1527	ENSG00000182256	1054.93	-5.45513	1.75103	-3.11539	0.00183703	2.73588	0.0137886	1.86048	GABRG3	2056.01	2069.98	35.001	58.7272
4566	ENSG00000186446	13.2011	-5.45507	2.60423	-2.0947	0.0361977	1.44132	0.0913407	1.03934	ZNF501	27.9729	24.8317	0	0
4572	ENSG00000259252	13.2011	-5.45507	2.60423	-2.0947	0.0361977	1.44132	0.0913407	1.03934	AC026583.1	27.9729	24.8317	0	0
4573	ENSG00000128245	13.199	-5.45484	2.60398	-2.09481	0.0361882	1.44143	0.0913407	1.03934	YWHAH	27.1502	25.6458	0	0
4568	ENSG00000253840	13.1979	-5.45473	2.60393	-2.0948	0.0361886	1.44143	0.0913407	1.03934	AC044836.1	26.7388	26.0529	0	0
4570	ENSG00000239883	13.1958	-5.45449	2.60398	-2.09468	0.0361995	1.4413	0.0913407	1.03934	PARGP1	25.9161	26.867	0	0
3629	ENSG00000227711	40.3801	-5.45405	2.34851	-2.32235	0.0202142	1.69434	0.0642009	1.19246	AL451054.1	79.3937	77.7516	4.37513	0
4579	ENSG00000204277	13.1883	-5.45368	2.60564	-2.09303	0.0363463	1.43954	0.0915788	1.03821	LINC01993	23.0365	29.7166	0	0
3634	ENSG00000166272	40.274	-5.45013	2.34864	-2.32055	0.020311	1.69227	0.0643567	1.19141	WBP1L	77.7482	78.9728	4.37513	0
3685	ENSG00000257402	34.3779	-5.44767	2.35935	-2.30897	0.0209451	1.67892	0.0654452	1.18412	KRT126P	69.9323	65.1322	0	2.44697
3686	ENSG00000076513	34.3779	-5.44767	2.35935	-2.30897	0.0209451	1.67892	0.0654452	1.18412	ANKRD13A	69.9323	65.1322	0	2.44697
3645	ENSG00000136689	40.1851	-5.44679	2.34908	-2.31869	0.020412	1.69012	0.064541	1.19016	IL1RN	82.6846	73.6808	4.37513	0
3644	ENSG00000259404	40.1798	-5.44663	2.34885	-2.31885	0.0204033	1.6903	0.0645304	1.19024	EFL1P1	80.6278	75.7162	4.37513	0
4611	ENSG00000225712	13.1133	-5.44543	2.61244	-2.08442	0.0371217	1.43037	0.0928964	1.032	ATP5MC2P1	33.3207	19.1326	0	0
4597	ENSG00000269565	13.1015	-5.44414	2.60609	-2.08901	0.0367066	1.43526	0.0921323	1.03559	GPR32P1	28.7956	23.6104	0	0
4595	ENSG00000134461	13.1004	-5.44403	2.60581	-2.08918	0.0366912	1.43544	0.0921236	1.03563	ANKRD16	28.3843	24.0175	0	0
4592	ENSG00000261234	13.0994	-5.44391	2.60559	-2.08932	0.0366793	1.43558	0.0921183	1.03565	AC025281.1	27.9729	24.4246	0	0
3693	ENSG00000253593	34.2879	-5.44385	2.36054	-2.30619	0.0211002	1.67571	0.0658232	1.18162	AC110741.1	74.4573	60.2473	0	2.44697
4588	ENSG00000223977	13.0972	-5.44367	2.6053	-2.08946	0.036666	1.43574	0.0921183	1.03565	AC138623.1	27.1502	25.2387	0	0
4593	ENSG00000270793	13.0962	-5.44356	2.60522	-2.08948	0.0366647	1.43575	0.0921183	1.03565	LLPHP1	26.7388	25.6458	0	0
3691	ENSG00000037474	34.2804	-5.44351	2.3598	-2.30677	0.0210677	1.67638	0.0657558	1.18207	NSUN2	71.5777	63.0968	0	2.44697
4590	ENSG00000163114	13.0951	-5.44344	2.6052	-2.08946	0.0366668	1.43573	0.0921183	1.03565	PDHA2	26.3274	26.0529	0	0
3690	ENSG00000177728	34.275	-5.44327	2.3595	-2.30696	0.0210572	1.6766	0.0657399	1.18217	TMEM94	69.5209	65.1322	0	2.44697
3657	ENSG00000181634	40.092	-5.44323	2.34994	-2.31632	0.0205405	1.68739	0.0647278	1.18891	TNFSF15	85.9756	70.0171	4.37513	0
4589	ENSG00000091181	13.0929	-5.44321	2.60529	-2.08929	0.0366815	1.43555	0.0921183	1.03565	IL5RA	25.5047	26.867	0	0
4591	ENSG00000223485	13.0929	-5.44321	2.60529	-2.08929	0.0366815	1.43555	0.0921183	1.03565	LINC01615	25.5047	26.867	0	0
4594	ENSG00000222118	13.0929	-5.44321	2.60529	-2.08929	0.0366815	1.43555	0.0921183	1.03565	RNA5SP487	25.5047	26.867	0	0
4598	ENSG00000172188	13.0876	-5.44262	2.60637	-2.0882	0.0367797	1.43439	0.0922885	1.03485	OR4C11	23.4479	28.9024	0	0
4602	ENSG00000111087	13.0833	-5.44215	2.60813	-2.08661	0.0369233	1.4327	0.0925501	1.03362	GLI1	21.8024	30.5307	0	0
3660	ENSG00000087842	39.9655	-5.43867	2.34905	-2.31527	0.0205984	1.68617	0.0648594	1.18803	PIR	76.5141	78.9728	4.37513	0
3699	ENSG00000146411	34.1625	-5.43845	2.35965	-2.30477	0.0211796	1.67408	0.065969	1.18066	SLC2A12	65.4072	68.7959	0	2.44697
3666	ENSG00000230990	39.8723	-5.43518	2.34923	-2.3136	0.0206895	1.68425	0.0650448	1.18679	AL049649.1	79.8051	75.3091	4.37513	0
4622	ENSG00000213177	13.003	-5.43325	2.60874	-2.08271	0.037278	1.42855	0.0930375	1.03134	PRDX2P4	30.0297	21.9821	0	0
4624	ENSG00000251851	13.003	-5.43325	2.60874	-2.08271	0.037278	1.42855	0.0930375	1.03134	RNU6-772P	30.0297	21.9821	0	0
3112	ENSG00000183597	60.2928	-5.43235	2.2084	-2.45986	0.013899	1.85702	0.0515179	1.28804	TANGO2	133.694	102.583	0	4.89393
4617	ENSG00000176798	12.9944	-5.4323	2.60654	-2.0841	0.0371509	1.43003	0.0929243	1.03187	OR51L1	26.7388	25.2387	0	0
4615	ENSG00000227302	12.9912	-5.43195	2.60654	-2.08397	0.0371627	1.42989	0.0929243	1.03187	SSXP9	25.5047	26.46	0	0
3678	ENSG00000074966	39.7909	-5.4319	2.35106	-2.31041	0.0208656	1.68057	0.0653949	1.18446	TXK	87.621	67.1676	4.37513	0
4616	ENSG00000225347	12.989	-5.43171	2.60678	-2.08369	0.0371885	1.42959	0.0929243	1.03187	SLC25A5P8	24.682	27.2741	0	0
4619	ENSG00000254004	12.989	-5.43171	2.60678	-2.08369	0.0371885	1.42959	0.0929243	1.03187	ZNF260	24.682	27.2741	0	0
4620	ENSG00000232175	12.9879	-5.43159	2.60697	-2.08349	0.0372068	1.42938	0.0929364	1.03181	AL122003.1	24.2706	27.6812	0	0
3675	ENSG00000172116	39.7759	-5.43154	2.34962	-2.31167	0.0207958	1.68202	0.0652265	1.18558	CD8B	81.8619	72.8667	4.37513	0
4621	ENSG00000231238	12.9858	-5.43136	2.60751	-2.08297	0.0372542	1.42882	0.0930357	1.03135	LINC00349	23.4479	28.4953	0	0
4625	ENSG00000255872	12.9826	-5.431	2.6087	-2.08188	0.0373531	1.42767	0.0931879	1.03064	AL138752.2	22.2138	29.7166	0	0
3726	ENSG00000163362	33.8733	-5.42599	2.3607	-2.29847	0.0215352	1.66685	0.0665969	1.17655	INAVA	71.5777	61.4685	0	2.44697
4654	ENSG00000240128	12.9023	-5.42203	2.61087	-2.07671	0.0378283	1.42218	0.0937551	1.02801	KRT18P43	30.4411	21.168	0	0
4651	ENSG00000174516	12.9012	-5.42191	2.61034	-2.07709	0.037793	1.42259	0.0937376	1.02809	PELI3	30.0297	21.575	0	0
4636	ENSG00000134061	12.898	-5.42155	2.60904	-2.07799	0.0377103	1.42354	0.0936056	1.0287	CD180	28.7956	22.7963	0	0
4642	ENSG00000214826	12.8969	-5.42144	2.60871	-2.07821	0.0376904	1.42377	0.0936056	1.0287	DDX12P	28.3843	23.2033	0	0
4637	ENSG00000248285	12.8915	-5.42084	2.60782	-2.07869	0.0376463	1.42428	0.0936056	1.0287	AC122707.1	26.3274	25.2387	0	0
4638	ENSG00000257065	12.8915	-5.42084	2.60782	-2.07869	0.0376463	1.42428	0.0936056	1.0287	AL049844.1	26.3274	25.2387	0	0
4645	ENSG00000261282	12.8894	-5.4206	2.60782	-2.0786	0.0376543	1.42419	0.0936056	1.0287	SOD1P2	25.5047	26.0529	0	0
4635	ENSG00000250921	12.8862	-5.42024	2.60818	-2.07817	0.0376939	1.42373	0.0936056	1.0287	LINC02063	24.2706	27.2741	0	0
4639	ENSG00000228569	12.8862	-5.42024	2.60818	-2.07817	0.0376939	1.42373	0.0936056	1.0287	AC073133.1	24.2706	27.2741	0	0
4641	ENSG00000196954	12.8851	-5.42012	2.60841	-2.07795	0.0377144	1.42349	0.0936056	1.0287	CASP4	23.8592	27.6812	0	0
4647	ENSG00000105397	12.8851	-5.42012	2.60841	-2.07795	0.0377144	1.42349	0.0936056	1.0287	TYK2	23.8592	27.6812	0	0
4652	ENSG00000256732	12.8819	-5.41977	2.60938	-2.07703	0.0377985	1.42253	0.0937376	1.02809	AC006065.4	22.6251	28.9024	0	0
2990	ENSG00000197705	87.0217	-5.41234	2.17296	-2.49077	0.0127467	1.8946	0.0492047	1.30799	KLHL14	179.356	159.981	8.75026	0
4678	ENSG00000227043	12.7962	-5.41013	2.61057	-2.07239	0.038229	1.41761	0.0942837	1.02556	LINC01682	28.7956	22.3892	0	0
4667	ENSG00000226789	12.7951	-5.41001	2.61021	-2.07263	0.0382067	1.41786	0.094257	1.02569	AC110926.1	28.3843	22.7963	0	0
4671	ENSG00000173137	12.7951	-5.41001	2.61021	-2.07263	0.0382067	1.41786	0.094257	1.02569	ADCK5	28.3843	22.7963	0	0
4673	ENSG00000237175	12.7951	-5.41001	2.61021	-2.07263	0.0382067	1.41786	0.094257	1.02569	NME1P1	28.3843	22.7963	0	0
4677	ENSG00000011295	12.793	-5.40977	2.60965	-2.07299	0.0381734	1.41824	0.094257	1.02569	TTC19	27.5615	23.6104	0	0
4669	ENSG00000182793	12.7919	-5.40965	2.60944	-2.0731	0.0381625	1.41836	0.094257	1.02569	GSTA5	27.1502	24.0175	0	0
4670	ENSG00000271253	12.7887	-5.40928	2.60913	-2.07321	0.0381524	1.41848	0.094257	1.02569	AC011891.2	25.9161	25.2387	0	0
4676	ENSG00000259493	12.7866	-5.40904	2.60918	-2.07309	0.0381643	1.41834	0.094257	1.02569	AC023968.2	25.0933	26.0529	0	0
4675	ENSG00000258585	12.7833	-5.40868	2.60963	-2.07259	0.0382104	1.41782	0.094257	1.02569	ZNF519P3	23.8592	27.2741	0	0
4680	ENSG00000249798	12.7812	-5.40844	2.61018	-2.07206	0.0382601	1.41725	0.094322	1.02539	HSD3BP3	23.0365	28.0883	0	0
4682	ENSG00000112981	12.7801	-5.40832	2.61054	-2.07173	0.0382908	1.41691	0.0943399	1.0253	NME5	22.6251	28.4953	0	0
4683	ENSG00000266923	12.779	-5.4082	2.61094	-2.07136	0.0383253	1.41651	0.0943886	1.02508	AC063949.2	22.2138	28.9024	0	0
2588	ENSG00000150347	71.4574	-5.40069	2.06808	-2.61146	0.00901576	2.045	0.0400247	1.39767	ARID5B	132.46	146.547	4.37513	2.44697
4715	ENSG00000235838	12.6998	-5.39921	2.61493	-2.06477	0.0389452	1.40955	0.0953198	1.02082	HSP90AB7P	30.8525	19.9467	0	0
3766	ENSG00000236572	33.2584	-5.39909	2.36172	-2.28608	0.0222494	1.65268	0.0678534	1.16843	AC006369.2	69.9323	60.6544	0	2.44697
3772	ENSG00000227356	33.253	-5.39885	2.36137	-2.28632	0.0222354	1.65295	0.0678534	1.16843	LINC00866	67.8754	62.6897	0	2.44697
4710	ENSG00000225433	12.6966	-5.39885	2.61309	-2.06608	0.0388214	1.41093	0.0951053	1.0218	MTND1P12	29.6184	21.168	0	0
4707	ENSG00000196758	12.6934	-5.39848	2.61175	-2.067	0.0387346	1.4119	0.0949601	1.02246	AC079612.1	28.3843	22.3892	0	0
4705	ENSG00000179958	12.6923	-5.39836	2.61141	-2.06722	0.0387136	1.41214	0.0949556	1.02248	DCTPP1	27.9729	22.7963	0	0
3780	ENSG00000171466	33.2348	-5.39805	2.36171	-2.28566	0.0222743	1.6522	0.0678938	1.16817	ZNF562	60.8822	69.61	0	2.44697
4697	ENSG00000009790	12.6891	-5.398	2.61071	-2.06764	0.0386742	1.41258	0.094902	1.02272	TRAF3IP3	26.7388	24.0175	0	0
4698	ENSG00000139223	12.688	-5.39788	2.61058	-2.06769	0.0386688	1.41264	0.094902	1.02272	ANP32D	26.3274	24.4246	0	0
4701	ENSG00000253240	12.688	-5.39788	2.61058	-2.06769	0.0386688	1.41264	0.094902	1.02272	IGHV3-36	26.3274	24.4246	0	0
4699	ENSG00000179520	12.6859	-5.39764	2.61047	-2.06769	0.0386696	1.41263	0.094902	1.02272	SLC17A8	25.5047	25.2387	0	0
4700	ENSG00000230641	12.6848	-5.39752	2.6105	-2.06762	0.0386757	1.41256	0.094902	1.02272	USP12-AS2	25.0933	25.6458	0	0
4702	ENSG00000157353	12.6848	-5.39752	2.6105	-2.06762	0.0386757	1.41256	0.094902	1.02272	FUK	25.0933	25.6458	0	0
4703	ENSG00000168026	12.6816	-5.39715	2.61087	-2.06718	0.038717	1.4121	0.0949556	1.02248	TTC21A	23.8592	26.867	0	0
4706	ENSG00000239873	12.6805	-5.39703	2.6111	-2.06695	0.0387386	1.41186	0.0949601	1.02246	GAPDHP27	23.4479	27.2741	0	0
4708	ENSG00000215895	12.6784	-5.39679	2.61172	-2.06637	0.0387934	1.41124	0.095056	1.02202	AL354702.1	22.6251	28.0883	0	0
4709	ENSG00000203782	12.6784	-5.39679	2.61172	-2.06637	0.0387934	1.41124	0.095056	1.02202	LOR	22.6251	28.0883	0	0
3738	ENSG00000241945	38.8557	-5.39664	2.35089	-2.29558	0.0217001	1.66354	0.0668508	1.17489	PWP2	80.2164	70.8313	4.37513	0
4713	ENSG00000270069	12.6751	-5.39643	2.61305	-2.06518	0.0389056	1.40999	0.0952537	1.02112	MIR222HG	21.391	29.3095	0	0
3746	ENSG00000106789	38.7625	-5.39294	2.35183	-2.29308	0.0218432	1.66068	0.0671549	1.17292	CORO2A	83.5074	67.1676	4.37513	0
2833	ENSG00000267327	85.8392	-5.389	2.12488	-2.53615	0.011208	1.95047	0.0455729	1.34129	AC009271.1	173.185	162.831	0	7.3409
3748	ENSG00000242292	38.6479	-5.38866	2.35099	-2.29208	0.0219009	1.65954	0.0672892	1.17205	AC010631.1	78.571	71.6454	4.37513	0
4753	ENSG00000259011	12.5991	-5.38772	2.6175	-2.05835	0.0395565	1.40278	0.0960614	1.01745	AC016266.1	31.2638	19.1326	0	0
4742	ENSG00000130234	12.5927	-5.38699	2.61376	-2.06101	0.039302	1.40559	0.0956441	1.01934	ACE2	28.7956	21.575	0	0
4725	ENSG00000165197	12.5905	-5.38675	2.61297	-2.06155	0.039251	1.40615	0.0956197	1.01945	VEGFD	27.9729	22.3892	0	0
4731	ENSG00000255544	12.5895	-5.38663	2.61265	-2.06175	0.0392315	1.40637	0.0956197	1.01945	DEFB108D	27.5615	22.7963	0	0
4718	ENSG00000201270	12.5873	-5.38638	2.61217	-2.06203	0.0392046	1.40666	0.0956197	1.01945	RNU6-755P	26.7388	23.6104	0	0
4732	ENSG00000213873	12.5873	-5.38638	2.61217	-2.06203	0.0392046	1.40666	0.0956197	1.01945	PPIAP86	26.7388	23.6104	0	0
4726	ENSG00000147166	12.5862	-5.38626	2.61201	-2.06211	0.0391971	1.40675	0.0956197	1.01945	ITGB1BP2	26.3274	24.0175	0	0
4737	ENSG00000171606	12.583	-5.38589	2.61185	-2.0621	0.0391982	1.40673	0.0956197	1.01945	ZNF274	25.0933	25.2387	0	0
4734	ENSG00000230676	12.5809	-5.38565	2.612	-2.06189	0.0392185	1.40651	0.0956197	1.01945	AL353803.2	24.2706	26.0529	0	0
4739	ENSG00000160808	12.5777	-5.38528	2.61262	-2.06126	0.0392787	1.40584	0.0956302	1.0194	MYL3	23.0365	27.2741	0	0
4747	ENSG00000211966	12.5744	-5.38492	2.61373	-2.06025	0.0393751	1.40478	0.0957257	1.01897	IGHV5-51	21.8024	28.4953	0	0
4749	ENSG00000236504	12.5723	-5.38467	2.61473	-2.05936	0.03946	1.40384	0.0958936	1.01821	AC087499.5	20.9797	29.3095	0	0
2105	ENSG00000226930	127.127	-5.37796	1.92865	-2.78846	0.005296	2.27605	0.0288823	1.53937	GTF2IP2	249.288	247.502	4.37513	7.3409
2106	ENSG00000258526	127.041	-5.37697	1.92877	-2.78778	0.0053071	2.27514	0.0289298	1.53865	AL049875.1	255.458	240.989	4.37513	7.3409
3777	ENSG00000223128	38.3297	-5.37636	2.35122	-2.28662	0.022218	1.65329	0.0678534	1.16843	RN7SKP140	73.6346	75.3091	4.37513	0
3779	ENSG00000231405	38.3243	-5.37613	2.35137	-2.28638	0.0222321	1.65302	0.0678534	1.16843	AL008638.1	71.5777	77.3445	4.37513	0
3804	ENSG00000254268	32.7367	-5.37587	2.36217	-2.27581	0.0228572	1.64098	0.069235	1.15967	RFPL4AP7	64.9959	63.5039	0	2.44697
4776	ENSG00000264622	12.493	-5.37553	2.61651	-2.05447	0.0399307	1.39869	0.0965083	1.01544	AC022903.1	29.6184	20.3538	0	0
4768	ENSG00000242159	12.4888	-5.37504	2.61456	-2.05581	0.0398005	1.40011	0.0963537	1.01613	ABCF2P1	27.9729	21.9821	0	0
4765	ENSG00000105675	12.4845	-5.37455	2.61348	-2.05647	0.0397371	1.4008	0.0962866	1.01643	ATP4A	26.3274	23.6104	0	0
4759	ENSG00000269099	12.4834	-5.37442	2.61335	-2.05653	0.0397314	1.40087	0.0962866	1.01643	LSP1P1	25.9161	24.0175	0	0
4762	ENSG00000252369	12.4834	-5.37442	2.61335	-2.05653	0.0397314	1.40087	0.0962866	1.01643	RNU7-51P	25.9161	24.0175	0	0
4764	ENSG00000180304	12.4834	-5.37442	2.61335	-2.05653	0.0397314	1.40087	0.0962866	1.01643	OAZ2	25.9161	24.0175	0	0
4760	ENSG00000258456	12.4823	-5.3743	2.61326	-2.05655	0.0397298	1.40088	0.0962866	1.01643	PTCD2P1	25.5047	24.4246	0	0
4757	ENSG00000254623	12.4812	-5.37418	2.61324	-2.05652	0.0397322	1.40086	0.0962866	1.01643	DEFB108E	25.0933	24.8317	0	0
4761	ENSG00000198133	12.4791	-5.37393	2.61334	-2.05635	0.0397489	1.40067	0.0962866	1.01643	TMEM229B	24.2706	25.6458	0	0
4771	ENSG00000267790	12.4748	-5.37344	2.61418	-2.0555	0.0398311	1.39978	0.096374	1.01604	LINC01987	22.6251	27.2741	0	0
3783	ENSG00000102144	38.1144	-5.36789	2.35197	-2.28229	0.0224719	1.64836	0.0684447	1.16466	PGK1	69.1095	78.9728	4.37513	0
2033	ENSG00000125804	141.103	-5.36468	1.90655	-2.81381	0.00489575	2.31018	0.0276544	1.55824	FAM182A	272.736	278.033	8.75026	4.89393
3786	ENSG00000197905	38.0265	-5.36451	2.35164	-2.28117	0.0225382	1.64708	0.0685776	1.16382	TEAD4	74.4573	73.2737	4.37513	0
3787	ENSG00000133226	38.0212	-5.36429	2.35169	-2.28104	0.022546	1.64693	0.0685839	1.16378	SRRM1	72.4005	75.3091	4.37513	0
4795	ENSG00000171360	12.3859	-5.36311	2.61581	-2.05027	0.0403381	1.39428	0.09712	1.01269	KRT38	27.5615	21.9821	0	0
4787	ENSG00000237956	12.3848	-5.36299	2.61548	-2.05048	0.0403176	1.39451	0.097108	1.01274	TRIAP1P1	27.1502	22.3892	0	0
4793	ENSG00000241595	12.3848	-5.36299	2.61548	-2.05048	0.0403176	1.39451	0.097108	1.01274	KRTAP9-4	27.1502	22.3892	0	0
4781	ENSG00000143971	12.3827	-5.36274	2.61499	-2.05077	0.0402893	1.39481	0.097108	1.01274	ETAA1	26.3274	23.2033	0	0
4791	ENSG00000211801	12.3827	-5.36274	2.61499	-2.05077	0.0402893	1.39481	0.097108	1.01274	TRAV21	26.3274	23.2033	0	0
4782	ENSG00000115368	12.3816	-5.36261	2.61482	-2.05085	0.0402814	1.3949	0.097108	1.01274	WDR75	25.9161	23.6104	0	0
4789	ENSG00000258279	12.3806	-5.36249	2.61471	-2.05089	0.0402776	1.39494	0.097108	1.01274	LINC00592	25.5047	24.0175	0	0
4786	ENSG00000182021	12.3795	-5.36237	2.61466	-2.05089	0.040278	1.39493	0.097108	1.01274	AL591379.1	25.0933	24.4246	0	0
4783	ENSG00000090989	12.3752	-5.36187	2.61497	-2.05045	0.0403206	1.39447	0.097108	1.01274	EXOC1	23.4479	26.0529	0	0
4788	ENSG00000111726	12.3752	-5.36187	2.61497	-2.05045	0.0403206	1.39447	0.097108	1.01274	CMAS	23.4479	26.0529	0	0
4792	ENSG00000239886	12.3752	-5.36187	2.61497	-2.05045	0.0403206	1.39447	0.097108	1.01274	KRTAP9-2	23.4479	26.0529	0	0
4794	ENSG00000031081	12.3741	-5.36175	2.61519	-2.05023	0.0403417	1.39425	0.09712	1.01269	ARHGAP31	23.0365	26.46	0	0
3791	ENSG00000268758	37.9344	-5.36083	2.35215	-2.27912	0.0226598	1.64474	0.0688609	1.16203	ADGRE4P	78.1596	69.203	4.37513	0
2648	ENSG00000248939	69.5388	-5.36043	2.06859	-2.59134	0.00956027	2.01953	0.0415307	1.38163	AC111198.1	138.219	133.114	4.37513	2.44697
2649	ENSG00000125999	69.5205	-5.36004	2.06868	-2.59104	0.0095685	2.01916	0.0415516	1.38141	BPIFB1	131.226	140.034	4.37513	2.44697
3800	ENSG00000157703	37.8187	-5.35633	2.35194	-2.27741	0.0227619	1.64279	0.0689948	1.16118	SVOPL	72.8118	74.0879	4.37513	0
3841	ENSG00000236065	32.2193	-5.35247	2.36321	-2.26491	0.0235179	1.6286	0.0705479	1.15152	AL020995.1	61.7049	64.7251	0	2.44697
4824	ENSG00000176009	12.2863	-5.35146	2.61834	-2.04383	0.04097	1.38753	0.0980588	1.00851	ASCL3	28.3843	20.7609	0	0
2142	ENSG00000184012	124.86	-5.35139	1.92901	-2.77417	0.00553434	2.25693	0.0297647	1.5263	TMPRSS2	238.592	249.131	4.37513	7.3409
4812	ENSG00000254954	12.2799	-5.35071	2.61634	-2.04511	0.0408438	1.38887	0.0979301	1.00908	SLC2A13P1	25.9161	23.2033	0	0
4809	ENSG00000060688	12.2766	-5.35033	2.61609	-2.04517	0.0408385	1.38893	0.0979301	1.00908	SNRNP40	24.682	24.4246	0	0
4816	ENSG00000234869	12.2756	-5.35021	2.61611	-2.0451	0.0408452	1.38886	0.0979301	1.00908	AL021392.1	24.2706	24.8317	0	0
4810	ENSG00000234262	12.2745	-5.35008	2.61619	-2.04499	0.0408561	1.38874	0.0979301	1.00908	AL356867.1	23.8592	25.2387	0	0
4815	ENSG00000201741	12.2745	-5.35008	2.61619	-2.04499	0.0408561	1.38874	0.0979301	1.00908	RF00019	23.8592	25.2387	0	0
4820	ENSG00000185753	12.2713	-5.34971	2.61676	-2.0444	0.0409143	1.38812	0.097992	1.00881	CXorf38	22.6251	26.46	0	0
4823	ENSG00000237961	12.2691	-5.34946	2.61742	-2.04379	0.0409746	1.38749	0.0980588	1.00851	AC118282.1	21.8024	27.2741	0	0
2664	ENSG00000138892	69.0181	-5.34931	2.06877	-2.58574	0.00971704	2.01247	0.0419708	1.37705	TTLL8	133.694	135.556	4.37513	2.44697
3812	ENSG00000250505	37.6216	-5.34851	2.35231	-2.27373	0.0229825	1.6386	0.0694407	1.15839	AC006499.3	75.28	70.8313	4.37513	0
2286	ENSG00000227075	97.052	-5.34595	1.97368	-2.70862	0.00675639	2.17029	0.0338996	1.46981	AP000472.1	190.463	188.476	4.37513	4.89393
3814	ENSG00000136026	37.5166	-5.34435	2.3524	-2.27187	0.0230941	1.6365	0.0697433	1.1565	CKAP4	74.0459	71.6454	4.37513	0
4857	ENSG00000178602	12.1888	-5.33996	2.62276	-2.03601	0.0417492	1.37935	0.099265	1.0032	OTOS	30.0297	18.7255	0	0
4850	ENSG00000260695	12.1856	-5.33958	2.62067	-2.03748	0.0416015	1.38089	0.0990109	1.00432	AC022164.1	28.7956	19.9467	0	0
4838	ENSG00000199385	12.177	-5.33857	2.61773	-2.03939	0.0414108	1.38289	0.0987707	1.00537	RNU6-369P	25.5047	23.2033	0	0
4839	ENSG00000116205	12.1759	-5.33845	2.61761	-2.03943	0.0414068	1.38293	0.0987707	1.00537	TCEANC2	25.0933	23.6104	0	0
4840	ENSG00000201699	12.1749	-5.33832	2.61756	-2.03943	0.0414071	1.38293	0.0987707	1.00537	RNU1-59P	24.682	24.0175	0	0
4841	ENSG00000231237	12.1749	-5.33832	2.61756	-2.03943	0.0414071	1.38293	0.0987707	1.00537	OR6K1P	24.682	24.0175	0	0
4842	ENSG00000054116	12.1717	-5.33794	2.61772	-2.03916	0.0414341	1.38264	0.0987874	1.0053	TRAPPC3	23.4479	25.2387	0	0
4843	ENSG00000123836	12.1717	-5.33794	2.61772	-2.03916	0.0414341	1.38264	0.0987874	1.0053	PFKFB2	23.4479	25.2387	0	0
4851	ENSG00000168961	12.1652	-5.33719	2.61956	-2.03744	0.0416064	1.38084	0.0990109	1.00432	LGALS9	20.9797	27.6812	0	0
3828	ENSG00000123131	37.3217	-5.33651	2.35312	-2.26784	0.0233389	1.63192	0.070237	1.15343	PRDX4	77.3369	67.5747	4.37513	0
3827	ENSG00000188655	37.312	-5.33618	2.3527	-2.26811	0.0233223	1.63223	0.0702047	1.15363	RNASE9	73.6346	71.2383	4.37513	0
2691	ENSG00000143850	68.2104	-5.33188	2.06917	-2.57682	0.00997141	2.00124	0.0424973	1.37164	PLEKHA6	136.162	129.857	4.37513	2.44697
4906	ENSG00000197324	12.0935	-5.32863	2.63136	-2.02505	0.0428622	1.36793	0.100862	0.996274	LRP10	32.4979	15.876	0	0
4881	ENSG00000211648	12.0828	-5.32736	2.62191	-2.03186	0.0421678	1.37502	0.0997511	1.00108	IGLV1-47	28.3843	19.9467	0	0
4863	ENSG00000200601	12.0795	-5.32697	2.62044	-2.03286	0.042067	1.37606	0.099604	1.00172	RNA5SP50	27.1502	21.168	0	0
4872	ENSG00000168062	12.0795	-5.32697	2.62044	-2.03286	0.042067	1.37606	0.099604	1.00172	BATF2	27.1502	21.168	0	0
4871	ENSG00000149043	12.0774	-5.32672	2.61975	-2.03329	0.0420228	1.37651	0.099604	1.00172	SYT8	26.3274	21.9821	0	0
4873	ENSG00000240202	12.0763	-5.32659	2.61949	-2.03345	0.0420076	1.37667	0.099604	1.00172	RN7SL223P	25.9161	22.3892	0	0
4878	ENSG00000100324	12.0763	-5.32659	2.61949	-2.03345	0.0420076	1.37667	0.099604	1.00172	TAB1	25.9161	22.3892	0	0
4861	ENSG00000186510	12.0742	-5.32634	2.61915	-2.03361	0.0419905	1.37685	0.099604	1.00172	CLCNKA	25.0933	23.2033	0	0
4864	ENSG00000085552	12.0731	-5.32621	2.61906	-2.03363	0.0419886	1.37687	0.099604	1.00172	IGSF9	24.682	23.6104	0	0
4870	ENSG00000239333	12.0699	-5.32583	2.61914	-2.03343	0.0420096	1.37665	0.099604	1.00172	RN7SL658P	23.4479	24.8317	0	0
4874	ENSG00000256346	12.0699	-5.32583	2.61914	-2.03343	0.0420096	1.37665	0.099604	1.00172	AC092470.1	23.4479	24.8317	0	0
4876	ENSG00000261599	12.0699	-5.32583	2.61914	-2.03343	0.0420096	1.37665	0.099604	1.00172	HERC2P8	23.4479	24.8317	0	0
4875	ENSG00000100796	12.0677	-5.32557	2.61948	-2.03307	0.0420458	1.37628	0.099604	1.00172	PPP4R3A	22.6251	25.6458	0	0
4890	ENSG00000258202	12.0602	-5.32468	2.62249	-2.03039	0.0423165	1.37349	0.099927	1.00032	AC026371.1	19.7456	28.4953	0	0
3858	ENSG00000254695	37.0206	-5.32434	2.35412	-2.26171	0.0237151	1.62497	0.0708236	1.14982	AC087379.2	78.9823	64.7251	4.37513	0
3895	ENSG00000183604	31.5958	-5.32378	2.36513	-2.25095	0.0243886	1.61281	0.0721585	1.14171	SMG1P5	56.7685	67.1676	0	2.44697
3857	ENSG00000156256	37.0035	-5.32378	2.35313	-2.26242	0.0236713	1.62578	0.0708138	1.14988	USP16	72.4005	71.2383	4.37513	0
3903	ENSG00000266913	31.5004	-5.31933	2.36476	-2.24942	0.0244859	1.61108	0.0723051	1.14083	LINC01841	59.2367	64.3181	0	2.44697
3862	ENSG00000178462	36.8878	-5.31905	2.35371	-2.25985	0.0238303	1.62287	0.0710973	1.14815	TUBAL3	67.0527	76.1233	4.37513	0
3871	ENSG00000125505	36.8695	-5.31801	2.35601	-2.25721	0.0239949	1.61988	0.0714126	1.14622	MBOAT7	60.0595	83.0436	4.37513	0
2930	ENSG00000122367	348.901	-5.31713	2.12149	-2.50632	0.0121995	1.91366	0.0480325	1.31847	LDB3	678.343	682.26	35.001	0
4903	ENSG00000254794	11.981	-5.31515	2.62377	-2.02577	0.0427884	1.36867	0.100766	0.996685	AP000676.1	28.3843	19.5397	0	0
4895	ENSG00000271114	11.9735	-5.31425	2.6209	-2.02765	0.0425964	1.37063	0.100474	0.997945	AL590392.1	25.5047	22.3892	0	0
4896	ENSG00000256073	11.9692	-5.31374	2.62055	-2.02772	0.0425886	1.37071	0.100474	0.997945	URB1-AS1	23.8592	24.0175	0	0
4894	ENSG00000196843	11.9681	-5.31361	2.6206	-2.02763	0.042598	1.37061	0.100474	0.997945	ARID5A	23.4479	24.4246	0	0
3923	ENSG00000135373	31.299	-5.3099	2.36504	-2.24516	0.0247577	1.60629	0.0727351	1.13826	EHF	60.0595	62.6897	0	2.44697
3876	ENSG00000241449	36.605	-5.30754	2.35417	-2.25453	0.0241631	1.61685	0.0718249	1.14372	AC092666.1	75.6914	66.3534	4.37513	0
3932	ENSG00000229286	31.2134	-5.30588	2.36587	-2.24267	0.0249179	1.60349	0.0730464	1.1364	AP000522.1	66.23	56.1765	0	2.44697
3891	ENSG00000170571	36.4882	-5.30283	2.35392	-2.25276	0.0242741	1.61486	0.0718901	1.14333	EMB	69.9323	71.6454	4.37513	0
4923	ENSG00000224927	11.8749	-5.30233	2.62352	-2.02107	0.0432725	1.36379	0.101472	0.993653	NDUFA5P10	26.7388	20.7609	0	0
4924	ENSG00000137486	11.8749	-5.30233	2.62352	-2.02107	0.0432725	1.36379	0.101472	0.993653	ARRB1	26.7388	20.7609	0	0
4921	ENSG00000164485	11.8739	-5.3022	2.62314	-2.02132	0.0432469	1.36405	0.101451	0.993742	IL22RA2	26.3274	21.168	0	0
4914	ENSG00000224520	11.8685	-5.30155	2.6221	-2.02187	0.0431899	1.36462	0.101403	0.993951	KRT8P45	24.2706	23.2033	0	0
4916	ENSG00000258183	11.8674	-5.30142	2.62207	-2.02184	0.0431926	1.36459	0.101403	0.993951	LINC02392	23.8592	23.6104	0	0
4920	ENSG00000224062	11.8653	-5.30116	2.62219	-2.02166	0.0432119	1.3644	0.101409	0.993926	TUBB4BP5	23.0365	24.4246	0	0
4932	ENSG00000256508	11.8556	-5.3	2.62565	-2.01855	0.0435344	1.36117	0.101958	0.991579	MRGPRF-AS1	19.3342	28.0883	0	0
2988	ENSG00000100077	80.6874	-5.29787	2.12686	-2.49093	0.0127408	1.8948	0.0492034	1.308	GRK3	148.915	166.494	0	7.3409
3946	ENSG00000160799	31.0098	-5.29627	2.36643	-2.23809	0.0252155	1.59833	0.0736512	1.13282	CCDC12	66.23	55.3624	0	2.44697
3906	ENSG00000255217	36.29	-5.29468	2.35427	-2.24897	0.0245142	1.61058	0.0723256	1.14071	OR5J7P	71.9891	68.7959	4.37513	0
4952	ENSG00000184908	11.7753	-5.29017	2.62636	-2.01426	0.0439822	1.35672	0.102571	0.988974	CLCNKB	27.5615	19.5397	0	0
3911	ENSG00000184544	36.1797	-5.29013	2.35443	-2.24688	0.0246475	1.60823	0.0726229	1.13893	DHRS7C	68.6982	71.6454	4.37513	0
4950	ENSG00000204460	11.7732	-5.28991	2.62533	-2.01495	0.0439096	1.35744	0.10245	0.989488	LINC01854	26.7388	20.3538	0	0
4944	ENSG00000139438	11.7656	-5.289	2.62364	-2.0159	0.0438106	1.35842	0.102349	0.989915	FAM222A	23.8592	23.2033	0	0
4942	ENSG00000186063	11.7646	-5.28887	2.62364	-2.01585	0.0438157	1.35837	0.102349	0.989915	AIDA	23.4479	23.6104	0	0
4943	ENSG00000230831	11.7646	-5.28887	2.62364	-2.01585	0.0438157	1.35837	0.102349	0.989915	AC007349.2	23.4479	23.6104	0	0
4945	ENSG00000271611	11.7635	-5.28874	2.6237	-2.01576	0.0438255	1.35827	0.102353	0.989901	AC006006.1	23.0365	24.0175	0	0
4946	ENSG00000257410	11.7614	-5.28847	2.62399	-2.01543	0.0438597	1.35793	0.102393	0.98973	AC089984.1	22.2138	24.8317	0	0
4947	ENSG00000212626	11.7614	-5.28847	2.62399	-2.01543	0.0438597	1.35793	0.102393	0.98973	RF00554	22.2138	24.8317	0	0
4963	ENSG00000234356	11.7517	-5.2873	2.62836	-2.01163	0.0442584	1.354	0.102973	0.987277	AC009945.1	18.5115	28.4953	0	0
4966	ENSG00000228509	11.7506	-5.28717	2.62917	-2.01097	0.0443289	1.35331	0.10311	0.986698	AC006460.1	18.1001	28.9024	0	0
3978	ENSG00000130254	30.8084	-5.2867	2.36729	-2.23323	0.025534	1.59288	0.0740896	1.13024	SAFB2	67.0527	53.7341	0	2.44697
3926	ENSG00000216710	36.0951	-5.28655	2.3551	-2.24472	0.0247859	1.60579	0.0727651	1.13808	COX6A1P3	75.28	64.7251	4.37513	0
4978	ENSG00000260461	11.6725	-5.27752	2.6277	-2.00841	0.0445994	1.35067	0.103461	0.985222	AL133355.1	27.1502	19.5397	0	0
4980	ENSG00000215403	11.6725	-5.27752	2.6277	-2.00841	0.0445994	1.35067	0.103461	0.985222	LL22NC01-81G9.3	27.1502	19.5397	0	0
4972	ENSG00000250185	11.6692	-5.27712	2.62632	-2.00932	0.044503	1.35161	0.103396	0.985495	RCC2P8	25.9161	20.7609	0	0
4970	ENSG00000267339	11.6671	-5.27686	2.62571	-2.00969	0.0444641	1.35199	0.10334	0.98573	LINC00906	25.0933	21.575	0	0
4973	ENSG00000233402	11.6574	-5.27567	2.62597	-2.00904	0.0445333	1.35132	0.103447	0.985283	TARDBPP1	21.391	25.2387	0	0
4976	ENSG00000172900	11.6564	-5.27554	2.62631	-2.00873	0.0445657	1.351	0.103459	0.985233	FLJ42102	20.9797	25.6458	0	0
4977	ENSG00000259981	11.6564	-5.27554	2.62631	-2.00873	0.0445657	1.351	0.103459	0.985233	AF096876.1	20.9797	25.6458	0	0
2275	ENSG00000224141	449.887	-5.27544	1.944	-2.71371	0.00665348	2.17695	0.0335361	1.47449	MIR548XHG	904.594	848.754	43.7513	2.44697
1883	ENSG00000176177	226.001	-5.27516	1.82934	-2.88364	0.00393111	2.40548	0.0239557	1.62059	ENTHD1	446.332	434.757	13.1254	9.78786
1951	ENSG00000099954	199.713	-5.2708	1.84905	-2.85055	0.00436441	2.36007	0.0256754	1.59048	CECR2	395.734	382.652	13.1254	7.3409
5005	ENSG00000259008	11.5696	-5.26475	2.62908	-2.0025	0.0452306	1.34457	0.104386	0.98136	AL355834.1	26.7388	19.5397	0	0
5002	ENSG00000119801	11.5685	-5.26462	2.62858	-2.00284	0.045195	1.34491	0.104351	0.981504	YPEL5	26.3274	19.9467	0	0
2887	ENSG00000187537	103.603	-5.26453	2.09034	-2.5185	0.0117854	1.92865	0.0470601	1.32735	POTEG	194.165	210.458	0	9.78786
3960	ENSG00000187999	35.5648	-5.26449	2.35544	-2.23503	0.0254151	1.59491	0.0739665	1.13096	HNRNPA1P61	67.0527	70.8313	4.37513	0
5001	ENSG00000224662	11.5664	-5.26435	2.62777	-2.00335	0.0451395	1.34544	0.104275	0.981821	ATP6V1G1P3	25.5047	20.7609	0	0
4998	ENSG00000253637	11.5643	-5.26408	2.62721	-2.00368	0.0451047	1.34578	0.104254	0.981907	IGLVV-58	24.682	21.575	0	0
3963	ENSG00000233184	35.5551	-5.264	2.35605	-2.23425	0.0254668	1.59403	0.0740635	1.1304	AC093157.1	63.3504	74.495	4.37513	0
4996	ENSG00000175395	11.5621	-5.26382	2.6269	-2.00381	0.0450902	1.34592	0.104254	0.981907	ZNF25	23.8592	22.3892	0	0
4997	ENSG00000230528	11.5621	-5.26382	2.6269	-2.00381	0.0450902	1.34592	0.104254	0.981907	NOS2P3	23.8592	22.3892	0	0
4999	ENSG00000143452	11.5578	-5.26329	2.62702	-2.00352	0.0451216	1.34562	0.104273	0.981827	HORMAD1	22.2138	24.0175	0	0
5003	ENSG00000178163	11.5546	-5.26289	2.62776	-2.0028	0.0451983	1.34488	0.104351	0.981504	ZNF518B	20.9797	25.2387	0	0
5008	ENSG00000260739	11.5525	-5.26262	2.62857	-2.00209	0.0452752	1.34414	0.104429	0.981179	AC010760.1	20.1569	26.0529	0	0
5014	ENSG00000183087	11.5492	-5.26222	2.63026	-2.00065	0.0454305	1.34265	0.104687	0.980106	GAS6	18.9228	27.2741	0	0
4024	ENSG00000149474	30.2814	-5.2613	2.36717	-2.22261	0.0262419	1.581	0.075162	1.124	KAT14	60.0595	58.619	0	2.44697
3970	ENSG00000255274	35.4641	-5.26025	2.35556	-2.23312	0.025541	1.59276	0.0740896	1.13024	SMIM35	67.4641	70.0171	4.37513	0
3986	ENSG00000260809	35.3666	-5.25613	2.35569	-2.23125	0.0256646	1.59067	0.0741962	1.12962	VPS35P1	69.1095	67.9817	4.37513	0
3424	ENSG00000184185	53.4892	-5.25608	2.21126	-2.37697	0.0174556	1.75807	0.0588841	1.23	KCNJ12	100.373	108.689	0	4.89393
3427	ENSG00000164164	53.4067	-5.25381	2.21126	-2.37593	0.0175047	1.75685	0.0590003	1.22915	OTUD4	107.778	100.955	0	4.89393
5024	ENSG00000249963	11.4636	-5.25147	2.62926	-1.99732	0.0457908	1.33922	0.105302	0.977562	EEF1A1P20	25.0933	20.7609	0	0
5023	ENSG00000251249	11.4625	-5.25133	2.62898	-1.99748	0.0457729	1.33939	0.105296	0.977588	AC097375.3	24.682	21.168	0	0
5019	ENSG00000168528	11.4614	-5.2512	2.62876	-1.9976	0.0457603	1.33951	0.105287	0.977625	SERINC2	24.2706	21.575	0	0
5021	ENSG00000174937	11.4603	-5.25106	2.6286	-1.99767	0.0457528	1.33958	0.105287	0.977625	OR5M3	23.8592	21.9821	0	0
3431	ENSG00000077585	53.3049	-5.251	2.21136	-2.37456	0.0175698	1.75523	0.0591528	1.22802	GPR137B	107.778	100.548	0	4.89393
5025	ENSG00000132911	11.455	-5.25039	2.62875	-1.9973	0.0457931	1.3392	0.105302	0.977562	NMUR2	21.8024	24.0175	0	0
5026	ENSG00000188393	11.4539	-5.25026	2.62897	-1.99708	0.0458167	1.33898	0.105337	0.977421	CLEC2A	21.391	24.4246	0	0
4007	ENSG00000135049	35.1652	-5.24758	2.35609	-2.22724	0.0259309	1.58618	0.0745644	1.12747	AGTPBP1	69.9323	66.3534	4.37513	0
4063	ENSG00000159256	29.9975	-5.24752	2.37055	-2.21363	0.0268544	1.57098	0.0761599	1.11827	MORC3	68.2868	49.2562	0	2.44697
4008	ENSG00000273259	35.1598	-5.24736	2.35603	-2.22721	0.0259333	1.58614	0.0745644	1.12747	AL049839.2	67.8754	68.3888	4.37513	0
4009	ENSG00000130540	35.1566	-5.24722	2.35608	-2.2271	0.0259407	1.58602	0.0745644	1.12747	SULT4A1	66.6413	69.61	4.37513	0
4010	ENSG00000236747	35.1534	-5.24707	2.3562	-2.22692	0.0259525	1.58582	0.0745804	1.12738	LINC01282	65.4072	70.8313	4.37513	0
4054	ENSG00000130935	29.9782	-5.2465	2.36796	-2.21562	0.0267178	1.5732	0.0759623	1.1194	NOL11	60.8822	56.5836	0	2.44697
4051	ENSG00000169432	29.9718	-5.24618	2.36784	-2.2156	0.0267191	1.57318	0.0759623	1.1194	SCN9A	58.414	59.0261	0	2.44697
4014	ENSG00000180205	35.0613	-5.24316	2.35622	-2.22524	0.026065	1.58394	0.0748147	1.12601	WFDC9	69.1095	66.7605	4.37513	0
4015	ENSG00000118058	35.0538	-5.24283	2.35626	-2.22506	0.0260771	1.58374	0.0748318	1.12591	KMT2A	66.23	69.61	4.37513	0
4068	ENSG00000196793	29.8882	-5.24211	2.36947	-2.21236	0.0269418	1.56957	0.0763183	1.11737	ZNF239	65.4072	51.6987	0	2.44697
5055	ENSG00000247011	11.3618	-5.2386	2.63111	-1.99102	0.0464785	1.33275	0.106233	0.973742	AC005920.1	25.0933	20.3538	0	0
5051	ENSG00000256162	11.3607	-5.23847	2.63079	-1.99121	0.0464574	1.33295	0.106211	0.973829	SMLR1	24.682	20.7609	0	0
5050	ENSG00000243478	11.3586	-5.23819	2.63034	-1.99145	0.0464314	1.33319	0.106211	0.973829	AOX2P	23.8592	21.575	0	0
2081	ENSG00000169181	155.018	-5.23816	1.87311	-2.79651	0.00516577	2.28686	0.0284968	1.5452	GSG1L	300.709	303.272	8.75026	7.3409
5053	ENSG00000257403	11.3564	-5.23792	2.63015	-1.99149	0.0464267	1.33323	0.106211	0.973829	AC008740.1	23.0365	22.3892	0	0
5049	ENSG00000226446	11.3543	-5.23765	2.63021	-1.99134	0.0464432	1.33308	0.106211	0.973829	NOTCH2P1	22.2138	23.2033	0	0
5054	ENSG00000260846	11.3532	-5.23752	2.63034	-1.9912	0.0464593	1.33293	0.106211	0.973829	FRG2HP	21.8024	23.6104	0	0
5058	ENSG00000143340	11.3468	-5.23671	2.63246	-1.98928	0.0466698	1.33096	0.106591	0.972278	FAM163A	19.3342	26.0529	0	0
4028	ENSG00000229028	34.861	-5.23456	2.3567	-2.22114	0.0263415	1.57936	0.0753585	1.12287	KRT223P	70.3436	64.7251	4.37513	0
4027	ENSG00000068781	34.8556	-5.23435	2.35654	-2.2212	0.0263376	1.57942	0.0753585	1.12287	STON1-GTF2A1L	68.2868	66.7605	4.37513	0
4031	ENSG00000172939	34.8385	-5.23351	2.35732	-2.22012	0.0264109	1.57822	0.0755035	1.12203	OXSR1	61.7049	73.2737	4.37513	0
3462	ENSG00000036530	52.675	-5.23349	2.21178	-2.36618	0.0179726	1.74539	0.0599445	1.22225	CYP46A1	100.373	105.433	0	4.89393
4085	ENSG00000100304	29.6879	-5.23224	2.37073	-2.20702	0.0273127	1.56364	0.0770444	1.11326	TTLL12	66.6413	49.6633	0	2.44697
4081	ENSG00000217228	29.6611	-5.23086	2.36864	-2.20838	0.0272175	1.56515	0.0768416	1.1144	GSTA12P	56.3572	59.8402	0	2.44697
4039	ENSG00000229153	34.7506	-5.22984	2.35671	-2.21913	0.0264782	1.57711	0.0755386	1.12183	EPHA1-AS1	67.0527	67.5747	4.37513	0
5072	ENSG00000265233	11.2579	-5.22535	2.63236	-1.98504	0.0471397	1.32661	0.107379	0.969079	ABBA01006766.1	24.2706	20.7609	0	0
5069	ENSG00000175701	11.2557	-5.22507	2.63197	-1.98523	0.0471185	1.32681	0.107351	0.969194	MTLN	23.4479	21.575	0	0
5070	ENSG00000110844	11.2547	-5.22494	2.63187	-1.98526	0.0471161	1.32683	0.107351	0.969194	PRPF40B	23.0365	21.9821	0	0
5071	ENSG00000271140	11.2547	-5.22494	2.63187	-1.98526	0.0471161	1.32683	0.107351	0.969194	PRR20FP	23.0365	21.9821	0	0
5073	ENSG00000226465	11.2504	-5.22439	2.63213	-1.98485	0.0471607	1.32642	0.107407	0.968968	AL390198.1	21.391	23.6104	0	0
5074	ENSG00000189014	11.2493	-5.22426	2.63236	-1.98463	0.0471855	1.32619	0.107443	0.968821	SHLD2P3	20.9797	24.0175	0	0
5078	ENSG00000004700	11.2439	-5.22357	2.63449	-1.98277	0.0473935	1.32428	0.107815	0.967319	RECQL	18.9228	26.0529	0	0
5081	ENSG00000253329	11.2429	-5.22344	2.63512	-1.98224	0.0474524	1.32374	0.107891	0.967014	IGLV3-30	18.5115	26.46	0	0
4106	ENSG00000149089	29.4533	-5.22052	2.3693	-2.2034	0.0275664	1.55962	0.0775437	1.11045	APIP	54.7117	60.6544	0	2.44697
3498	ENSG00000012983	51.9734	-5.21373	2.21238	-2.35662	0.0184423	1.73418	0.0608395	1.21581	MAP4K5	104.487	98.5125	0	4.89393
5115	ENSG00000134996	11.1658	-5.21348	2.63974	-1.975	0.0482682	1.31634	0.109006	0.962548	OSTF1	27.9729	16.6901	0	0
5107	ENSG00000248774	11.1604	-5.2128	2.63597	-1.97756	0.0479785	1.31895	0.10848	0.96465	AC097534.1	25.9161	18.7255	0	0
5087	ENSG00000225142	11.1561	-5.21224	2.63424	-1.97865	0.0478549	1.32007	0.108441	0.964805	AC114495.1	24.2706	20.3538	0	0
5089	ENSG00000175143	11.155	-5.21211	2.63397	-1.9788	0.0478384	1.32022	0.108441	0.964805	OR2T1	23.8592	20.7609	0	0
5093	ENSG00000128951	11.155	-5.21211	2.63397	-1.9788	0.0478384	1.32022	0.108441	0.964805	DUT	23.8592	20.7609	0	0
5095	ENSG00000101200	11.155	-5.21211	2.63397	-1.9788	0.0478384	1.32022	0.108441	0.964805	AVP	23.8592	20.7609	0	0
5098	ENSG00000187051	11.155	-5.21211	2.63397	-1.9788	0.0478384	1.32022	0.108441	0.964805	RPS19BP1	23.8592	20.7609	0	0
5097	ENSG00000167798	11.1518	-5.21169	2.63357	-1.97894	0.0478224	1.32037	0.108441	0.964805	C3P1	22.6251	21.9821	0	0
5092	ENSG00000174740	11.1497	-5.21142	2.63364	-1.97879	0.0478397	1.32021	0.108441	0.964805	PABPC5	21.8024	22.7963	0	0
5086	ENSG00000177181	11.1486	-5.21128	2.63377	-1.97864	0.0478567	1.32006	0.108441	0.964805	RIMKLA	21.391	23.2033	0	0
4120	ENSG00000184787	29.2669	-5.21118	2.36996	-2.19885	0.0278888	1.55457	0.0779972	1.10792	UBE2G2	61.2936	53.327	0	2.44697
5099	ENSG00000132763	11.1475	-5.21114	2.63397	-1.97844	0.0478794	1.31985	0.108442	0.964804	MMACHC	20.9797	23.6104	0	0
4115	ENSG00000132780	29.2637	-5.21101	2.3697	-2.19901	0.027877	1.55475	0.0779972	1.10792	NASP	60.0595	54.5482	0	2.44697
5103	ENSG00000205108	11.1465	-5.21101	2.63423	-1.97819	0.0479077	1.31959	0.108442	0.964804	FAM205A	20.5683	24.0175	0	0
5106	ENSG00000251298	11.1454	-5.21087	2.63457	-1.97789	0.0479417	1.31929	0.108451	0.964767	AC093835.1	20.1569	24.4246	0	0
5108	ENSG00000249016	11.1443	-5.21073	2.63496	-1.97753	0.0479814	1.31893	0.10848	0.96465	AC112198.3	19.7456	24.8317	0	0
4117	ENSG00000233559	29.2529	-5.21047	2.36955	-2.19893	0.0278827	1.55466	0.0779972	1.10792	LINC00513	55.9458	58.619	0	2.44697
4079	ENSG00000235495	34.2514	-5.2081	2.35802	-2.20867	0.0271976	1.56547	0.0768303	1.11447	AC007422.2	70.755	61.8756	4.37513	0
4136	ENSG00000249526	29.164	-5.206	2.37016	-2.19648	0.0280576	1.55195	0.0781627	1.107	AC008667.1	60.8822	53.327	0	2.44697
3000	ENSG00000230647	99.4399	-5.20397	2.09116	-2.48856	0.0128263	1.8919	0.0493605	1.30662	AC022816.1	197.867	190.105	0	9.78786
4142	ENSG00000103479	29.0558	-5.20052	2.37003	-2.19428	0.028215	1.54952	0.0785104	1.10507	RBL2	58.414	55.3624	0	2.44697
5139	ENSG00000225556	11.0586	-5.19958	2.63808	-1.97097	0.0487269	1.31223	0.109552	0.960381	C2CD4D	25.9161	18.3184	0	0
5138	ENSG00000261569	11.0576	-5.19944	2.63749	-1.97136	0.0486831	1.31262	0.10948	0.960667	AC138907.7	25.5047	18.7255	0	0
5135	ENSG00000270598	11.0565	-5.1993	2.63698	-1.97169	0.0486454	1.31296	0.10945	0.960785	AL512343.1	25.0933	19.1326	0	0
5133	ENSG00000167767	11.0554	-5.19916	2.63654	-1.97196	0.0486137	1.31324	0.109419	0.960906	KRT80	24.682	19.5397	0	0
1837	ENSG00000226983	383.059	-5.19915	1.78833	-2.90727	0.00364596	2.43819	0.0227534	1.64295	LINC01692	759.382	731.923	26.2508	14.6818
5128	ENSG00000168404	11.0543	-5.19902	2.63617	-1.97219	0.0485879	1.31347	0.109406	0.960958	MLKL	24.2706	19.9467	0	0
5129	ENSG00000168259	11.0543	-5.19902	2.63617	-1.97219	0.0485879	1.31347	0.109406	0.960958	DNAJC7	24.2706	19.9467	0	0
5122	ENSG00000224918	11.0533	-5.19888	2.63586	-1.97236	0.048568	1.31365	0.109406	0.960958	AC066595.1	23.8592	20.3538	0	0
5123	ENSG00000225482	11.0522	-5.19875	2.63563	-1.97249	0.0485539	1.31378	0.109406	0.960958	RPS6P14	23.4479	20.7609	0	0
5130	ENSG00000236473	11.05	-5.19847	2.63536	-1.97258	0.0485429	1.31387	0.109406	0.960958	KRT43P	22.6251	21.575	0	0
5120	ENSG00000116752	11.049	-5.19833	2.63532	-1.97256	0.048546	1.31385	0.109406	0.960958	BCAS2	22.2138	21.9821	0	0
5127	ENSG00000259680	11.0479	-5.19819	2.63536	-1.97248	0.0485549	1.31377	0.109406	0.960958	AC136428.1	21.8024	22.3892	0	0
5121	ENSG00000232261	11.0468	-5.19805	2.63546	-1.97235	0.0485695	1.31364	0.109406	0.960958	Z98751.1	21.391	22.7963	0	0
5124	ENSG00000259051	11.0458	-5.19791	2.63563	-1.97217	0.0485898	1.31345	0.109406	0.960958	HNRNPUP1	20.9797	23.2033	0	0
5136	ENSG00000261030	11.0425	-5.19749	2.63654	-1.97133	0.0486857	1.3126	0.10948	0.960667	AC079171.1	19.7456	24.4246	0	0
4094	ENSG00000225011	33.9322	-5.19413	2.35813	-2.20265	0.0276193	1.55879	0.0775437	1.11045	AL671862.1	65.4072	65.9464	4.37513	0
4107	ENSG00000108700	33.9268	-5.19388	2.35826	-2.20242	0.0276358	1.55853	0.0775437	1.11045	CCL8	63.3504	67.9817	4.37513	0
4093	ENSG00000009780	33.9247	-5.19377	2.35837	-2.20227	0.0276463	1.55836	0.0775437	1.11045	FAM76A	62.5277	68.7959	4.37513	0
3546	ENSG00000103995	51.1571	-5.19041	2.21313	-2.34528	0.0190126	1.72096	0.0617616	1.20928	CEP152	103.664	96.07	0	4.89393
4114	ENSG00000011422	33.8497	-5.19031	2.35955	-2.1997	0.0278281	1.55552	0.0779354	1.10827	PLAUR	72.8118	58.2119	4.37513	0
4113	ENSG00000092531	33.8283	-5.18953	2.35833	-2.20051	0.0277705	1.55642	0.0777922	1.10906	SNAP23	64.5845	66.3534	4.37513	0
4118	ENSG00000100345	33.8122	-5.18866	2.35953	-2.19903	0.0278759	1.55477	0.0779972	1.10792	MYH9	58.414	72.4596	4.37513	0
2942	ENSG00000270957	121.539	-5.18662	2.07292	-2.50208	0.0123467	1.90845	0.0484071	1.31509	AC092175.1	242.295	231.626	0	12.2348
5157	ENSG00000132872	10.9536	-5.18582	2.63857	-1.96539	0.0493688	1.30655	0.110622	0.956159	SYT4	24.682	19.1326	0	0
5149	ENSG00000162897	10.9526	-5.18568	2.63815	-1.96565	0.0493393	1.30681	0.110584	0.956308	FCAMR	24.2706	19.5397	0	0
5152	ENSG00000131808	10.9515	-5.18554	2.63781	-1.96585	0.0493158	1.30701	0.110584	0.956308	FSHB	23.8592	19.9467	0	0
4123	ENSG00000137166	33.7383	-5.18549	2.35882	-2.19834	0.0279249	1.55401	0.078044	1.10766	FOXP4	69.1095	61.4685	4.37513	0
4122	ENSG00000197176	33.734	-5.18534	2.35859	-2.19849	0.0279144	1.55417	0.0780328	1.10772	LINC02291	67.4641	63.0968	4.37513	0
5154	ENSG00000266102	10.9483	-5.18512	2.63719	-1.96615	0.0492811	1.30732	0.110584	0.956308	AP006219.1	22.6251	21.168	0	0
5147	ENSG00000116729	10.9461	-5.18484	2.63712	-1.9661	0.0492875	1.30726	0.110584	0.956308	WLS	21.8024	21.9821	0	0
5148	ENSG00000215717	10.9451	-5.1847	2.63719	-1.96599	0.0492995	1.30716	0.110584	0.956308	TMEM167B	21.391	22.3892	0	0
5153	ENSG00000198033	10.944	-5.18456	2.63733	-1.96584	0.0493174	1.307	0.110584	0.956308	TUBA3C	20.9797	22.7963	0	0
5155	ENSG00000166770	10.9429	-5.18442	2.63753	-1.96563	0.0493413	1.30679	0.110584	0.956308	ZNF667-AS1	20.5683	23.2033	0	0
5159	ENSG00000105989	10.9408	-5.18414	2.63815	-1.96506	0.0494069	1.30621	0.110649	0.956052	WNT2	19.7456	24.0175	0	0
2947	ENSG00000085982	61.6489	-5.18191	2.07223	-2.50065	0.0123967	1.90669	0.0485209	1.31407	USP40	117.651	122.123	4.37513	2.44697
4176	ENSG00000257859	28.6477	-5.1797	2.37106	-2.18455	0.0289222	1.53877	0.0798361	1.0978	CASC18	58.0026	54.1411	0	2.44697
4182	ENSG00000206043	28.6327	-5.17894	2.37146	-2.18386	0.0289723	1.53802	0.0798913	1.0975	C18orf63	52.2435	59.8402	0	2.44697
5182	ENSG00000205044	10.8497	-5.17207	2.63981	-1.95926	0.0500824	1.30031	0.111625	0.952238	AC027369.1	23.8592	19.5397	0	0
5175	ENSG00000227180	10.8487	-5.17193	2.63949	-1.95944	0.0500614	1.3005	0.111602	0.952329	AC013467.1	23.4479	19.9467	0	0
5180	ENSG00000225385	10.8487	-5.17193	2.63949	-1.95944	0.0500614	1.3005	0.111602	0.952329	AL353572.1	23.4479	19.9467	0	0
5173	ENSG00000253148	10.8476	-5.17179	2.63925	-1.95957	0.0500464	1.30063	0.111602	0.952329	RGS21	23.0365	20.3538	0	0
5178	ENSG00000220581	10.8476	-5.17179	2.63925	-1.95957	0.0500464	1.30063	0.111602	0.952329	VN1R12P	23.0365	20.3538	0	0
5176	ENSG00000214381	10.8465	-5.17164	2.63908	-1.95964	0.0500376	1.3007	0.111602	0.952329	LINC00488	22.6251	20.7609	0	0
5181	ENSG00000166971	10.8454	-5.1715	2.63897	-1.95967	0.0500348	1.30073	0.111602	0.952329	AKTIP	22.2138	21.168	0	0
5179	ENSG00000198169	10.8444	-5.17136	2.63894	-1.95964	0.0500381	1.3007	0.111602	0.952329	ZNF251	21.8024	21.575	0	0
5177	ENSG00000249305	10.8422	-5.17108	2.63908	-1.95943	0.0500627	1.30049	0.111602	0.952329	AC048346.1	20.9797	22.3892	0	0
5183	ENSG00000183647	10.8401	-5.1708	2.6395	-1.95901	0.0501117	1.30006	0.11167	0.952064	ZNF530	20.1569	23.2033	0	0
5185	ENSG00000234545	10.839	-5.17065	2.63981	-1.95872	0.0501454	1.29977	0.111683	0.952012	FAM133B	19.7456	23.6104	0	0
5186	ENSG00000266712	10.839	-5.17065	2.63981	-1.95872	0.0501454	1.29977	0.111683	0.952012	MIR3149	19.7456	23.6104	0	0
5188	ENSG00000182366	10.8358	-5.17023	2.64119	-1.95754	0.0502839	1.29857	0.111929	0.951058	FAM87A	18.5115	24.8317	0	0
2975	ENSG00000134900	61.153	-5.16991	2.07256	-2.49446	0.0126149	1.89912	0.0489201	1.31051	TPP2	122.587	115.203	4.37513	2.44697
4158	ENSG00000239572	33.3387	-5.16749	2.36059	-2.18907	0.028592	1.54376	0.0792498	1.101	AC108749.1	71.9891	56.9907	4.37513	0
4161	ENSG00000231601	33.3001	-5.16577	2.36057	-2.18836	0.0286434	1.54298	0.0793378	1.10052	AL157709.1	57.1799	71.6454	4.37513	0
4215	ENSG00000215866	28.352	-5.16445	2.37299	-2.17635	0.0295293	1.52975	0.0807753	1.09272	LINC01356	61.7049	49.2562	0	2.44697
4216	ENSG00000237751	28.352	-5.16445	2.37299	-2.17635	0.0295293	1.52975	0.0807753	1.09272	LINC01143	61.7049	49.2562	0	2.44697
4163	ENSG00000185513	33.2219	-5.1624	2.35951	-2.18792	0.0286758	1.54248	0.0794092	1.10013	L3MBTL1	66.23	62.2827	4.37513	0
2991	ENSG00000185433	60.8412	-5.16232	2.07264	-2.4907	0.0127493	1.89452	0.0492047	1.30799	LINC00158	120.119	116.424	4.37513	2.44697
2193	ENSG00000245685	1047.3	-5.1613	1.87507	-2.75259	0.00591267	2.22822	0.0309622	1.50917	FRG1-DT	2026.8	2047.59	105.003	9.78786
5212	ENSG00000207114	10.7512	-5.1589	2.64338	-1.95163	0.0509818	1.29258	0.112967	0.947048	RNU6-348P	25.0933	17.9114	0	0
5210	ENSG00000171431	10.749	-5.15862	2.6423	-1.95232	0.0508999	1.29328	0.112844	0.94752	KRT20	24.2706	18.7255	0	0
4222	ENSG00000242753	28.2363	-5.1584	2.372	-2.1747	0.0296525	1.52794	0.0809657	1.0917	AL445430.2	56.3572	54.1411	0	2.44697
4226	ENSG00000164985	28.2353	-5.15834	2.37198	-2.1747	0.0296528	1.52793	0.0809657	1.0917	PSIP1	55.9458	54.5482	0	2.44697
5207	ENSG00000232459	10.7469	-5.15833	2.64151	-1.9528	0.0508438	1.29376	0.112782	0.947759	OR4F14P	23.4479	19.5397	0	0
5205	ENSG00000213601	10.7437	-5.1579	2.64087	-1.95311	0.0508071	1.29408	0.112742	0.947914	KRT18P19	22.2138	20.7609	0	0
4171	ENSG00000233936	33.1202	-5.1578	2.35972	-2.18577	0.0288325	1.54012	0.0796782	1.09866	AL390778.2	66.23	61.8756	4.37513	0
5208	ENSG00000145354	10.7372	-5.15704	2.64151	-1.95231	0.0509018	1.29327	0.112844	0.94752	CISD2	19.7456	23.2033	0	0
4185	ENSG00000148734	33.0238	-5.15337	2.36027	-2.18338	0.0290078	1.53749	0.079912	1.09739	NPFFR1	68.2868	59.4331	4.37513	0
4236	ENSG00000266049	28.1292	-5.1528	2.37225	-2.17211	0.0298471	1.5251	0.0812589	1.09013	AP001011.1	54.3004	55.7695	0	2.44697
4245	ENSG00000120555	28.0381	-5.14803	2.3729	-2.16951	0.0300442	1.52224	0.081598	1.08832	SEPT7P9	58.414	51.2916	0	2.44697
4195	ENSG00000067221	32.9016	-5.14785	2.36026	-2.18105	0.0291796	1.53492	0.0801991	1.09583	STOML1	60.4708	66.7605	4.37513	0
5239	ENSG00000224778	10.6516	-5.14547	2.64713	-1.94379	0.0519203	1.28466	0.114478	0.941278	CENPIP1	25.9161	16.6901	0	0
5235	ENSG00000258638	10.6494	-5.14518	2.64564	-1.94478	0.0518015	1.28566	0.114258	0.942114	AL389895.1	25.0933	17.5043	0	0
5233	ENSG00000255775	10.6483	-5.14503	2.64501	-1.94519	0.0517526	1.28607	0.114233	0.942208	AC005845.1	24.682	17.9114	0	0
5231	ENSG00000213875	10.6451	-5.1446	2.64358	-1.94607	0.0516463	1.28696	0.11404	0.942943	AC005019.1	23.4479	19.1326	0	0
5227	ENSG00000248444	10.643	-5.14431	2.64301	-1.94639	0.0516082	1.28728	0.113977	0.943184	HNRNPA1P65	22.6251	19.9467	0	0
5228	ENSG00000227624	10.6419	-5.14417	2.64283	-1.94647	0.0515988	1.28736	0.113977	0.943184	SNRPEP3	22.2138	20.3538	0	0
[truncated: 50,354 more rows]

## Sheet: Downregulated
	Gene ID	baseMean	log2FoldChange	lfcSE	stat	pvalue	-log(pvalue)	padj	-log(padj)	Gene	rep1	rep2	rep1_hs	rep2_hs
309	ENSG00000100401	1404.86	-12.1886	2.43708	-5.00133	5.6936e-07	6.24461	2.12754e-05	4.67212	RANGAP1	2902.6	2716.83	0	0
310	ENSG00000261555	1401.96	-12.1857	2.43697	-5.00034	5.72286e-07	6.24239	2.1319e-05	4.67123	AC025277.1	2806.34	2801.5	0	0
326	ENSG00000225813	1265.3	-12.0377	2.43718	-4.93919	7.8447e-07	6.10542	2.76897e-05	4.55768	AC009299.1	2576.39	2484.79	0	0
366	ENSG00000270541	1040.82	-11.756	2.43757	-4.82281	1.41551e-06	5.84909	4.46291e-05	4.35038	AC069545.1	2119.36	2043.93	0	0
376	ENSG00000055609	4248.28	-8.48148	1.77487	-4.77865	1.76474e-06	5.75332	5.38178e-05	4.26907	KMT2C	8665.02	8280.34	30.6259	17.1288
400	ENSG00000242516	870.131	-11.4975	2.43799	-4.716	2.40529e-06	5.61883	6.90069e-05	4.16111	LINC00960	1758.59	1721.93	0	0
437	ENSG00000230803	1580.96	-8.62278	1.86055	-4.63453	3.57751e-06	5.44642	9.41586e-05	4.02614	AC097532.1	3170.4	3137.34	8.75026	7.3409
450	ENSG00000238113	723.068	-11.2304	2.43858	-4.60531	4.11848e-06	5.38526	0.000105195	3.978	LINC01410	1482.98	1409.3	0	0
487	ENSG00000231934	1226.21	-8.84096	1.95637	-4.51907	6.21123e-06	5.20682	0.000146874	3.83306	FAM242A	2476.01	2417.63	8.75026	2.44697
498	ENSG00000188511	1016.51	-8.7661	1.95444	-4.48523	7.28344e-06	5.13766	0.000168284	3.77396	C22orf34	2091.8	1964.96	4.37513	4.89393
553	ENSG00000224271	1308.52	-9.35999	2.14796	-4.35761	1.3149e-05	4.88111	0.000273062	3.56374	AL117329.1	2664.01	2561.32	8.75026	0
573	ENSG00000248302	736.979	-9.8928	2.30237	-4.29678	1.73295e-05	4.76121	0.000346218	3.46065	BNIP3P41	1509.3	1436.17	0	2.44697
576	ENSG00000258184	426.833	-10.47	2.44074	-4.28967	1.7894e-05	4.74729	0.000355734	3.44887	AC087883.1	863.869	843.462	0	0
605	ENSG00000224807	398.669	-10.3715	2.44135	-4.24827	2.15432e-05	4.66669	0.000407537	3.38983	DUX4L9	835.074	759.604	0	0
609	ENSG00000250753	392.61	-10.3494	2.44134	-4.23923	2.24292e-05	4.64919	0.000421661	3.37504	AC119751.4	814.094	756.348	0	0
611	ENSG00000228136	668.524	-9.75204	2.30266	-4.23513	2.2842e-05	4.64127	0.000428093	3.36846	AL773545.1	1366.97	1304.68	0	2.44697
629	ENSG00000241532	372.852	-10.2749	2.44156	-4.20835	2.57247e-05	4.58965	0.00046905	3.32878	AGGF1P3	730.175	761.233	0	0
691	ENSG00000230572	305.266	-9.98638	2.44288	-4.08796	4.35192e-05	4.36132	0.000716853	3.14457	AC027612.2	608.822	612.243	0	0
704	ENSG00000206192	295.228	-9.93814	2.44346	-4.06725	4.75721e-05	4.32265	0.000771024	3.11293	ANKRD20A9P	622.809	558.102	0	0
709	ENSG00000252289	290.768	-9.91618	2.44328	-4.05855	4.93782e-05	4.30646	0.000794977	3.09965	RNA5SP519	590.722	572.349	0	0
726	ENSG00000174600	478.357	-9.26866	2.30384	-4.02314	5.74265e-05	4.24089	0.000902938	3.04434	CMKLR1	952.724	958.258	0	2.44697
728	ENSG00000257173	272.965	-9.82503	2.4438	-4.0204	5.81001e-05	4.23582	0.000911163	3.0404	AK6P2	554.11	537.748	0	0
745	ENSG00000232471	262.194	-9.76695	2.44412	-3.9961	6.43947e-05	4.19115	0.000985622	3.00629	AC119751.1	521.612	527.164	0	0
780	ENSG00000250769	490.083	-9.09806	2.30142	-3.95323	7.71033e-05	4.11293	0.00113153	2.94633	AC119751.5	1010.73	945.231	4.37513	0
791	ENSG00000130182	239.36	-9.6355	2.44501	-3.94089	8.1181e-05	4.09055	0.00117708	2.9292	ZSCAN10	468.135	489.306	0	0
803	ENSG00000152779	430.562	-8.02171	2.04453	-3.9235	8.72707e-05	4.05913	0.00124597	2.90449	SLC16A12	859.344	856.081	4.37513	2.44697
823	ENSG00000224832	218.728	-9.50545	2.44586	-3.88634	0.000101768	3.99239	0.00141702	2.84862	LINC01689	439.339	435.572	0	0
827	ENSG00000203780	1062.76	-6.92836	1.78547	-3.88042	0.000104277	3.98181	0.00144449	2.84029	FANK1	2137.05	2079.35	17.5005	17.1288
859	ENSG00000250739	197.681	-9.35949	2.44709	-3.82475	0.000130905	3.88304	0.00174161	2.75905	LINC01262	407.664	383.059	0	0
861	ENSG00000233997	197.342	-9.35702	2.447	-3.82387	0.000131373	3.88149	0.00174401	2.75845	LINC01425	394.912	394.457	0	0
869	ENSG00000233832	192.117	-9.3183	2.44733	-3.80754	0.000140353	3.85278	0.00184501	2.734	AL590623.1	381.337	387.13	0	0
878	ENSG00000215512	187.327	-9.28188	2.44764	-3.79218	0.000149333	3.82585	0.00194406	2.71129	AP005901.1	378.868	370.439	0	0
894	ENSG00000224435	180.14	-9.22544	2.44814	-3.76834	0.000164335	3.78427	0.00210095	2.67758	NF1P6	354.598	365.962	0	0
946	ENSG00000157551	158.435	-9.04021	2.45002	-3.68986	0.000224379	3.64902	0.00270844	2.56728	KCNJ15	304.822	328.918	0	0
967	ENSG00000149346	604.909	-7.53026	2.0569	-3.66098	0.000251251	3.59989	0.00296573	2.52787	SLX4IP	1205.3	1202.1	0	12.2348
968	ENSG00000226481	150.903	-8.96994	2.45059	-3.66031	0.000251905	3.59876	0.00296964	2.5273	ACTR3BP2	304.411	299.201	0	0
973	ENSG00000222042	385.115	-7.16266	1.9601	-3.65423	0.00025795	3.58846	0.00302617	2.51911	AP001341.1	768.844	760.418	8.75026	2.44697
984	ENSG00000237299	145.635	-8.91868	2.45176	-3.63767	0.000275119	3.56048	0.00319048	2.49614	AP000534.2	313.461	269.077	0	0
993	ENSG00000259154	705.028	-6.51964	1.7988	-3.62443	0.0002896	3.5382	0.00332656	2.47801	DUX4L17	1381.78	1408.08	13.1254	17.1288
1001	ENSG00000085433	289.714	-8.33704	2.3043	-3.61804	0.000296844	3.52747	0.00338408	2.47056	WDR47	586.608	567.871	4.37513	0
1004	ENSG00000264587	140.806	-8.87004	2.45196	-3.61753	0.000297433	3.52661	0.00338525	2.47041	AC117569.1	296.184	267.042	0	0
1012	ENSG00000124574	285.737	-8.31699	2.30457	-3.60891	0.000307483	3.51218	0.0034662	2.46015	ABCC10	544.649	593.924	4.37513	0
1021	ENSG00000230006	789.098	-7.56024	2.1025	-3.59583	0.000323361	3.49031	0.0036149	2.4419	ANKRD36BP2	1593.22	1545.67	17.5005	0
1022	ENSG00000237484	357.708	-6.89199	1.91819	-3.59296	0.000326948	3.48552	0.00365162	2.43751	LINC01684	746.218	672.897	4.37513	7.3409
1027	ENSG00000258994	133.581	-8.79404	2.45271	-3.58544	0.000336513	3.473	0.0037412	2.42699	LINC02309	257.104	277.219	0	0
1045	ENSG00000161980	231.705	-8.22104	2.30847	-3.56125	0.000369089	3.43287	0.004033	2.39437	POLR3K	459.085	465.288	0	2.44697
1048	ENSG00000249079	259.725	-7.28858	2.0476	-3.55957	0.000371458	3.43009	0.00404428	2.39316	AC118282.2	520.79	511.288	4.37513	2.44697
1061	ENSG00000270226	125.942	-8.70908	2.45361	-3.54949	0.000385973	3.41344	0.0041617	2.38073	AC006548.2	254.636	249.131	0	0
1059	ENSG00000140543	125.914	-8.70876	2.45371	-3.54922	0.000386367	3.413	0.0041617	2.38073	DET1	243.94	259.715	0	0
1072	ENSG00000157617	123.693	-8.68309	2.45395	-3.53841	0.000402544	3.39519	0.00429392	2.36715	C2CD2	250.933	243.839	0	0
1078	ENSG00000243064	221.347	-8.1549	2.30926	-3.53139	0.000413386	3.38364	0.00438638	2.35789	ABCC13	467.723	415.218	0	2.44697
1087	ENSG00000226444	120.147	-8.64113	2.455	-3.51981	0.000431859	3.36466	0.00454654	2.34232	ACTR3BP6	257.104	223.485	0	0
1121	ENSG00000160179	113.71	-8.56168	2.45637	-3.48551	0.000491207	3.30874	0.00501861	2.29942	ABCG1	247.231	207.609	0	0
1127	ENSG00000258027	266.602	-6.82599	1.96018	-3.48233	0.000497077	3.30358	0.00504875	2.29682	NF1P4	543.004	514.137	4.37513	4.89393
1149	ENSG00000218357	108.35	-8.49203	2.4566	-3.45682	0.000546587	3.26234	0.00544653	2.26388	LINC01644	221.315	212.087	0	0
1163	ENSG00000233866	104.756	-8.44336	2.45728	-3.43606	0.000590233	3.22898	0.005805	2.2362	AC145543.1	208.974	210.051	0	0
1185	ENSG00000235154	100.995	-8.39061	2.45829	-3.4132	0.000642056	3.19243	0.00620604	2.20719	FP325330.1	210.62	193.361	0	0
1191	ENSG00000202215	99.7407	-8.37258	2.45838	-3.40573	0.000659882	3.18053	0.0063408	2.19786	RNU1-51P	197.867	201.096	0	0
1192	ENSG00000233179	99.7611	-8.37287	2.45847	-3.40572	0.000659894	3.18053	0.0063408	2.19786	Z82249.1	205.683	193.361	0	0
1195	ENSG00000233215	275.718	-6.67621	1.9626	-3.40172	0.000669644	3.17416	0.00641914	2.19252	LINC01687	575.501	516.173	8.75026	2.44697
1201	ENSG00000260975	98.6984	-8.35742	2.45884	-3.39893	0.000676499	3.16973	0.00645042	2.19041	AC007333.2	188.406	206.388	0	0
1202	ENSG00000263006	9591.08	-6.06183	1.78362	-3.39861	0.000677286	3.16923	0.00645042	2.19041	ROCK1P1	18875.1	18924.2	105.003	460.03
1206	ENSG00000232815	97.9956	-8.34712	2.45883	-3.39476	0.000686898	3.16311	0.0065285	2.18519	DUX4L50	192.108	199.874	0	0
1215	ENSG00000205683	291.438	-6.42964	1.89888	-3.38601	0.000709174	3.14925	0.00668689	2.17478	DPF3	593.19	558.916	8.75026	4.89393
1218	ENSG00000149531	201.209	-7.80828	2.30747	-3.38391	0.000714603	3.14594	0.00672238	2.17248	FRG1BP	404.784	395.678	4.37513	0
1221	ENSG00000215398	95.7546	-8.31374	2.45933	-3.38049	0.000723571	3.14052	0.00679091	2.16807	CR383658.1	191.285	191.733	0	0
1227	ENSG00000231205	94.9265	-8.30121	2.45958	-3.37505	0.000738035	3.13192	0.00689459	2.16149	ZNF826P	185.938	193.768	0	0
1234	ENSG00000232855	351.516	-6.22126	1.84717	-3.368	0.000757158	3.12081	0.00704027	2.15241	AF165147.1	722.771	664.756	8.75026	9.78786
1233	ENSG00000244306	93.8177	-8.28426	2.45984	-3.3678	0.0007577	3.1205	0.00704027	2.15241	DUXAP10	190.051	185.22	0	0
1235	ENSG00000241622	93.7213	-8.28278	2.45991	-3.3671	0.000759635	3.1194	0.00705284	2.15164	RARRES2P1	192.108	182.777	0	0
1236	ENSG00000251102	93.7353	-8.28299	2.46015	-3.36687	0.000760272	3.11903	0.00705334	2.1516	CTBP2P4	197.456	177.485	0	0
1242	ENSG00000258565	92.7893	-8.26836	2.46009	-3.36099	0.000776631	3.10979	0.00716667	2.14468	BLZF2P	185.938	185.22	0	0
1252	ENSG00000249828	91.0614	-8.24124	2.46063	-3.34924	0.00081034	3.09133	0.00741556	2.12986	AC118282.3	186.76	177.485	0	0
1258	ENSG00000260327	90.4433	-8.23141	2.46076	-3.34507	0.000822629	3.0848	0.00749746	2.12509	ACTR3BP3	183.881	177.892	0	0
1262	ENSG00000164118	164.879	-7.72872	2.31223	-3.34254	0.000830162	3.08084	0.00752867	2.12328	CEP44	316.752	340.316	0	2.44697
1267	ENSG00000257959	164.616	-7.72641	2.31214	-3.34167	0.000832759	3.07948	0.00752966	2.12322	CR383656.10	333.207	322.811	0	2.44697
1272	ENSG00000166351	89.2135	-8.21166	2.4611	-3.33659	0.000848143	3.07153	0.00764592	2.11657	POTED	180.59	176.264	0	0
1280	ENSG00000257703	87.6773	-8.1866	2.46154	-3.32581	0.000881628	3.05471	0.00789876	2.10244	AC068643.1	176.888	173.822	0	0
1290	ENSG00000175302	365.91	-6.09099	1.83582	-3.31785	0.000907125	3.04233	0.00806356	2.09347	ANKRD30BP1	739.225	703.428	8.75026	12.2348
1292	ENSG00000259848	157.959	-7.66665	2.31265	-3.31509	0.000916134	3.03804	0.00813169	2.08982	AC097374.1	317.163	312.228	0	2.44697
1300	ENSG00000167232	285.134	-6.27671	1.89855	-3.30605	0.000946212	3.02401	0.0083497	2.07833	ZNF91	584.963	541.411	4.37513	9.78786
1302	ENSG00000267407	84.712	-8.13697	2.46246	-3.30441	0.000951774	3.02147	0.00838655	2.07642	AC008794.1	171.54	167.308	0	0
1303	ENSG00000198062	84.6167	-8.13534	2.46256	-3.30362	0.000954466	3.02024	0.00840416	2.07551	POTEH	174.008	164.459	0	0
1308	ENSG00000261028	181.081	-6.76396	2.05113	-3.29767	0.000974893	3.01104	0.00854968	2.06805	AC012322.1	373.521	343.979	4.37513	2.44697
1309	ENSG00000226364	83.7843	-8.12108	2.46274	-3.29758	0.00097523	3.01089	0.00854968	2.06805	LINC02089	167.015	168.123	0	0
1314	ENSG00000259882	83.1994	-8.11097	2.46335	-3.29265	0.000992468	3.00328	0.00866941	2.06201	AC142384.1	176.888	155.91	0	0
1318	ENSG00000214602	82.6552	-8.10151	2.46313	-3.28911	0.00100504	2.99782	0.00875396	2.0578	CTBP2P5	163.312	167.308	0	0
1320	ENSG00000257635	82.4549	-8.098	2.46318	-3.28762	0.00101038	2.99552	0.00878934	2.05604	CR383656.4	164.547	165.273	0	0
1327	ENSG00000233867	349.917	-6.02556	1.83603	-3.28185	0.00103129	2.98662	0.00892483	2.0494	SLC9B1P3	694.386	684.295	8.75026	12.2348
1332	ENSG00000225685	81.0183	-8.07265	2.46369	-3.27665	0.00105045	2.97862	0.00905382	2.04317	TSPY5P	160.021	164.052	0	0
1333	ENSG00000233435	80.7976	-8.06871	2.46402	-3.27462	0.00105806	2.97549	0.00910442	2.04075	AGGF1P2	153.44	169.751	0	0
1342	ENSG00000078295	1860.27	-5.6627	1.73282	-3.26791	0.00108345	2.96519	0.00927023	2.03291	ADCY2	3738.09	3559.07	65.6269	78.3029
1365	ENSG00000006831	77.3428	-8.00567	2.46501	-3.24772	0.00116334	2.93429	0.00978583	2.0094	ADIPOR2	155.496	153.875	0	0
1378	ENSG00000258902	166.43	-6.64102	2.05196	-3.23643	0.00121035	2.91709	0.010082	1.99645	AL049775.2	336.086	322.811	4.37513	2.44697
1380	ENSG00000168079	75.8249	-7.97707	2.46583	-3.23504	0.00121626	2.91497	0.0101135	1.9951	SCARA5	158.787	144.512	0	0
1381	ENSG00000256417	139.156	-7.48309	2.31456	-3.23306	0.00122474	2.91196	0.010177	1.99238	AC006206.2	287.134	267.042	0	2.44697
1383	ENSG00000235485	75.511	-7.97109	2.46582	-3.23263	0.00122654	2.91132	0.010178	1.99234	AL021877.1	155.496	146.547	0	0
1387	ENSG00000186481	265.622	-6.03106	1.86733	-3.22978	0.00123886	2.90698	0.0102522	1.98918	ANKRD20A5P	527.783	518.615	8.75026	7.3409
1390	ENSG00000196383	74.7965	-7.95737	2.46614	-3.22666	0.00125246	2.90224	0.0103435	1.98533	OR4Q2	154.674	144.512	0	0
1394	ENSG00000202339	74.3722	-7.94916	2.46619	-3.22326	0.00126741	2.89708	0.0104385	1.98136	RNU4-45P	148.092	149.397	0	0
1395	ENSG00000170324	74.2629	-7.94704	2.46628	-3.22227	0.00127178	2.89559	0.0104602	1.98046	FRMPD2	145.212	151.839	0	0
1397	ENSG00000231713	74.3026	-7.94781	2.46689	-3.2218	0.0012739	2.89487	0.0104642	1.98029	AF064860.2	160.433	136.778	0	0
1399	ENSG00000233369	357.097	-6.01201	1.86713	-3.21991	0.00128229	2.89201	0.0105181	1.97806	GTF2IP4	698.089	707.906	17.5005	4.89393
1402	ENSG00000234883	73.3524	-7.92924	2.46661	-3.21463	0.00130614	2.88401	0.0106848	1.97123	MIR155HG	147.269	146.14	0	0
1403	ENSG00000101435	73.1649	-7.92555	2.46694	-3.2127	0.00131493	2.8811	0.0107421	1.96891	CST9L	153.44	139.22	0	0
1404	ENSG00000224267	72.9367	-7.92105	2.46681	-3.21105	0.0013225	2.8786	0.0107967	1.96671	AL772155.1	143.978	147.769	0	0
1416	ENSG00000167608	72.1129	-7.90466	2.46723	-3.20386	0.00135596	2.86775	0.0109759	1.95956	TMC4	140.276	148.176	0	0
1422	ENSG00000224511	71.5152	-7.89265	2.46744	-3.19873	0.00138036	2.86001	0.0111191	1.95393	LINC00365	145.212	140.848	0	0
1424	ENSG00000068615	71.3234	-7.88878	2.46776	-3.19674	0.00138992	2.85701	0.0111812	1.95151	REEP1	149.737	135.556	0	0
1427	ENSG00000227679	70.6946	-7.876	2.46779	-3.19152	0.00141527	2.84916	0.0113625	1.94453	AL133173.1	142.744	140.034	0	0
1428	ENSG00000102572	70.7203	-7.87653	2.46843	-3.1909	0.0014183	2.84823	0.0113793	1.94389	STK24	152.617	130.264	0	0
1430	ENSG00000232193	70.3936	-7.86984	2.46799	-3.18877	0.0014288	2.84503	0.0114484	1.94126	AL157359.2	144.39	137.185	0	0
1431	ENSG00000224018	129.33	-7.37699	2.31566	-3.1857	0.00144403	2.84042	0.0115627	1.93694	AP000470.1	265.743	249.131	0	2.44697
1439	ENSG00000052126	205.486	-6.24685	1.96492	-3.17919	0.00147689	2.83065	0.0117559	1.92975	PLEKHA5	415.069	395.678	8.75026	2.44697
1444	ENSG00000249041	68.7288	-7.83532	2.46898	-3.1735	0.00150612	2.82214	0.0119545	1.92247	AC009567.1	130.403	144.512	0	0
1449	ENSG00000225458	68.1193	-7.82246	2.46917	-3.16806	0.00153461	2.814	0.012138	1.91585	AL049812.2	130.814	141.663	0	0
1452	ENSG00000257356	67.9447	-7.81876	2.46929	-3.1664	0.00154341	2.81152	0.012189	1.91403	BNIP3P6	141.921	129.857	0	0
1453	ENSG00000232130	67.6136	-7.81172	2.46931	-3.16352	0.00155871	2.80723	0.012294	1.91031	AC092966.1	132.049	138.406	0	0
1460	ENSG00000253585	67.123	-7.80121	2.46963	-3.15886	0.00158389	2.80027	0.0124373	1.90527	AP003351.1	139.042	129.45	0	0
1459	ENSG00000226939	67.1048	-7.80082	2.46953	-3.15882	0.00158407	2.80023	0.0124373	1.90527	AC062021.1	132.049	136.371	0	0
1477	ENSG00000258567	2119.27	-6.14799	1.9503	-3.15233	0.00161974	2.79055	0.0126206	1.89892	DUX4L16	4179.89	4180.27	4.37513	112.56
1470	ENSG00000237491	248.392	-6.54522	2.07669	-3.15176	0.00162292	2.7897	0.0126206	1.89892	AL669831.5	495.696	488.084	0	9.78786
1479	ENSG00000101280	66.2039	-7.78132	2.47014	-3.15015	0.00163187	2.78731	0.0126567	1.89768	ANGPT4	137.808	127.008	0	0
1484	ENSG00000259847	139.614	-7.27693	2.31205	-3.1474	0.00164732	2.78322	0.0127357	1.89498	LINC02126	278.084	275.998	4.37513	0
1495	ENSG00000258766	65.0555	-7.75607	2.47065	-3.13929	0.00169358	2.77119	0.0129691	1.88709	DIO2-AS1	126.701	133.521	0	0
1496	ENSG00000264734	64.9816	-7.75443	2.47096	-3.13823	0.00169973	2.76962	0.013008	1.88579	AC069061.2	137.396	122.53	0	0
1500	ENSG00000227784	64.8895	-7.75239	2.47147	-3.13675	0.00170831	2.76743	0.0130407	1.8847	ZNF965P	141.099	118.459	0	0
1506	ENSG00000271627	136.439	-7.24342	2.31239	-3.13243	0.00173363	2.76104	0.0131758	1.88022	AC027612.4	270.268	271.113	4.37513	0
1510	ENSG00000148337	64.0453	-7.73349	2.47114	-3.12953	0.00175088	2.75674	0.0132819	1.87674	CIZ1	129.58	126.601	0	0
1518	ENSG00000100084	63.4111	-7.71914	2.47174	-3.12296	0.00179044	2.74704	0.0135143	1.86921	HIRA	120.53	133.114	0	0
1520	ENSG00000235012	63.2065	-7.71447	2.47186	-3.12092	0.00180286	2.74404	0.0135911	1.86675	AF121897.1	120.119	132.707	0	0
1522	ENSG00000077238	63.1047	-7.71215	2.4719	-3.11993	0.00180896	2.74257	0.01362	1.86582	IL4R	120.119	132.3	0	0
1525	ENSG00000253460	62.809	-7.70537	2.47185	-3.11726	0.00182543	2.73864	0.0137185	1.86269	IGKV2OR22-3	123.821	127.415	0	0
1526	ENSG00000215559	206.691	-5.92683	1.90177	-3.11648	0.00183024	2.73749	0.0137461	1.86182	ANKRD20A11P	408.487	404.634	8.75026	4.89393
1527	ENSG00000182256	1054.93	-5.45513	1.75103	-3.11539	0.00183703	2.73588	0.0137886	1.86048	GABRG3	2056.01	2069.98	35.001	58.7272
1528	ENSG00000225411	467.799	-5.84332	1.87635	-3.1142	0.00184444	2.73414	0.0138356	1.859	CR786580.1	929.276	910.63	4.37513	26.9166
1530	ENSG00000176605	62.4084	-7.69614	2.47207	-3.11324	0.00185047	2.73272	0.0138637	1.85812	C14orf177	126.289	123.344	0	0
1532	ENSG00000073146	62.3066	-7.69379	2.47213	-3.1122	0.00185696	2.7312	0.0138951	1.85714	MOV10L1	126.289	122.937	0	0
1539	ENSG00000124882	131.127	-7.18557	2.31302	-3.10657	0.00189271	2.72292	0.0140929	1.851	EREG	262.452	257.679	4.37513	0
1540	ENSG00000106511	61.6853	-7.67933	2.47249	-3.10591	0.00189697	2.72194	0.014116	1.85029	MEOX2	122.176	124.565	0	0
1543	ENSG00000237527	61.4667	-7.67421	2.47291	-3.10331	0.0019137	2.71813	0.0142142	1.84728	AF241725.1	116.417	129.45	0	0
1560	ENSG00000135953	59.7409	-7.63312	2.4737	-3.08571	0.00203064	2.69237	0.014918	1.82629	MFSD9	118.062	120.902	0	0
1565	ENSG00000261965	59.5396	-7.62825	2.47381	-3.0836	0.0020451	2.68928	0.0149933	1.8241	ISCA1P3	118.885	119.273	0	0
1564	ENSG00000069966	59.5503	-7.62851	2.47392	-3.08358	0.00204529	2.68924	0.0149933	1.8241	GNB5	122.999	115.203	0	0
1568	ENSG00000197364	59.23	-7.62073	2.47402	-3.0803	0.00206792	2.68447	0.0151163	1.82055	S100A7L2	117.239	119.68	0	0
1576	ENSG00000250514	58.7458	-7.60889	2.47498	-3.07433	0.00210979	2.67576	0.0153321	1.8144	LINC02125	126.701	108.282	0	0
1577	ENSG00000230031	58.3205	-7.59841	2.47468	-3.07046	0.00213731	2.67013	0.0155227	1.80903	POTEB2	119.708	113.574	0	0
1580	ENSG00000229809	58.2037	-7.59551	2.47473	-3.06922	0.00214615	2.66834	0.0155619	1.80794	ZNF688	113.948	118.866	0	0
1579	ENSG00000237353	58.2294	-7.59615	2.47509	-3.06904	0.0021475	2.66807	0.0155619	1.80794	PATE4	123.821	109.096	0	0
1578	ENSG00000156738	58.2305	-7.59618	2.47514	-3.06899	0.00214785	2.668	0.0155619	1.80794	MS4A1	124.233	108.689	0	0
1585	ENSG00000173572	57.9991	-7.59043	2.47487	-3.067	0.00216219	2.66511	0.0156191	1.80634	NLRP13	113.537	118.459	0	0
1592	ENSG00000093010	57.5931	-7.5803	2.47511	-3.06261	0.00219418	2.65873	0.0157857	1.80174	COMT	113.948	116.424	0	0
1591	ENSG00000095383	219.342	-6.36398	2.07798	-3.06258	0.00219438	2.65869	0.0157857	1.80174	TBC1D2	438.928	428.651	0	9.78786
1596	ENSG00000215326	57.4913	-7.57775	2.47518	-3.06149	0.00220235	2.65711	0.0158055	1.80119	GPX1P2	113.948	116.017	0	0
1598	ENSG00000258934	57.4045	-7.57557	2.47542	-3.06031	0.00221106	2.6554	0.0158492	1.79999	AL356800.1	119.708	109.911	0	0
1600	ENSG00000197550	106.481	-7.09516	2.31904	-3.05953	0.00221688	2.65426	0.0158721	1.79936	AL359955.1	206.506	216.972	0	2.44697
1604	ENSG00000234435	57.0789	-7.56736	2.4755	-3.05691	0.00223635	2.65046	0.0159791	1.79645	LINC01432	111.892	116.424	0	0
1603	ENSG00000232842	57.1014	-7.56793	2.47576	-3.0568	0.0022371	2.65031	0.0159791	1.79645	AL137845.2	120.53	107.875	0	0
1605	ENSG00000233654	56.9857	-7.565	2.47553	-3.05591	0.00224379	2.64902	0.0160174	1.79541	AC108047.1	115.183	112.76	0	0
1606	ENSG00000100439	56.886	-7.56248	2.47563	-3.05477	0.00225235	2.64736	0.0160691	1.79401	ABHD4	116.005	111.539	0	0
1609	ENSG00000253209	56.7993	-7.56028	2.4762	-3.05318	0.00226431	2.64506	0.0161287	1.7924	IGHV3-65	121.764	105.433	0	0
1612	ENSG00000229231	56.6889	-7.55747	2.47594	-3.05236	0.00227049	2.64388	0.0161414	1.79206	FEM1AP1	118.473	108.282	0	0
1615	ENSG00000174957	56.4532	-7.55146	2.47628	-3.04952	0.00229206	2.63977	0.0162566	1.78897	OR5J2	106.133	119.68	0	0
1617	ENSG00000248132	56.2518	-7.5463	2.4763	-3.04741	0.00230819	2.63673	0.0163427	1.78668	LINC02101	106.955	118.052	0	0
1621	ENSG00000259905	235.261	-5.63239	1.85012	-3.04433	0.00233198	2.63228	0.0164818	1.783	PWRN1	475.128	447.377	8.75026	9.78786
1622	ENSG00000250064	55.863	-7.5363	2.47636	-3.04329	0.00234005	2.63077	0.0165292	1.78175	AC097480.1	113.948	109.504	0	0
1623	ENSG00000272769	55.7473	-7.53331	2.47648	-3.04194	0.00235055	2.62883	0.0165936	1.78006	AC097532.2	108.601	114.388	0	0
1633	ENSG00000232512	55.1549	-7.51789	2.47709	-3.03498	0.00240555	2.61878	0.0168765	1.77272	AP000233.2	115.594	105.026	0	0
1634	ENSG00000159200	102.209	-7.03576	2.31983	-3.03288	0.00242233	2.61577	0.0169816	1.77002	RCAN1	207.329	199.06	0	2.44697
1641	ENSG00000236151	54.5207	-7.50121	2.47738	-3.02788	0.00246273	2.60858	0.0171806	1.76496	AL110503.1	106.544	111.539	0	0
1643	ENSG00000261178	54.435	-7.49894	2.47752	-3.02679	0.00247162	2.60702	0.0172274	1.76378	AC009169.1	112.714	105.026	0	0
1647	ENSG00000254066	54.2315	-7.49353	2.47771	-3.02438	0.0024914	2.60356	0.0173253	1.76132	LINC01938	112.714	104.212	0	0
1648	ENSG00000259815	54.0086	-7.48759	2.47778	-3.02189	0.00251199	2.59998	0.0174532	1.75813	AC099793.1	105.31	110.725	0	0
1652	ENSG00000006788	53.8201	-7.48255	2.47797	-3.01963	0.00253085	2.59673	0.0175392	1.75599	MYH13	111.069	104.212	0	0
1656	ENSG00000201527	53.608	-7.47685	2.47803	-3.01725	0.00255077	2.59333	0.0176405	1.75349	RNA5SP478	107.778	106.654	0	0
1658	ENSG00000165732	53.638	-7.47766	2.47934	-3.01599	0.00256141	2.59152	0.0176888	1.7523	DDX21	119.296	95.2559	0	0
1659	ENSG00000235500	53.4966	-7.47385	2.4782	-3.01584	0.00256266	2.59131	0.0176888	1.7523	SNX19P2	104.076	109.911	0	0
1670	ENSG00000103381	142.466	-5.91089	1.96689	-3.0052	0.00265406	2.57609	0.0181746	1.74054	CPPED1	278.084	282.511	4.37513	4.89393
1672	ENSG00000230972	112.212	-6.95842	2.3158	-3.00476	0.0026579	2.57546	0.0181803	1.7404	AP001116.1	229.131	215.343	4.37513	0
1673	ENSG00000091513	52.3857	-7.44358	2.47908	-3.00255	0.00267724	2.57231	0.0183004	1.73754	TF	107.367	102.176	0	0
1674	ENSG00000214491	52.3921	-7.44375	2.47926	-3.00241	0.00267848	2.57211	0.0183004	1.73754	SEC14L6	109.835	99.7337	0	0
1680	ENSG00000140391	52.3097	-7.44148	2.48062	-2.99984	0.00270119	2.56845	0.0183933	1.73534	TSPAN3	117.239	91.9992	0	0
1681	ENSG00000099917	52.2036	-7.43855	2.48038	-2.99895	0.0027091	2.56718	0.0184368	1.73431	MED15	115.594	93.2205	0	0
1682	ENSG00000258718	52.0879	-7.43535	2.47962	-2.99858	0.00271239	2.56665	0.0184488	1.73403	LINC02311	110.246	98.1054	0	0
1686	ENSG00000100519	51.8908	-7.42988	2.48021	-2.99566	0.00273849	2.56249	0.0185846	1.73085	PSMC6	112.714	94.8488	0	0
1690	ENSG00000231236	161.637	-6.31563	2.11201	-2.99034	0.00278664	2.55492	0.0188691	1.72425	AP001605.1	321.688	317.52	0	7.3409
1692	ENSG00000258558	51.0477	-7.40625	2.48015	-2.98621	0.00282461	2.54904	0.0190941	1.7191	AL121852.1	101.607	102.583	0	0
1693	ENSG00000092140	51.0391	-7.40601	2.4803	-2.98593	0.00282717	2.54865	0.0191007	1.71895	G2E3	98.3165	105.84	0	0
1694	ENSG00000075856	50.9427	-7.40328	2.48027	-2.98487	0.00283695	2.54715	0.0191561	1.71769	SART3	100.373	103.397	0	0
1698	ENSG00000167088	50.7424	-7.3976	2.48042	-2.9824	0.00285999	2.54364	0.0192724	1.71506	SNRPD1	101.607	101.362	0	0
1697	ENSG00000215567	50.752	-7.39787	2.48056	-2.98234	0.00286053	2.54355	0.0192724	1.71506	AC138701.1	105.31	97.6983	0	0
1696	ENSG00000127863	108.418	-6.90822	2.31638	-2.98234	0.00286053	2.54355	0.0192724	1.71506	TNFRSF19	218.024	211.273	4.37513	0
1701	ENSG00000219549	50.6374	-7.39461	2.48052	-2.98107	0.0028724	2.54176	0.0193172	1.71406	AL607077.1	100.373	102.176	0	0
1706	ENSG00000259048	266.153	-5.45675	1.83156	-2.97929	0.00288917	2.53923	0.0193791	1.71267	AL392023.2	534.776	506.403	8.75026	14.6818
1708	ENSG00000232886	50.3331	-7.38591	2.48078	-2.97725	0.00290843	2.53634	0.0194867	1.71026	AF212831.1	100.785	100.548	0	0
1710	ENSG00000227471	50.2271	-7.38287	2.48089	-2.97589	0.00292138	2.53441	0.0195518	1.70881	AKR1B15	99.1393	101.769	0	0
1711	ENSG00000263125	50.1264	-7.37998	2.48097	-2.97463	0.00293341	2.53263	0.0196214	1.70727	ARL2BPP8	99.5506	100.955	0	0
1712	ENSG00000130844	93.3893	-6.9048	2.32174	-2.97397	0.00293973	2.53169	0.0196528	1.70658	ZNF331	181.413	189.698	0	2.44697
1715	ENSG00000176641	93.3261	-6.90383	2.32207	-2.97314	0.00294773	2.53051	0.0196793	1.70599	RNF152	196.222	174.636	0	2.44697
1713	ENSG00000179023	50.0429	-7.37757	2.48148	-2.97305	0.00294856	2.53039	0.0196793	1.70599	KLHDC7A	106.544	93.6275	0	0
1720	ENSG00000258628	192.746	-5.55994	1.87047	-2.97249	0.00295399	2.52959	0.0196873	1.70581	AC126603.1	367.761	387.13	8.75026	7.3409
1719	ENSG00000133105	49.9282	-7.37426	2.48118	-2.97208	0.00295789	2.52902	0.0196873	1.70581	RXFP2	101.607	98.1054	0	0
1721	ENSG00000183765	49.9464	-7.37479	2.48193	-2.97139	0.00296456	2.52804	0.0197208	1.70507	CHEK2	108.601	91.1851	0	0
1725	ENSG00000142185	106.168	-6.8776	2.31679	-2.96859	0.00299169	2.52408	0.0198468	1.70231	TRPM2	213.91	206.388	4.37513	0
1728	ENSG00000263711	105.982	-6.875	2.31707	-2.96712	0.00300606	2.522	0.0199094	1.70094	AC079062.1	220.492	199.06	4.37513	0
1731	ENSG00000233480	49.4151	-7.35936	2.48163	-2.96553	0.00302159	2.51976	0.0199848	1.6993	LINC01683	99.962	97.6983	0	0
1735	ENSG00000221954	49.2137	-7.35346	2.48186	-2.96288	0.00304776	2.51602	0.0201286	1.69619	OR4C12	100.785	96.07	0	0
1733	ENSG00000116717	49.2233	-7.35375	2.48219	-2.9626	0.00305051	2.51563	0.0201286	1.69619	GADD45A	104.487	92.4063	0	0
1741	ENSG00000189164	49.1269	-7.35092	2.48264	-2.96093	0.0030671	2.51327	0.0201702	1.69529	ZNF527	106.544	89.9639	0	0
1744	ENSG00000237854	49.0048	-7.34733	2.48201	-2.96024	0.00307402	2.51229	0.0201913	1.69484	LINC00674	98.7279	97.2912	0	0
1745	ENSG00000186732	123.049	-6.47465	2.18759	-2.95972	0.00307921	2.51156	0.0202059	1.69452	MPPED1	237.358	249.945	0	4.89393
1746	ENSG00000103707	48.9866	-7.34679	2.48245	-2.9595	0.00308141	2.51125	0.0202094	1.69445	MTFMT	91.7347	104.212	0	0
1749	ENSG00000259737	48.9116	-7.34458	2.48228	-2.9588	0.00308837	2.51027	0.0202223	1.69417	AC087516.2	102.019	93.6275	0	0
1753	ENSG00000228861	48.8109	-7.34161	2.48244	-2.95742	0.00310229	2.50832	0.0202695	1.69316	RPL23AP12	102.43	92.8134	0	0
1755	ENSG00000269707	48.6031	-7.33545	2.48252	-2.95484	0.00312836	2.50468	0.0204083	1.69019	AC018730.2	100.785	93.6275	0	0
1756	ENSG00000178445	48.5902	-7.33507	2.48241	-2.95481	0.00312858	2.50465	0.0204083	1.69019	GLDC	95.8483	98.5125	0	0
1758	ENSG00000164823	48.5816	-7.33482	2.48264	-2.95444	0.00313234	2.50413	0.0204108	1.69014	OSGIN2	92.5574	101.769	0	0
1759	ENSG00000172575	48.572	-7.33453	2.48318	-2.95368	0.00314006	2.50306	0.0204501	1.68931	RASGRP1	88.8551	105.433	0	0
1760	ENSG00000227264	48.4874	-7.33201	2.48252	-2.95346	0.00314237	2.50274	0.0204541	1.68922	ACTR3BP5	95.437	98.5125	0	0
1763	ENSG00000232216	48.3824	-7.32889	2.48267	-2.95202	0.00315702	2.50072	0.0205164	1.6879	IGHV3-43	94.2029	99.3266	0	0
1764	ENSG00000220267	48.301	-7.32646	2.483	-2.95064	0.00317115	2.49878	0.0205971	1.68619	ACTBP8	102.019	91.1851	0	0
1768	ENSG00000258887	47.8778	-7.31376	2.48309	-2.94543	0.00322505	2.49146	0.0208912	1.68004	AL160237.2	95.8483	95.6629	0	0
1770	ENSG00000109881	47.7846	-7.31095	2.48333	-2.94402	0.00323984	2.48948	0.0209646	1.67851	CCDC34	99.1393	91.9992	0	0
1774	ENSG00000169488	47.5789	-7.30473	2.4835	-2.9413	0.00326834	2.48567	0.0210962	1.6758	OR4K15	98.3165	91.9992	0	0
1775	ENSG00000258406	47.5811	-7.30479	2.48357	-2.94125	0.00326889	2.4856	0.0210962	1.6758	AL445383.1	99.1393	91.1851	0	0
1778	ENSG00000128739	231.584	-5.53282	1.88245	-2.93916	0.00329102	2.48267	0.0211938	1.67379	SNRPN	459.496	447.784	4.37513	14.6818
1780	ENSG00000176595	47.3636	-7.29818	2.48361	-2.93854	0.00329764	2.4818	0.0212158	1.67334	KBTBD11	93.7915	95.6629	0	0
1781	ENSG00000196437	47.3625	-7.29815	2.48362	-2.93851	0.00329793	2.48176	0.0212158	1.67334	ZNF569	93.3802	96.07	0	0
1785	ENSG00000168122	88.093	-6.82004	2.3231	-2.93575	0.00332742	2.47789	0.0213487	1.67063	ZNF355P	179.767	170.158	0	2.44697
1789	ENSG00000138942	47.1869	-7.29279	2.4849	-2.93485	0.00333712	2.47663	0.0213738	1.67012	RNF185	104.076	84.6719	0	0
1790	ENSG00000135945	47.069	-7.28918	2.48407	-2.93437	0.00334222	2.47597	0.021387	1.66985	REV1	97.9052	90.3709	0	0
1793	ENSG00000228037	46.7412	-7.2791	2.48445	-2.92986	0.00339111	2.46966	0.0216655	1.66423	AL139246.3	89.2665	97.6983	0	0
1795	ENSG00000121741	87.0731	-6.80313	2.32342	-2.92807	0.00341078	2.46715	0.0217682	1.66218	ZMYM2	178.944	166.901	0	2.44697
1802	ENSG00000170848	46.3395	-7.26665	2.48468	-2.92458	0.00344918	2.46228	0.0219437	1.65869	PSG6	91.3233	94.0346	0	0
1805	ENSG00000028116	108.497	-6.01554	2.05836	-2.92249	0.0034725	2.45936	0.0220459	1.65667	VRK2	208.974	218.193	4.37513	2.44697
1809	ENSG00000226250	46.0395	-7.25728	2.48499	-2.92044	0.00349537	2.45651	0.0221447	1.65473	LINC00408	93.3802	90.778	0	0
1811	ENSG00000183347	45.9399	-7.25415	2.48515	-2.919	0.00351153	2.4545	0.0222238	1.65318	GBP6	94.2029	89.5568	0	0
1812	ENSG00000185904	46.0117	-7.25641	2.48609	-2.9188	0.0035138	2.45422	0.0222266	1.65313	LINC00839	82.6846	101.362	0	0
1815	ENSG00000258657	145.814	-5.74351	1.96902	-2.91693	0.00353491	2.45162	0.0223251	1.65121	AL136018.1	284.254	287.803	8.75026	2.44697
1818	ENSG00000167862	45.7375	-7.24778	2.48542	-2.91612	0.00354418	2.45048	0.0223486	1.65075	MRPL58	94.6142	88.3356	0	0
1827	ENSG00000256357	45.5168	-7.2408	2.48565	-2.91304	0.00357929	2.4462	0.0225045	1.64773	AL132708.1	88.0324	94.0346	0	0
1829	ENSG00000232200	45.4225	-7.23781	2.48564	-2.91185	0.00359295	2.44455	0.0225271	1.64729	AL158090.1	90.912	90.778	0	0
1830	ENSG00000242268	45.4397	-7.23836	2.48618	-2.91144	0.00359771	2.44397	0.0225453	1.64694	LINC02082	97.4938	84.2648	0	0
1834	ENSG00000214043	45.2308	-7.23171	2.48617	-2.90877	0.00362848	2.44028	0.022691	1.64415	LINC02347	95.437	85.486	0	0
1836	ENSG00000135336	125.485	-5.72458	1.96885	-2.90757	0.0036425	2.4386	0.0227436	1.64314	ORC3	244.763	247.909	4.37513	4.89393
1837	ENSG00000226983	383.059	-5.19915	1.78833	-2.90727	0.00364596	2.43819	0.0227534	1.64295	LINC01692	759.382	731.923	26.2508	14.6818
1841	ENSG00000235421	96.4799	-6.73769	2.3194	-2.90492	0.00367346	2.43492	0.0228723	1.64069	AC114501.2	206.095	175.45	4.37513	0
1842	ENSG00000232709	45.0401	-7.22561	2.48744	-2.90484	0.00367446	2.43481	0.0228723	1.64069	MARK2P9	100.373	79.787	0	0
1845	ENSG00000255652	124.761	-5.71607	1.96899	-2.90305	0.00369547	2.43233	0.0229677	1.63888	AC140847.2	240.238	249.538	4.37513	4.89393
1849	ENSG00000219926	44.6223	-7.21217	2.48718	-2.89973	0.00373481	2.42773	0.0231646	1.63517	OR7E104P	96.2597	82.2294	0	0
1851	ENSG00000213742	44.5184	-7.20881	2.4872	-2.89837	0.00375111	2.42584	0.023244	1.63369	ZNF337-AS1	95.437	82.6365	0	0
1852	ENSG00000228826	44.3919	-7.2047	2.4869	-2.89706	0.00376676	2.42403	0.023327	1.63214	AL592494.1	85.9756	91.5922	0	0
1855	ENSG00000251189	44.4241	-7.20575	2.48796	-2.89625	0.00377652	2.42291	0.0233613	1.6315	AC010425.1	98.3165	79.3799	0	0
1857	ENSG00000255433	44.303	-7.20181	2.48697	-2.89582	0.00378171	2.42231	0.0233639	1.63145	AP001803.2	90.912	86.3002	0	0
1856	ENSG00000230314	44.2945	-7.20153	2.48692	-2.89576	0.00378238	2.42224	0.0233639	1.63145	ELOVL2-AS1	87.621	89.5568	0	0
1859	ENSG00000258386	82.7892	-6.72986	2.32499	-2.89458	0.00379663	2.4206	0.023428	1.63026	AL352984.1	175.242	153.468	0	2.44697
1860	ENSG00000237339	44.2002	-7.19846	2.48708	-2.89435	0.00379949	2.42027	0.0234337	1.63016	LINC01502	90.5006	86.3002	0	0
1867	ENSG00000230492	44.1059	-7.19538	2.48749	-2.89263	0.00382032	2.4179	0.0234785	1.62933	AL049651.1	93.3802	83.0436	0	0
1869	ENSG00000261020	43.9881	-7.19152	2.48727	-2.89133	0.00383616	2.4161	0.0235519	1.62797	AC132825.3	87.2097	88.7426	0	0
1875	ENSG00000219627	43.7021	-7.18211	2.48832	-2.88633	0.0038976	2.4092	0.0238566	1.62239	CYCSP17	94.6142	80.194	0	0
1879	ENSG00000260389	43.5874	-7.17832	2.48782	-2.88538	0.00390938	2.40789	0.0238885	1.62181	WBP11P1	89.6779	84.6719	0	0
1877	ENSG00000257083	43.5756	-7.17793	2.4878	-2.88525	0.00391107	2.4077	0.0238885	1.62181	AC073530.1	85.1528	89.1497	0	0
1878	ENSG00000222036	139.443	-6.10011	2.11434	-2.88512	0.00391268	2.40753	0.0238885	1.62181	POTEM	279.318	271.113	0	7.3409
1881	ENSG00000115165	43.4857	-7.17495	2.48796	-2.88387	0.00392822	2.4058	0.0239557	1.62059	CYTIP	89.6779	84.2648	0	0
1883	ENSG00000176177	226.001	-5.27516	1.82934	-2.88364	0.00393111	2.40548	0.0239557	1.62059	ENTHD1	446.332	434.757	13.1254	9.78786
1882	ENSG00000203837	43.4932	-7.17519	2.48828	-2.8836	0.00393161	2.40543	0.0239557	1.62059	PNLIPRP3	92.5574	81.4153	0	0
1886	ENSG00000185024	102.921	-5.93811	2.0599	-2.88271	0.00394265	2.40421	0.0239868	1.62003	BRF1	217.201	187.662	4.37513	2.44697
1887	ENSG00000185390	43.3796	-7.17142	2.48801	-2.8824	0.00394661	2.40378	0.0239988	1.61981	FGF7P2	88.0324	85.486	0	0
1890	ENSG00000260611	43.3989	-7.17206	2.489	-2.8815	0.00395789	2.40254	0.0240312	1.61922	AC106785.2	95.437	78.1586	0	0
1895	ENSG00000185437	43.0614	-7.1608	2.4885	-2.87756	0.00400763	2.39711	0.0242723	1.61489	SH3BGR	83.096	89.1497	0	0
1906	ENSG00000270831	91.8456	-6.66578	2.31986	-2.87335	0.00406139	2.39132	0.0244706	1.61136	NF1P1	185.115	177.892	4.37513	0
1904	ENSG00000243501	42.7701	-7.15101	2.48885	-2.87322	0.00406308	2.39114	0.0244706	1.61136	AL365232.1	88.4438	82.6365	0	0
1905	ENSG00000221840	42.7572	-7.15057	2.4888	-2.8731	0.00406462	2.39098	0.0244706	1.61136	OR4A5	83.5074	87.5214	0	0
1908	ENSG00000114450	42.7529	-7.15043	2.48894	-2.87289	0.00406742	2.39068	0.0244753	1.61127	GNB4	81.8619	89.1497	0	0
1909	ENSG00000214273	42.6608	-7.14732	2.48886	-2.87172	0.00408242	2.38908	0.0245533	1.60989	AGGF1P1	85.5642	85.0789	0	0
1911	ENSG00000253800	42.4626	-7.1406	2.48921	-2.86862	0.0041227	2.38482	0.0247479	1.60646	AC090136.2	87.621	82.2294	0	0
1912	ENSG00000189057	42.454	-7.14031	2.48912	-2.8686	0.00412287	2.3848	0.0247479	1.60646	FAM111B	84.3301	85.486	0	0
1915	ENSG00000261554	42.4358	-7.13969	2.48997	-2.86738	0.00413887	2.38312	0.0248189	1.60522	AC037471.2	77.3369	92.4063	0	0
1916	ENSG00000112763	42.363	-7.13721	2.48943	-2.867	0.00414382	2.3826	0.0248342	1.60495	BTN2A1	88.4438	81.0082	0	0
1917	ENSG00000255983	42.3662	-7.13732	2.48959	-2.86687	0.00414553	2.38242	0.0248342	1.60495	AC007848.1	89.6779	79.787	0	0
1918	ENSG00000238169	42.273	-7.13414	2.49039	-2.86467	0.00417448	2.3794	0.0249953	1.60214	LINC01053	92.9688	76.1233	0	0
1923	ENSG00000230324	42.0534	-7.12663	2.48973	-2.86241	0.00420435	2.3763	0.0251129	1.6001	LINC01734	86.7983	81.4153	0	0
1922	ENSG00000070756	42.0448	-7.12633	2.48964	-2.8624	0.00420452	2.37628	0.0251129	1.6001	PABPC1	83.5074	84.6719	0	0
1924	ENSG00000099968	139.596	-5.51595	1.92718	-2.86219	0.00420726	2.376	0.0251129	1.6001	BCL2L13	269.856	276.812	4.37513	7.3409
1920	ENSG00000145103	42.0373	-7.12608	2.48982	-2.86208	0.00420865	2.37586	0.0251129	1.6001	ILDR1	80.6278	87.5214	0	0
1928	ENSG00000140522	41.9527	-7.12317	2.48992	-2.86081	0.00422563	2.37411	0.0251642	1.59922	RLBP1	87.2097	80.6011	0	0
1939	ENSG00000228592	197.743	-5.90257	2.06518	-2.85814	0.00426137	2.37045	0.025273	1.59734	D21S2088E	390.387	388.351	0	12.2348
1933	ENSG00000109184	41.747	-7.11608	2.49014	-2.8577	0.00426726	2.36985	0.025273	1.59734	DCUN1D4	86.3869	80.6011	0	0
1937	ENSG00000255314	41.7492	-7.11615	2.49022	-2.85764	0.00426808	2.36977	0.025273	1.59734	AC024475.4	87.2097	79.787	0	0
1938	ENSG00000250366	41.7352	-7.11567	2.49007	-2.85762	0.00426835	2.36974	0.025273	1.59734	TUNAR	81.8619	85.0789	0	0
1940	ENSG00000252005	41.7298	-7.11549	2.49024	-2.85735	0.00427197	2.36937	0.0252789	1.59724	RNU4ATAC8P	79.8051	87.1143	0	0
1943	ENSG00000155307	134.581	-5.62543	1.97028	-2.85514	0.00430176	2.36635	0.0254056	1.59507	SAMSN1	269.856	257.272	8.75026	2.44697
1945	ENSG00000253780	41.4278	-7.105	2.49048	-2.85286	0.00433276	2.36323	0.02557	1.59227	IGHVIII-2-1	81.0392	84.6719	0	0
1946	ENSG00000260457	41.446	-7.10564	2.49081	-2.85274	0.00433445	2.36307	0.02557	1.59227	AC027458.1	88.0324	77.7516	0	0
1949	ENSG00000228480	41.3281	-7.10153	2.49057	-2.85136	0.00435324	2.36119	0.0256276	1.59129	AC130464.1	81.8619	83.4506	0	0
1950	ENSG00000225293	41.3389	-7.1019	2.49072	-2.85135	0.00435343	2.36117	0.0256276	1.59129	ABCD1P4	85.9756	79.3799	0	0
1948	ENSG00000259719	41.3399	-7.10194	2.49076	-2.85131	0.00435389	2.36112	0.0256276	1.59129	LINC02284	86.3869	78.9728	0	0
1947	ENSG00000184584	41.326	-7.10146	2.49061	-2.85129	0.00435417	2.36109	0.0256276	1.59129	TMEM173	81.0392	84.2648	0	0
1951	ENSG00000099954	199.713	-5.2708	1.84905	-2.85055	0.00436441	2.36007	0.0256754	1.59048	CECR2	395.734	382.652	13.1254	7.3409
1959	ENSG00000254903	41.1342	-7.09475	2.49099	-2.84816	0.00439725	2.35682	0.0257619	1.58902	OR8L1P	85.5642	78.9728	0	0
1960	ENSG00000256797	41.1214	-7.0943	2.49088	-2.84811	0.004398	2.35674	0.0257619	1.58902	KLRF2	80.6278	83.8577	0	0
1958	ENSG00000260454	41.1364	-7.09482	2.49108	-2.84809	0.00439828	2.35672	0.0257619	1.58902	AL355607.2	86.3869	78.1586	0	0
1961	ENSG00000233399	41.04	-7.09144	2.49158	-2.84616	0.004425	2.35409	0.0258934	1.58681	LINC01648	88.4438	75.7162	0	0
1962	ENSG00000258901	40.9221	-7.08729	2.49111	-2.84503	0.00444069	2.35255	0.0259727	1.58548	AL121821.2	82.2733	81.4153	0	0
1963	ENSG00000160307	40.9157	-7.08706	2.49118	-2.84486	0.00444307	2.35232	0.0259741	1.58546	S100B	79.8051	83.8577	0	0
1967	ENSG00000162669	692.607	-4.9646	1.74638	-2.8428	0.00447192	2.34951	0.0260719	1.58383	HFM1	1355.86	1328.7	39.3761	46.4924
1971	ENSG00000154639	40.7229	-7.08025	2.49147	-2.84179	0.00448609	2.34813	0.0260995	1.58337	CXADR	83.9187	78.9728	0	0
1972	ENSG00000255454	40.7293	-7.08047	2.49175	-2.84156	0.00448928	2.34782	0.0261055	1.58327	AC100770.1	86.3869	76.5303	0	0
1975	ENSG00000184937	40.6265	-7.07683	2.49186	-2.83997	0.00451171	2.34566	0.0261943	1.58179	WT1	85.9756	76.5303	0	0
1977	ENSG00000028310	40.5975	-7.0758	2.49219	-2.83919	0.00452276	2.3446	0.0262372	1.58108	BRD9	74.8687	87.5214	0	0
1978	ENSG00000231863	40.5204	-7.07305	2.49183	-2.8385	0.00453257	2.34366	0.0262815	1.58035	AL139393.1	84.3301	77.7516	0	0
1980	ENSG00000203710	96.6685	-5.84608	2.06086	-2.83671	0.00455807	2.34122	0.0263915	1.57854	CR1	199.924	179.928	4.37513	2.44697
1983	ENSG00000271088	40.3019	-7.06525	2.49202	-2.83515	0.00458042	2.33909	0.0264576	1.57745	AL161722.3	78.571	82.6365	0	0
1984	ENSG00000258399	40.3019	-7.06525	2.49202	-2.83515	0.00458042	2.33909	0.0264576	1.57745	AL117190.1	78.571	82.6365	0	0
1985	ENSG00000159212	40.3019	-7.06525	2.49202	-2.83515	0.00458042	2.33909	0.0264576	1.57745	CLIC6	78.571	82.6365	0	0
1988	ENSG00000198798	40.2108	-7.06199	2.49216	-2.83368	0.00460157	2.33709	0.0265263	1.57632	MAGEB3	82.6846	78.1586	0	0
1989	ENSG00000125863	40.2022	-7.06168	2.49211	-2.83362	0.00460245	2.33701	0.0265263	1.57632	MKKS	79.3937	81.4153	0	0
1990	ENSG00000170369	40.2151	-7.06214	2.49232	-2.83356	0.00460326	2.33693	0.0265263	1.57632	CST2	84.3301	76.5303	0	0
1999	ENSG00000223843	39.9966	-7.05428	2.49241	-2.8303	0.00465043	2.33251	0.0266837	1.57375	EFCAB6-AS1	78.571	81.4153	0	0
2000	ENSG00000140455	39.9848	-7.05386	2.49297	-2.82949	0.00466216	2.33141	0.0267384	1.57286	USP3	74.0459	85.8931	0	0
2001	ENSG00000248525	39.9012	-7.05084	2.49254	-2.82878	0.00467264	2.33044	0.0267804	1.57218	AC026787.1	81.0392	78.5657	0	0
2002	ENSG00000261782	39.9066	-7.05103	2.49269	-2.82869	0.00467391	2.33032	0.0267804	1.57218	AC116553.1	83.096	76.5303	0	0
2003	ENSG00000171729	39.8166	-7.04778	2.49369	-2.82624	0.00470982	2.327	0.0269734	1.56906	TMEM51	87.621	71.6454	0	0
2004	ENSG00000162654	39.6945	-7.04334	2.49281	-2.82546	0.00472127	2.32594	0.0270262	1.56821	GBP4	79.8051	78.9728	0	0
2008	ENSG00000006659	39.5916	-7.0396	2.49296	-2.82379	0.00474588	2.32368	0.0271259	1.56662	LGALS14	79.3937	78.9728	0	0
2009	ENSG00000161395	39.7234	-7.04439	2.49497	-2.82344	0.00475116	2.3232	0.0271332	1.5665	PGAP3	90.912	67.9817	0	0
2010	ENSG00000258746	39.4856	-7.03573	2.49314	-2.82204	0.0047719	2.32131	0.0272387	1.56481	AL162632.2	77.7482	80.194	0	0
2014	ENSG00000128159	39.387	-7.03213	2.49325	-2.82046	0.00479546	2.31917	0.0273232	1.56347	TUBGCP6	78.9823	78.5657	0	0
2013	ENSG00000244104	39.3859	-7.03209	2.49326	-2.82044	0.00479572	2.31915	0.0273232	1.56347	RN7SL659P	78.571	78.9728	0	0
2015	ENSG00000126067	73.8581	-6.56395	2.32753	-2.82014	0.00480025	2.31874	0.0273361	1.56326	PSMB2	145.624	147.362	0	2.44697
2020	ENSG00000235193	39.282	-7.02828	2.49342	-2.81873	0.00482137	2.31683	0.0274004	1.56224	AC006987.2	77.7482	79.3799	0	0
2019	ENSG00000255160	39.2949	-7.02875	2.49367	-2.81863	0.00482285	2.3167	0.0274004	1.56224	AC009652.1	82.6846	74.495	0	0
2022	ENSG00000177125	39.3013	-7.02898	2.49411	-2.81824	0.00482883	2.31616	0.0274186	1.56196	ZBTB34	85.1528	72.0525	0	0
2023	ENSG00000181552	39.2713	-7.02788	2.49383	-2.81811	0.00483078	2.31598	0.0274186	1.56196	EDDM3B	73.6346	83.4506	0	0
2025	ENSG00000231136	39.1781	-7.02446	2.49359	-2.817	0.00484743	2.31449	0.0274776	1.56102	AP000705.1	76.9255	79.787	0	0
2024	ENSG00000234626	39.1921	-7.02497	2.4938	-2.81698	0.00484779	2.31446	0.0274776	1.56102	AL021937.3	82.2733	74.495	0	0
2027	ENSG00000160193	39.1674	-7.02406	2.4941	-2.81628	0.0048584	2.31351	0.027512	1.56048	WDR4	72.8118	83.8577	0	0
2028	ENSG00000140379	39.1642	-7.02394	2.49436	-2.81593	0.00486362	2.31304	0.0275287	1.56021	BCL2A1	71.5777	85.0789	0	0
2030	ENSG00000171552	39.0817	-7.0209	2.49371	-2.81544	0.00487102	2.31238	0.0275448	1.55996	BCL2L1	78.9823	77.3445	0	0
2033	ENSG00000125804	141.103	-5.36468	1.90655	-2.81381	0.00489575	2.31018	0.0276544	1.55824	FAM182A	272.736	278.033	8.75026	4.89393
2038	ENSG00000262136	38.8782	-7.01337	2.49403	-2.81206	0.00492246	2.30782	0.0277193	1.55722	AC092115.3	78.9823	76.5303	0	0
2036	ENSG00000212156	38.8771	-7.01333	2.49401	-2.81206	0.00492248	2.30782	0.0277193	1.55722	RNU6-576P	78.571	76.9374	0	0
2039	ENSG00000207503	38.8878	-7.01372	2.49441	-2.81178	0.00492678	2.30744	0.0277306	1.55704	RF00421	82.6846	72.8667	0	0
2040	ENSG00000146233	72.8468	-6.54391	2.32797	-2.81099	0.00493898	2.30636	0.0277864	1.55617	CYP39A1	148.092	140.848	0	2.44697
2044	ENSG00000187045	38.771	-7.00939	2.49417	-2.81031	0.00494938	2.30545	0.0278245	1.55557	TMPRSS6	76.9255	78.1586	0	0
2043	ENSG00000182944	72.73	-6.54157	2.32797	-2.80999	0.00495433	2.30501	0.0278245	1.55557	EWSR1	142.333	146.14	0	2.44697
2041	ENSG00000261129	38.7871	-7.00998	2.49467	-2.80999	0.00495438	2.30501	0.0278245	1.55557	AC106871.1	83.096	72.0525	0	0
2045	ENSG00000250358	38.7925	-7.01018	2.49513	-2.80955	0.00496114	2.30442	0.0278463	1.55523	LINC02200	85.1528	70.0171	0	0
2046	ENSG00000215604	72.6379	-6.53973	2.32801	-2.80915	0.00496723	2.30389	0.0278676	1.5549	ZNF962P	146.035	142.07	0	2.44697
2048	ENSG00000257672	38.6854	-7.00619	2.49486	-2.80825	0.00498122	2.30266	0.0279202	1.55408	CR383656.6	83.096	71.6454	0	0
2052	ENSG00000263189	38.5825	-7.00235	2.49498	-2.80657	0.00500714	2.30041	0.0280136	1.55263	AC023934.1	82.6846	71.6454	0	0
2053	ENSG00000252491	38.5879	-7.00255	2.49545	-2.80613	0.00501403	2.29981	0.0280263	1.55243	RNU1-142P	84.7415	69.61	0	0
2059	ENSG00000273010	38.4807	-6.99854	2.49518	-2.80482	0.0050344	2.29805	0.0280753	1.55168	AL360270.3	82.6846	71.2383	0	0
2060	ENSG00000180437	38.4529	-6.9975	2.49507	-2.80453	0.00503902	2.29765	0.0280881	1.55148	OR6K4P	71.9891	81.8223	0	0
2064	ENSG00000075240	92.3212	-5.77844	2.06182	-2.8026	0.00506926	2.29506	0.0282048	1.54968	GRAMD4	171.951	190.512	4.37513	2.44697
2065	ENSG00000006695	82.5042	-6.50869	2.32267	-2.80224	0.0050749	2.29457	0.0282232	1.54939	COX10	154.262	171.379	4.37513	0
2067	ENSG00000101825	38.2654	-6.99045	2.49498	-2.80181	0.00508169	2.29399	0.028235	1.54921	MXRA5	78.1596	74.902	0	0
2069	ENSG00000239830	38.2826	-6.99109	2.4961	-2.8008	0.00509755	2.29264	0.0283064	1.54812	RPS4XP22	84.7415	68.3888	0	0
2070	ENSG00000183530	71.7841	-6.52256	2.32903	-2.80055	0.00510156	2.2923	0.0283064	1.54812	PRR14L	130.814	153.875	0	2.44697
2071	ENSG00000253462	38.1583	-6.9864	2.49509	-2.80006	0.00510939	2.29163	0.0283248	1.54783	IGHVIII-26-1	76.1028	76.5303	0	0
2072	ENSG00000212658	38.1733	-6.98697	2.49562	-2.79969	0.0051151	2.29115	0.0283425	1.54756	KRTAP29-1	81.8619	70.8313	0	0
2073	ENSG00000229357	38.1411	-6.98576	2.49595	-2.79884	0.00512864	2.29	0.0283983	1.54671	CYCSP51	69.5209	83.0436	0	0
2075	ENSG00000227555	38.0565	-6.98255	2.49525	-2.79833	0.00513668	2.28932	0.0283983	1.54671	MIR4290HG	76.1028	76.1233	0	0
2076	ENSG00000166394	38.0565	-6.98255	2.49525	-2.79833	0.00513668	2.28932	0.0283983	1.54671	CYB5R2	76.1028	76.1233	0	0
2077	ENSG00000227840	38.0629	-6.98279	2.49535	-2.79832	0.00513688	2.2893	0.0283983	1.54671	KRTAP8-3P	78.571	73.6808	0	0
2078	ENSG00000271402	38.0737	-6.9832	2.496	-2.79776	0.00514588	2.28854	0.0284091	1.54654	IGKV2OR2-2	82.6846	69.61	0	0
2081	ENSG00000169181	155.018	-5.23816	1.87311	-2.79651	0.00516577	2.28686	0.0284968	1.5452	GSG1L	300.709	303.272	8.75026	7.3409
2082	ENSG00000198054	37.9644	-6.97905	2.49567	-2.79647	0.00516648	2.28681	0.0284968	1.5452	DSCR8	79.8051	72.0525	0	0
2091	ENSG00000226160	37.8573	-6.97498	2.49564	-2.79487	0.00519211	2.28466	0.0285045	1.54509	AC137499.1	77.7482	73.6808	0	0
2090	ENSG00000264364	37.8498	-6.97469	2.49559	-2.79481	0.00519303	2.28458	0.0285045	1.54509	DYNLL2	74.8687	76.5303	0	0
2092	ENSG00000149639	37.8433	-6.97445	2.49578	-2.79449	0.00519812	2.28415	0.0285155	1.54492	SOGA1	72.4005	78.9728	0	0
2093	ENSG00000136167	37.7426	-6.9706	2.49588	-2.79285	0.0052246	2.28195	0.0286478	1.54291	LCP1	72.8118	78.1586	0	0
2094	ENSG00000102898	37.7684	-6.97158	2.49664	-2.79238	0.00523215	2.28132	0.0286762	1.54248	NUTF2	82.6846	68.3888	0	0
2097	ENSG00000176515	37.6526	-6.96716	2.49596	-2.79137	0.00524852	2.27996	0.0287215	1.54179	AL033381.1	77.3369	73.2737	0	0
2102	ENSG00000100142	37.6644	-6.96761	2.49666	-2.79078	0.00525819	2.27916	0.0287215	1.54179	POLR2F	81.8619	68.7959	0	0
2101	ENSG00000255019	37.6355	-6.9665	2.49629	-2.79074	0.00525875	2.27912	0.0287215	1.54179	OR5D15P	70.755	79.787	0	0
2103	ENSG00000077942	90.7015	-5.75242	2.06193	-2.78982	0.00527374	2.27788	0.0287868	1.54081	FBLN1	175.242	180.742	4.37513	2.44697
2104	ENSG00000260409	37.5584	-6.96354	2.49652	-2.7893	0.00528221	2.27718	0.0288201	1.54031	AC012414.5	80.2164	70.0171	0	0
2105	ENSG00000226930	127.127	-5.37796	1.92865	-2.78846	0.005296	2.27605	0.0288823	1.53937	GTF2IP2	249.288	247.502	4.37513	7.3409
2106	ENSG00000258526	127.041	-5.37697	1.92877	-2.78778	0.0053071	2.27514	0.0289298	1.53865	AL049875.1	255.458	240.989	4.37513	7.3409
2113	ENSG00000259061	37.2306	-6.9509	2.49672	-2.78401	0.00536914	2.2701	0.029176	1.53497	AL358292.1	71.5777	77.3445	0	0
2114	ENSG00000169908	37.4824	-6.96061	2.5004	-2.7838	0.00537265	2.26981	0.029182	1.53489	TM4SF1	90.0892	59.8402	0	0
2115	ENSG00000237438	89.8949	-5.73928	2.06211	-2.7832	0.00538253	2.26901	0.0292225	1.53428	CECR7	178.122	174.636	4.37513	2.44697
2117	ENSG00000215351	69.7755	-6.48126	2.32919	-2.78262	0.00539217	2.26824	0.0292432	1.53398	PPIAP1	141.099	135.556	0	2.44697
2116	ENSG00000204897	37.1417	-6.94745	2.4968	-2.78254	0.00539357	2.26812	0.0292432	1.53398	KRT25	76.5141	72.0525	0	0
2118	ENSG00000150244	37.1266	-6.94686	2.49697	-2.78212	0.00540046	2.26757	0.0292564	1.53378	TRIM48	70.755	77.7516	0	0
2120	ENSG00000251002	69.6619	-6.47889	2.32921	-2.78158	0.00540947	2.26685	0.02929	1.53328	AC244502.1	136.574	139.627	0	2.44697
2122	ENSG00000255323	69.5752	-6.47708	2.32934	-2.78065	0.00542508	2.26559	0.0293483	1.53242	LINC01495	142.333	133.521	0	2.44697
2124	ENSG00000225750	36.9446	-6.93977	2.49753	-2.77865	0.00545847	2.26293	0.0295025	1.53014	AL357500.1	78.9823	68.7959	0	0
2126	ENSG00000226580	36.8439	-6.93583	2.49783	-2.77675	0.0054906	2.26038	0.0296497	1.52798	RPL39P40	79.3937	67.9817	0	0
2134	ENSG00000109610	36.7121	-6.93066	2.49802	-2.77447	0.00552922	2.25734	0.0297521	1.52648	SOD3	67.8754	78.9728	0	0
2142	ENSG00000184012	124.86	-5.35139	1.92901	-2.77417	0.00553434	2.25693	0.0297647	1.5263	TMPRSS2	238.592	249.131	4.37513	7.3409
2140	ENSG00000176871	36.6285	-6.92737	2.49761	-2.7736	0.0055439	2.25618	0.0297647	1.5263	WSB2	74.8687	71.6454	0	0
2138	ENSG00000238245	36.6328	-6.92754	2.49775	-2.77351	0.00554555	2.25606	0.0297647	1.5263	MYO5BP2	76.5141	70.0171	0	0
2141	ENSG00000133116	36.635	-6.92763	2.49787	-2.77342	0.00554711	2.25593	0.0297647	1.5263	KL	77.3369	69.203	0	0
2139	ENSG00000170484	36.6178	-6.92695	2.49769	-2.77334	0.00554843	2.25583	0.0297647	1.5263	KRT74	70.755	75.7162	0	0
2137	ENSG00000226587	36.6167	-6.92691	2.49774	-2.77327	0.00554956	2.25574	0.0297647	1.5263	AC006455.1	70.3436	76.1233	0	0
2136	ENSG00000146409	36.6382	-6.92775	2.49809	-2.77322	0.0055504	2.25568	0.0297647	1.5263	SLC18B1	78.571	67.9817	0	0
2143	ENSG00000165509	36.6414	-6.92788	2.49837	-2.77296	0.00555481	2.25533	0.0297708	1.52621	MAGEC3	79.8051	66.7605	0	0
2146	ENSG00000260133	36.5386	-6.92383	2.49849	-2.7712	0.00558496	2.25298	0.0298724	1.52473	CA5AP1	79.3937	66.7605	0	0
2148	ENSG00000261398	36.5053	-6.92252	2.49856	-2.7706	0.00559532	2.25218	0.0299084	1.52421	AC023824.4	66.6413	79.3799	0	0
2150	ENSG00000258732	36.425	-6.91934	2.49798	-2.76997	0.0056061	2.25134	0.0299445	1.52368	AC025884.1	74.8687	70.8313	0	0
2149	ENSG00000238266	68.4407	-6.45316	2.32973	-2.76992	0.00560701	2.25127	0.0299445	1.52368	LINC00707	136.574	134.742	0	2.44697
2154	ENSG00000107669	68.2318	-6.44871	2.32982	-2.7679	0.00564181	2.24858	0.0300773	1.52176	ATE1	134.517	135.963	0	2.44697
2158	ENSG00000124209	36.395	-6.91815	2.49972	-2.76757	0.00564763	2.24813	0.0300941	1.52152	RAB22A	63.3504	82.2294	0	0
2162	ENSG00000241717	36.2161	-6.91104	2.49826	-2.76634	0.00566889	2.2465	0.030121	1.52113	VWFP1	72.8118	72.0525	0	0
2159	ENSG00000239829	36.2225	-6.91129	2.4984	-2.76628	0.00566993	2.24642	0.030121	1.52113	KRT8P25	75.28	69.61	0	0
2163	ENSG00000224924	78.0435	-6.4272	2.32404	-2.76554	0.00568293	2.24543	0.0301769	1.52033	LINC00320	160.844	146.955	4.37513	0
2166	ENSG00000260551	36.1079	-6.90672	2.49851	-2.76433	0.0057039	2.24383	0.0302484	1.5193	PWRN2	70.3436	74.0879	0	0
2168	ENSG00000234034	36.0093	-6.90278	2.49862	-2.76264	0.00573357	2.24157	0.0303791	1.51742	AP000959.1	71.5777	72.4596	0	0
2169	ENSG00000233632	36.0211	-6.90325	2.49892	-2.76249	0.00573624	2.24137	0.03038	1.51741	Z82198.3	76.1028	67.9817	0	0
2173	ENSG00000188994	92.3899	-6.057	2.19367	-2.76113	0.00576013	2.23957	0.0304572	1.51631	ZNF292	187.994	176.671	0	4.89393
2174	ENSG00000260271	35.8968	-6.89827	2.49919	-2.7602	0.00577655	2.23833	0.0305267	1.51532	AL132996.1	67.4641	76.1233	0	0
2175	ENSG00000143499	67.5527	-6.43419	2.33119	-2.76005	0.00577928	2.23813	0.0305278	1.5153	SMYD2	147.269	120.495	0	2.44697
2177	ENSG00000225486	35.8079	-6.89469	2.49898	-2.75901	0.00579775	2.23674	0.0305987	1.5143	AL663058.1	72.4005	70.8313	0	0
2181	ENSG00000253479	35.7147	-6.89093	2.4995	-2.75692	0.0058348	2.23397	0.0307289	1.51245	LINC01603	75.6914	67.1676	0	0
2182	ENSG00000160161	35.7147	-6.89093	2.4995	-2.75692	0.0058348	2.23397	0.0307289	1.51245	CILP2	75.6914	67.1676	0	0
2180	ENSG00000224400	35.6976	-6.89023	2.49926	-2.75691	0.00583511	2.23395	0.0307289	1.51245	AC010880.1	69.1095	73.6808	0	0
2185	ENSG00000258969	490.581	-4.85274	1.7613	-2.75521	0.00586548	2.2317	0.0308386	1.51091	LINC02307	970.824	926.099	26.2508	39.1515
2186	ENSG00000188732	35.6226	-6.8872	2.50066	-2.75415	0.0058845	2.23029	0.0309083	1.50992	FAM221A	79.3937	63.0968	0	0
2188	ENSG00000006555	35.4973	-6.88212	2.49952	-2.75337	0.00589844	2.22926	0.0309267	1.50967	TTC22	70.3436	71.6454	0	0
2191	ENSG00000180998	35.5069	-6.88251	2.49968	-2.75335	0.00589888	2.22923	0.0309267	1.50967	GPR137C	74.0459	67.9817	0	0
2190	ENSG00000180537	35.494	-6.88199	2.49959	-2.75325	0.00590077	2.22909	0.0309267	1.50967	RNF182	69.1095	72.8667	0	0
2192	ENSG00000234380	35.5123	-6.88272	2.50002	-2.75307	0.00590397	2.22886	0.0309301	1.50962	LINC01426	76.1028	65.9464	0	0
2193	ENSG00000245685	1047.3	-5.1613	1.87507	-2.75259	0.00591267	2.22822	0.0309622	1.50917	FRG1-DT	2026.8	2047.59	105.003	9.78786
2198	ENSG00000124205	35.3045	-6.87426	2.50017	-2.74952	0.0059683	2.22415	0.0311592	1.50641	EDN3	74.4573	66.7605	0	0
2199	ENSG00000225039	35.3087	-6.87443	2.50048	-2.74924	0.0059733	2.22379	0.0311601	1.5064	LINC01058	76.1028	65.1322	0	0
2200	ENSG00000101442	35.373	-6.87706	2.50145	-2.74923	0.00597363	2.22376	0.0311601	1.5064	ACTR5	61.7049	79.787	0	0
2201	ENSG00000256030	35.312	-6.87456	2.50079	-2.74896	0.00597856	2.2234	0.0311724	1.50623	CBX3P4	77.3369	63.911	0	0
2202	ENSG00000188921	35.1877	-6.86948	2.50013	-2.74765	0.00600239	2.22168	0.0312736	1.50482	HACD4	68.6982	72.0525	0	0
2203	ENSG00000183549	35.2027	-6.87009	2.50039	-2.74761	0.00600312	2.22162	0.0312736	1.50482	ACSM5	74.4573	66.3534	0	0
2205	ENSG00000260822	35.2091	-6.87035	2.50092	-2.74713	0.00601201	2.22098	0.0312929	1.50455	AC004656.1	76.9255	63.911	0	0
2207	ENSG00000260725	35.2145	-6.87057	2.50157	-2.7465	0.0060234	2.22016	0.0313253	1.5041	AC005307.1	78.9823	61.8756	0	0
2208	ENSG00000224185	35.0902	-6.86548	2.50025	-2.74592	0.00603415	2.21938	0.0313677	1.50352	SNX18P9	70.3436	70.0171	0	0
2210	ENSG00000085465	34.9906	-6.86137	2.50046	-2.74405	0.00606869	2.21691	0.0314806	1.50196	OVGP1	71.1664	68.7959	0	0
2212	ENSG00000152137	34.9884	-6.86129	2.50043	-2.74404	0.00606887	2.21689	0.0314806	1.50196	HSPB8	70.3436	69.61	0	0
2217	ENSG00000230309	34.8824	-6.85691	2.50065	-2.74205	0.00610574	2.21426	0.0316078	1.50021	AL121718.1	68.6982	70.8313	0	0
2219	ENSG00000214266	34.8781	-6.85673	2.50079	-2.74182	0.00610993	2.21396	0.0316123	1.50014	STARP1	67.0527	72.4596	0	0
2220	ENSG00000162727	34.8759	-6.85664	2.50091	-2.74166	0.0061129	2.21375	0.0316142	1.50012	OR2M5	66.23	73.2737	0	0
2227	ENSG00000232294	34.6842	-6.84869	2.50104	-2.73834	0.00617504	2.20936	0.0318586	1.49677	AL031674.1	70.755	67.9817	0	0
2228	ENSG00000187847	34.6767	-6.84837	2.50106	-2.73819	0.00617778	2.20917	0.0318586	1.49677	OR7E25P	67.8754	70.8313	0	0
2224	ENSG00000251593	34.6906	-6.84895	2.5013	-2.73815	0.00617852	2.20912	0.0318586	1.49677	MSNP1	73.2232	65.5393	0	0
2233	ENSG00000176584	34.5835	-6.84449	2.50127	-2.73641	0.00621144	2.20681	0.0319464	1.49558	DMBT1P1	71.1664	67.1676	0	0
2234	ENSG00000152430	34.5717	-6.844	2.50134	-2.73613	0.00621663	2.20645	0.031959	1.49541	BOLL	66.6413	71.6454	0	0
2235	ENSG00000235711	34.5921	-6.84485	2.50178	-2.736	0.00621917	2.20627	0.031959	1.49541	ANKRD34C	74.4573	63.911	0	0
2237	ENSG00000172927	34.4785	-6.8401	2.5014	-2.73451	0.00624734	2.2043	0.0320499	1.49417	MYEOV	69.9323	67.9817	0	0
2238	ENSG00000261233	34.4774	-6.84006	2.50139	-2.7345	0.00624744	2.2043	0.0320499	1.49417	ABCD1P3	69.5209	68.3888	0	0
2240	ENSG00000234089	34.366	-6.83539	2.50178	-2.73221	0.00629112	2.20127	0.0322194	1.49188	AC099654.1	65.8186	71.6454	0	0
2246	ENSG00000147162	34.2503	-6.83053	2.50326	-2.72866	0.00635932	2.19659	0.0324821	1.48836	OGT	60.4708	76.5303	0	0
2248	ENSG00000257142	34.1593	-6.82669	2.5023	-2.72816	0.00636882	2.19594	0.0325073	1.48802	AL512310.1	64.5845	72.0525	0	0
2249	ENSG00000226681	34.0789	-6.82329	2.50263	-2.72644	0.00640206	2.19368	0.0326494	1.48612	AC020595.1	72.8118	63.5039	0	0
2250	ENSG00000198055	33.9643	-6.81843	2.50237	-2.72479	0.0064342	2.19151	0.0327995	1.48413	GRK6	67.8754	67.9817	0	0
2251	ENSG00000171724	195.161	-4.99736	1.83473	-2.72376	0.0064543	2.19015	0.0328881	1.48296	VAT1L	395.323	361.891	8.75026	14.6818
2253	ENSG00000197134	63.7304	-6.34939	2.33194	-2.72279	0.00647335	2.18887	0.0329575	1.48205	ZNF257	125.467	127.008	0	2.44697
2254	ENSG00000160445	33.8561	-6.81382	2.5027	-2.72259	0.00647722	2.18861	0.0329628	1.48198	ZER1	65.4072	70.0171	0	0
2256	ENSG00000140743	72.9218	-6.3276	2.32579	-2.72062	0.00651592	2.18602	0.0331185	1.47993	CDR2	148.092	139.22	4.37513	0
2257	ENSG00000256563	33.6579	-6.80535	2.50297	-2.71891	0.00654967	2.18378	0.0332761	1.47787	NANOGNBP2	67.4641	67.1676	0	0
2258	ENSG00000211804	33.6676	-6.80577	2.50329	-2.71873	0.00655326	2.18354	0.0332803	1.47781	TRDV1	71.1664	63.5039	0	0
2261	ENSG00000258556	33.5604	-6.80117	2.50325	-2.71693	0.006589	2.18118	0.0334466	1.47565	LINC02322	69.1095	65.1322	0	0
2259	ENSG00000215785	33.5454	-6.80053	2.50352	-2.71639	0.00659981	2.18047	0.0334466	1.47565	CFL1P6	63.3504	70.8313	0	0
2271	ENSG00000259675	33.4565	-6.7967	2.50341	-2.71497	0.00662813	2.17861	0.0335307	1.47456	AC018618.1	68.2868	65.5393	0	0
2272	ENSG00000161714	33.4576	-6.79674	2.50344	-2.71496	0.00662837	2.17859	0.0335307	1.47456	PLCD3	68.6982	65.1322	0	0
2266	ENSG00000175967	33.4512	-6.79646	2.50339	-2.7149	0.00662949	2.17852	0.0335307	1.47456	FO393415.1	66.23	67.5747	0	0
2274	ENSG00000142207	33.4608	-6.79688	2.50357	-2.71487	0.0066301	2.17848	0.0335307	1.47456	URB1	69.9323	63.911	0	0
2270	ENSG00000233301	33.4683	-6.7972	2.50415	-2.71437	0.00664012	2.17782	0.0335307	1.47456	OR4C14P	72.8118	61.0614	0	0
2263	ENSG00000092607	62.9087	-6.3305	2.33239	-2.71417	0.00664419	2.17756	0.0335307	1.47456	TBX15	122.587	126.601	0	2.44697
2268	ENSG00000095203	33.4715	-6.79734	2.50452	-2.71403	0.00664699	2.17737	0.0335307	1.47456	EPB41L4B	74.0459	59.8402	0	0
2264	ENSG00000159455	33.4726	-6.79739	2.50466	-2.7139	0.00664963	2.1772	0.0335307	1.47456	LCE2B	74.4573	59.4331	0	0
2275	ENSG00000224141	449.887	-5.27544	1.944	-2.71371	0.00665348	2.17695	0.0335361	1.47449	MIR548XHG	904.594	848.754	43.7513	2.44697
2276	ENSG00000223609	33.3569	-6.79239	2.5037	-2.71294	0.00666895	2.17594	0.0336001	1.47366	HBD	69.1095	64.3181	0	0
2277	ENSG00000248106	33.3623	-6.79262	2.50402	-2.71269	0.00667402	2.17561	0.0336116	1.47351	AC116353.2	71.1664	62.2827	0	0
2279	ENSG00000256591	62.7202	-6.32613	2.33257	-2.71208	0.00668626	2.17482	0.0336453	1.47308	AP003108.2	128.346	120.088	0	2.44697
2282	ENSG00000176788	71.9234	-6.30723	2.32708	-2.71036	0.00672109	2.17256	0.0337784	1.47136	BASP1	155.496	127.822	4.37513	0
2284	ENSG00000234241	33.148	-6.78333	2.50401	-2.70899	0.00674881	2.17077	0.033898	1.46983	AL109618.1	67.0527	65.5393	0	0
2283	ENSG00000262454	33.1534	-6.78356	2.50417	-2.70891	0.00675049	2.17066	0.033898	1.46983	MIR193BHG	69.1095	63.5039	0	0
2285	ENSG00000214812	33.1405	-6.783	2.50411	-2.70874	0.00675383	2.17045	0.0338996	1.46981	AL137792.1	64.1731	68.3888	0	0
2286	ENSG00000227075	97.052	-5.34595	1.97368	-2.70862	0.00675639	2.17029	0.0338996	1.46981	AP000472.1	190.463	188.476	4.37513	4.89393
2287	ENSG00000186141	33.1609	-6.78389	2.50473	-2.70843	0.00676022	2.17004	0.0339047	1.46974	POLR3C	71.9891	60.6544	0	0
2289	ENSG00000175329	62.4374	-6.31958	2.33385	-2.70779	0.00677319	2.16921	0.0339416	1.46927	ISX	136.985	110.318	0	2.44697
2291	ENSG00000272103	32.9552	-6.77491	2.50505	-2.7045	0.00684075	2.1649	0.0342519	1.46532	AC026741.1	71.1664	60.6544	0	0
2292	ENSG00000164669	85.1299	-5.93749	2.19582	-2.704	0.00685106	2.16424	0.0342685	1.46511	INTS4P1	174.831	160.795	0	4.89393
2296	ENSG00000223400	32.8459	-6.77012	2.50478	-2.70288	0.00687408	2.16279	0.0343477	1.4641	AP006748.1	68.2868	63.0968	0	0
2302	ENSG00000261622	32.7388	-6.76541	2.50485	-2.70092	0.00691475	2.16022	0.0344522	1.46278	AC021439.1	66.23	64.7251	0	0
2303	ENSG00000228184	32.7409	-6.7655	2.50489	-2.70091	0.00691491	2.16021	0.0344522	1.46278	SNX19P1	67.0527	63.911	0	0
2304	ENSG00000101162	32.7484	-6.76583	2.5053	-2.70061	0.00692121	2.15982	0.0344694	1.46257	TUBB1	69.9323	61.0614	0	0
2308	ENSG00000271650	32.6434	-6.7612	2.50532	-2.69873	0.00696036	2.15737	0.0346064	1.46084	AL031601.1	68.6982	61.8756	0	0
2307	ENSG00000151247	32.6306	-6.76063	2.50512	-2.69873	0.00696053	2.15736	0.0346064	1.46084	EIF4E	63.7618	66.7605	0	0
2310	ENSG00000196684	32.6274	-6.76049	2.50525	-2.69853	0.00696474	2.1571	0.0346064	1.46084	HSH2D	62.5277	67.9817	0	0
2315	ENSG00000267081	32.6563	-6.76177	2.50671	-2.69746	0.00698702	2.15571	0.0346404	1.46042	AC011507.1	73.6346	56.9907	0	0
2316	ENSG00000154975	539.742	-4.76607	1.7673	-2.69681	0.00700073	2.15486	0.0346941	1.45974	CA10	1074.08	1007.92	52.5015	24.4697
2317	ENSG00000133466	32.5417	-6.7567	2.50557	-2.69667	0.00700375	2.15467	0.034695	1.45973	C1QTNF6	68.6982	61.4685	0	0
2318	ENSG00000132681	61.1808	-6.28994	2.33332	-2.69571	0.00702392	2.15342	0.0347664	1.45884	ATP1A4	123.41	118.866	0	2.44697
2321	ENSG00000244278	32.4292	-6.7517	2.50549	-2.69476	0.00704394	2.15218	0.034837	1.45796	AP000235.1	64.5845	65.1322	0	0
2325	ENSG00000164695	32.3274	-6.74717	2.50571	-2.69272	0.00708722	2.14952	0.0349826	1.45615	CHMP4C	64.5845	64.7251	0	0
2324	ENSG00000160883	32.3349	-6.7475	2.50589	-2.69266	0.00708846	2.14945	0.0349826	1.45615	HK3	67.4641	61.8756	0	0
2326	ENSG00000258498	32.3371	-6.7476	2.50601	-2.69256	0.00709054	2.14932	0.0349826	1.45615	DIO3OS	68.2868	61.0614	0	0
2323	ENSG00000214560	32.3392	-6.74769	2.50617	-2.69243	0.00709338	2.14915	0.0349826	1.45615	RPL21P41	69.1095	60.2473	0	0
2322	ENSG00000232548	32.321	-6.74688	2.50588	-2.69242	0.00709361	2.14913	0.0349826	1.45615	LINC01809	62.1163	67.1676	0	0
2329	ENSG00000238001	32.3424	-6.74783	2.50648	-2.69216	0.0070991	2.1488	0.0349954	1.45599	SNRPCP1	70.3436	59.0261	0	0
2331	ENSG00000157578	32.231	-6.74286	2.50603	-2.69065	0.00713135	2.14683	0.0351333	1.45428	LCA5L	66.6413	62.2827	0	0
2330	ENSG00000271151	32.2331	-6.74295	2.50614	-2.69058	0.00713287	2.14674	0.0351333	1.45428	AC016737.1	67.4641	61.4685	0	0
2332	ENSG00000267238	32.2396	-6.74324	2.50664	-2.69015	0.00714208	2.14618	0.0351644	1.4539	AC093074.1	69.9323	59.0261	0	0
2335	ENSG00000131848	60.6848	-6.2781	2.33405	-2.68979	0.00714973	2.14571	0.0351748	1.45377	ZSCAN5A	128.346	111.946	0	2.44697
2343	ENSG00000211944	32.1228	-6.73801	2.50615	-2.68859	0.00717548	2.14415	0.0351952	1.45352	IGHV3-16	64.1731	64.3181	0	0
2344	ENSG00000152234	32.1325	-6.73844	2.50646	-2.68843	0.00717888	2.14394	0.0351952	1.45352	ATP5F1A	67.8754	60.6544	0	0
2345	ENSG00000167554	32.1164	-6.73772	2.50633	-2.68829	0.007182	2.14375	0.0351952	1.45352	ZNF610	61.7049	66.7605	0	0
2342	ENSG00000151224	32.1153	-6.73767	2.50638	-2.6882	0.00718377	2.14365	0.0351952	1.45352	MAT1A	61.2936	67.1676	0	0
2347	ENSG00000214429	32.0242	-6.73357	2.50641	-2.68654	0.00721964	2.14148	0.035292	1.45232	CYCSP6	65.4072	62.6897	0	0
2348	ENSG00000071677	32.02	-6.73338	2.50638	-2.6865	0.00722048	2.14143	0.035292	1.45232	PRLH	63.7618	64.3181	0	0
2354	ENSG00000226985	31.9171	-6.72874	2.50661	-2.6844	0.00726594	2.13871	0.0354288	1.45064	LINC01203	63.3504	64.3181	0	0
2361	ENSG00000188403	68.9292	-6.24488	2.3274	-2.68319	0.00729228	2.13714	0.0354673	1.45017	IGHV1OR15-9	139.042	132.3	4.37513	0
2363	ENSG00000145740	31.8153	-6.72413	2.50683	-2.68233	0.00731115	2.13601	0.0355265	1.44945	SLC30A5	63.3504	63.911	0	0
2364	ENSG00000178694	31.8068	-6.72374	2.50717	-2.68181	0.00732255	2.13534	0.0355612	1.44902	NSUN3	60.0595	67.1676	0	0
2365	ENSG00000064102	31.7082	-6.71927	2.50718	-2.68001	0.00736197	2.13301	0.0357097	1.44721	INTS13	61.2936	65.5393	0	0
2366	ENSG00000241022	31.705	-6.71912	2.50736	-2.67976	0.00736752	2.13268	0.0357223	1.44706	NIPA2P2	60.0595	66.7605	0	0
2370	ENSG00000232680	31.6182	-6.71517	2.50744	-2.6781	0.00740411	2.13053	0.0358499	1.44551	AC002511.1	65.8186	60.6544	0	0
2369	ENSG00000224016	31.6193	-6.71521	2.50749	-2.67806	0.00740502	2.13047	0.0358499	1.44551	AC092681.1	66.23	60.2473	0	0
2372	ENSG00000100426	78.0081	-5.53028	2.06562	-2.67729	0.00742196	2.12948	0.0359033	1.44487	ZBED4	146.858	158.353	4.37513	2.44697
2371	ENSG00000213076	31.629	-6.71565	2.5084	-2.67726	0.00742265	2.12944	0.0359033	1.44487	AL627422.1	69.9323	56.5836	0	0
2377	ENSG00000198908	31.5015	-6.70983	2.50775	-2.67563	0.0074588	2.12733	0.036012	1.44355	BHLHB9	60.0595	65.9464	0	0
2374	ENSG00000224896	31.524	-6.71086	2.50831	-2.67545	0.00746299	2.12709	0.036012	1.44355	SIGLEC30P	68.6982	57.3978	0	0
2379	ENSG00000074803	59.3307	-6.24522	2.33433	-2.67538	0.00746454	2.127	0.036012	1.44355	SLC12A1	116.417	118.459	0	2.44697
2380	ENSG00000231565	31.5261	-6.71095	2.50857	-2.67521	0.00746822	2.12678	0.036012	1.44355	NEK2P2	69.5209	56.5836	0	0
2381	ENSG00000235470	31.5304	-6.71115	2.50919	-2.67463	0.00748127	2.12602	0.0360572	1.44301	NEURL1-AS1	71.1664	54.9553	0	0
2386	ENSG00000140157	31.4093	-6.7056	2.50776	-2.67394	0.00749649	2.12514	0.0360717	1.44283	NIPA2	63.7618	61.8756	0	0
2385	ENSG00000260102	31.4136	-6.7058	2.5079	-2.67387	0.00749813	2.12505	0.0360717	1.44283	LINC01070	65.4072	60.2473	0	0
2384	ENSG00000229466	31.404	-6.70536	2.50778	-2.67382	0.00749917	2.12499	0.0360717	1.44283	AL731574.1	61.7049	63.911	0	0
2387	ENSG00000265374	31.3997	-6.70516	2.50795	-2.67356	0.00750513	2.12464	0.036086	1.44266	LINC01908	60.0595	65.5393	0	0
2388	ENSG00000229849	31.4211	-6.70614	2.50849	-2.67338	0.00750917	2.12441	0.0360911	1.4426	PYHIN5P	68.2868	57.3978	0	0
2390	ENSG00000253108	67.8162	-6.2209	2.32821	-2.67196	0.00754094	2.12257	0.0362229	1.44102	AC090993.1	141.51	125.379	4.37513	0
2389	ENSG00000155269	31.3022	-6.70067	2.508	-2.67172	0.00754633	2.12226	0.0362229	1.44102	GPR78	61.7049	63.5039	0	0
2392	ENSG00000253247	31.314	-6.70122	2.50829	-2.67162	0.00754857	2.12214	0.0362229	1.44102	IGHV3-76	66.23	59.0261	0	0
2393	ENSG00000249443	31.3194	-6.70146	2.50879	-2.6712	0.00755815	2.12158	0.0362546	1.44064	AC097493.3	68.2868	56.9907	0	0
2398	ENSG00000137675	31.2037	-6.69612	2.50821	-2.66968	0.00759232	2.11963	0.0363355	1.43967	MMP27	62.939	61.8756	0	0
2397	ENSG00000214807	31.2026	-6.69607	2.50821	-2.66967	0.00759265	2.11961	0.0363355	1.43967	NPM1P31	62.5277	62.2827	0	0
2396	ENSG00000116396	31.2112	-6.69647	2.50849	-2.66952	0.00759602	2.11941	0.0363355	1.43967	KCNC4	65.8186	59.0261	0	0
2403	ENSG00000260780	31.1886	-6.69543	2.50896	-2.66861	0.00761669	2.11823	0.0363891	1.43903	AC087463.1	57.1799	67.5747	0	0
2408	ENSG00000139083	77.013	-5.51133	2.06591	-2.66775	0.00763614	2.11713	0.0364124	1.43875	ETV6	155.496	145.733	4.37513	2.44697
2410	ENSG00000258502	31.1019	-6.69141	2.50845	-2.66755	0.00764075	2.11686	0.0364124	1.43875	LINC02290	62.939	61.4685	0	0
2406	ENSG00000232212	31.1051	-6.69156	2.50853	-2.66752	0.00764137	2.11683	0.0364124	1.43875	LINC01701	64.1731	60.2473	0	0
2412	ENSG00000261063	31.1062	-6.69161	2.50858	-2.66749	0.00764202	2.11679	0.0364124	1.43875	AC009139.2	64.5845	59.8402	0	0
2411	ENSG00000069974	126.941	-5.56369	2.08593	-2.66725	0.00764757	2.11648	0.0364124	1.43875	RAB27A	245.997	251.98	0	9.78786
2405	ENSG00000231700	31.0922	-6.69096	2.50869	-2.66711	0.00765065	2.1163	0.0364124	1.43875	AL356276.2	59.2367	65.1322	0	0
2413	ENSG00000271527	31.1191	-6.6922	2.50983	-2.6664	0.00766693	2.11538	0.0364729	1.43803	AL606495.2	69.5209	54.9553	0	0
2417	ENSG00000185404	31.0001	-6.68668	2.5087	-2.6654	0.00768968	2.11409	0.036495	1.43777	SP140L	62.939	61.0614	0	0
2416	ENSG00000237899	31.0023	-6.68678	2.50875	-2.66538	0.0076901	2.11407	0.036495	1.43777	AL031289.1	63.7618	60.2473	0	0
2420	ENSG00000109099	30.9969	-6.68653	2.50868	-2.66536	0.0076907	2.11403	0.036495	1.43777	PMP22	61.7049	62.2827	0	0
2419	ENSG00000148154	31.0087	-6.68708	2.50913	-2.66509	0.00769668	2.1137	0.036495	1.43777	UGCG	66.23	57.8048	0	0
2422	ENSG00000198440	58.4116	-6.22247	2.33487	-2.66502	0.00769838	2.1136	0.036495	1.43777	ZNF583	115.183	116.017	0	2.44697
2418	ENSG00000204118	30.9905	-6.68623	2.5089	-2.66501	0.0076987	2.11358	0.036495	1.43777	NAP1L6	59.2367	64.7251	0	0
2421	ENSG00000262052	58.4051	-6.22231	2.33494	-2.66487	0.00770171	2.11341	0.036495	1.43777	AC090618.1	112.714	118.459	0	2.44697
2431	ENSG00000233917	58.328	-6.22039	2.33528	-2.66366	0.00772954	2.11185	0.0365079	1.43761	POTEB	122.176	108.689	0	2.44697
2432	ENSG00000141084	30.8984	-6.68194	2.50895	-2.66324	0.00773912	2.11131	0.0365079	1.43761	RANBP10	62.939	60.6544	0	0
2426	ENSG00000218305	30.8962	-6.68184	2.50892	-2.66323	0.00773937	2.11129	0.0365079	1.43761	CDC14C	62.1163	61.4685	0	0
2435	ENSG00000235820	30.8941	-6.68174	2.50893	-2.66318	0.0077405	2.11123	0.0365079	1.43761	AL109935.1	61.2936	62.2827	0	0
2430	ENSG00000239481	30.8919	-6.68164	2.50897	-2.6631	0.00774252	2.11112	0.0365079	1.43761	RPS3AP41	60.4708	63.0968	0	0
2425	ENSG00000196581	102.31	-5.64692	2.12047	-2.66305	0.00774364	2.11105	0.0365079	1.43761	AJAP1	206.095	195.804	0	7.3409
2437	ENSG00000240108	126.406	-5.08047	1.90787	-2.66291	0.00774686	2.11087	0.0365088	1.4376	NCOR1P1	245.586	245.874	4.37513	9.78786
2439	ENSG00000171103	30.7944	-6.67708	2.50916	-2.66108	0.0077891	2.10851	0.0366374	1.43607	TRMT61B	62.1163	61.0614	0	0
2438	ENSG00000158481	30.7934	-6.67703	2.50916	-2.66106	0.00778945	2.10849	0.0366374	1.43607	CD1C	61.7049	61.4685	0	0
2444	ENSG00000089012	30.7998	-6.67733	2.50932	-2.66101	0.00779075	2.10842	0.0366374	1.43607	SIRPG	64.1731	59.0261	0	0
2443	ENSG00000258314	126.104	-5.07692	1.90791	-2.66098	0.00779131	2.10839	0.0366374	1.43607	AL589182.1	246.82	243.432	4.37513	9.78786
2441	ENSG00000257322	80.0007	-5.84664	2.19731	-2.66081	0.00779522	2.10817	0.0366374	1.43607	AC138123.1	159.199	155.91	0	4.89393
2440	ENSG00000119383	76.2866	-5.49734	2.06604	-2.66081	0.00779533	2.10817	0.0366374	1.43607	PTPA	150.149	148.176	4.37513	2.44697
2445	ENSG00000244197	30.8116	-6.67788	2.51049	-2.65999	0.0078144	2.1071	0.0366986	1.43535	RN7SL766P	68.6982	54.5482	0	0
2448	ENSG00000225027	30.6948	-6.6724	2.50946	-2.6589	0.00783957	2.10571	0.036762	1.4346	IFNWP4	62.939	59.8402	0	0
2449	ENSG00000224008	30.6905	-6.6722	2.5094	-2.65888	0.00784005	2.10568	0.036762	1.4346	LINC01441	61.2936	61.4685	0	0
2452	ENSG00000182093	30.6744	-6.67145	2.51052	-2.6574	0.00787458	2.10377	0.0368811	1.4332	WRB	55.1231	67.5747	0	0
2455	ENSG00000164171	109.931	-5.75788	2.16724	-2.65678	0.00788911	2.10297	0.036916	1.43278	ITGA2	222.549	208.423	8.75026	0
2454	ENSG00000239880	30.592	-6.66756	2.50969	-2.65673	0.00789024	2.10291	0.036916	1.43278	AC068760.1	62.5277	59.8402	0	0
2453	ENSG00000236049	30.5877	-6.66736	2.50965	-2.65669	0.0078912	2.10286	0.036916	1.43278	LINC01920	60.8822	61.4685	0	0
2456	ENSG00000183476	30.6006	-6.66796	2.51021	-2.65634	0.00789944	2.1024	0.0369261	1.43267	SH2D7	65.8186	56.5836	0	0
2458	ENSG00000180917	30.4945	-6.66296	2.51015	-2.6544	0.00794492	2.09991	0.03711	1.43051	CMTR2	64.1731	57.8048	0	0
2459	ENSG00000234810	130.177	-4.97882	1.87581	-2.65422	0.00794909	2.09968	0.0371152	1.43045	AL603840.1	257.927	246.688	8.75026	7.3409
2464	ENSG00000214425	30.3895	-6.65798	2.51025	-2.65231	0.00799424	2.09722	0.0372794	1.42853	LRRC37A4P	62.939	58.619	0	0
2461	ENSG00000161011	30.3959	-6.65829	2.51071	-2.65195	0.00800273	2.09676	0.0372794	1.42853	SQSTM1	65.4072	56.1765	0	0
2465	ENSG00000233995	30.3981	-6.65839	2.51094	-2.65175	0.00800747	2.0965	0.0372871	1.42844	AP000547.1	66.23	55.3624	0	0
2472	ENSG00000271691	30.2899	-6.65324	2.51065	-2.65001	0.00804904	2.09426	0.0373805	1.42736	AC140658.7	63.7618	57.3978	0	0
2473	ENSG00000206069	30.2781	-6.65268	2.51044	-2.65	0.0080491	2.09425	0.0373805	1.42736	TMEM211	59.2367	61.8756	0	0
2471	ENSG00000259819	30.292	-6.65335	2.51081	-2.64988	0.00805214	2.09409	0.0373805	1.42736	AC018767.1	64.5845	56.5836	0	0
2468	ENSG00000143093	30.2759	-6.65258	2.51053	-2.64987	0.00805222	2.09408	0.0373805	1.42736	STRIP1	58.414	62.6897	0	0
2476	ENSG00000165733	30.1795	-6.64798	2.51064	-2.64793	0.00809871	2.09158	0.0375649	1.42522	BMS1	60.4708	60.2473	0	0
2475	ENSG00000233878	30.1763	-6.64783	2.51068	-2.64782	0.00810126	2.09145	0.0375649	1.42522	AC073133.2	59.2367	61.4685	0	0
2484	ENSG00000151948	143.448	-4.98544	1.884	-2.6462	0.00814019	2.08937	0.0376873	1.4238	GLT1D1	284.254	271.52	13.1254	4.89393
2479	ENSG00000188818	30.0799	-6.64321	2.51092	-2.64573	0.00815149	2.08876	0.0376873	1.4238	ZDHHC11	61.2936	59.0261	0	0
2483	ENSG00000254541	30.0778	-6.64311	2.51089	-2.64572	0.00815175	2.08875	0.0376873	1.4238	AC023078.2	60.4708	59.8402	0	0
2485	ENSG00000176230	30.0821	-6.64331	2.51098	-2.6457	0.00815222	2.08872	0.0376873	1.4238	OR4K17	62.1163	58.2119	0	0
2487	ENSG00000236992	30.0756	-6.643	2.5109	-2.64567	0.00815298	2.08868	0.0376873	1.4238	RPL12P12	59.6481	60.6544	0	0
2482	ENSG00000261842	30.0906	-6.64372	2.51164	-2.64517	0.00816494	2.08805	0.0376873	1.4238	AC073314.1	65.4072	54.9553	0	0
2486	ENSG00000215417	30.0681	-6.64264	2.51124	-2.64517	0.00816502	2.08804	0.0376873	1.4238	MIR17HG	56.7685	63.5039	0	0
2488	ENSG00000158731	29.9846	-6.63863	2.51153	-2.64326	0.00821127	2.08559	0.0378719	1.42168	OR10J6P	63.7618	56.1765	0	0
2489	ENSG00000174982	29.9846	-6.63863	2.51153	-2.64326	0.00821127	2.08559	0.0378719	1.42168	OR4S2	63.7618	56.1765	0	0
2490	ENSG00000225594	29.9653	-6.6377	2.51154	-2.64289	0.00822027	2.08511	0.0378846	1.42154	AC098826.1	56.3572	63.5039	0	0
2492	ENSG00000267642	29.9932	-6.63904	2.51255	-2.64235	0.00823318	2.08443	0.0379296	1.42102	AC091198.1	67.0527	52.9199	0	0
2493	ENSG00000231358	29.8732	-6.63326	2.5114	-2.64126	0.00825979	2.08303	0.0380378	1.41979	AL355516.1	60.0595	59.4331	0	0
2494	ENSG00000155363	29.8828	-6.63372	2.51184	-2.64099	0.00826653	2.08268	0.0380543	1.4196	MOV10	63.7618	55.7695	0	0
2497	ENSG00000034152	56.283	-6.16839	2.33663	-2.63987	0.00829386	2.08124	0.0381367	1.41866	MAP2K3	118.473	104.212	0	2.44697
2498	ENSG00000165023	29.7682	-6.62818	2.51167	-2.63895	0.00831634	2.08007	0.0382255	1.41765	DIRAS2	58.8254	60.2473	0	0
2503	ENSG00000054983	113.431	-5.04088	1.91092	-2.63793	0.00834136	2.07876	0.0382678	1.41717	GALC	236.947	203.131	8.75026	4.89393
2504	ENSG00000110042	64.4417	-6.1458	2.32992	-2.63777	0.00834526	2.07856	0.0382712	1.41713	DTX4	135.34	118.052	4.37513	0
2505	ENSG00000234895	29.6696	-6.6234	2.51192	-2.63678	0.00836965	2.07729	0.0383686	1.41602	OR52X1P	60.0595	58.619	0	0
2510	ENSG00000237515	277.794	-4.72049	1.79061	-2.63625	0.00838282	2.07661	0.0384014	1.41565	SHISA9	550.408	519.836	26.2508	14.6818
2509	ENSG00000168071	29.6589	-6.62288	2.51227	-2.63621	0.00838379	2.07656	0.0384014	1.41565	CCDC88B	55.9458	62.6897	0	0
2506	ENSG00000232895	29.6567	-6.62277	2.51246	-2.63597	0.00838972	2.07625	0.0384014	1.41565	AL121999.1	55.1231	63.5039	0	0
2508	ENSG00000127080	64.207	-6.14049	2.3296	-2.63585	0.00839267	2.0761	0.0384014	1.41565	IPPK	123.41	129.043	4.37513	0
2511	ENSG00000136541	29.6546	-6.62267	2.51269	-2.63569	0.00839669	2.07589	0.0384053	1.41561	ERMN	54.3004	64.3181	0	0
2512	ENSG00000248131	127.211	-4.9445	1.87621	-2.63537	0.00840468	2.07548	0.0384273	1.41536	LINC01194	252.579	240.175	8.75026	7.3409
2514	ENSG00000223075	29.5646	-6.61828	2.51218	-2.63448	0.00842664	2.07435	0.0384986	1.41455	RN7SKP126	58.8254	59.4331	0	0
2517	ENSG00000261610	29.5754	-6.6188	2.51257	-2.63427	0.00843182	2.07408	0.0385015	1.41452	AP000265.1	62.939	55.3624	0	0
2516	ENSG00000089916	55.757	-6.15469	2.33656	-2.63408	0.00843645	2.07384	0.0385015	1.41452	GPATCH2L	111.892	108.689	0	2.44697
2515	ENSG00000255258	55.7538	-6.15461	2.33654	-2.63407	0.00843682	2.07382	0.0385015	1.41452	AP001979.2	110.658	109.911	0	2.44697
2519	ENSG00000119969	29.465	-6.61341	2.51245	-2.63226	0.0084819	2.07151	0.0386523	1.41282	HELLS	59.6481	58.2119	0	0
2521	ENSG00000215545	29.465	-6.61341	2.51245	-2.63226	0.0084819	2.07151	0.0386523	1.41282	DEFB116	59.6481	58.2119	0	0
2520	ENSG00000258654	29.4629	-6.61331	2.51244	-2.63223	0.00848269	2.07147	0.0386523	1.41282	AC026495.1	58.8254	59.0261	0	0
2522	ENSG00000211663	29.4714	-6.61373	2.51272	-2.6321	0.00848583	2.07131	0.0386523	1.41282	IGLV3-19	62.1163	55.7695	0	0
2525	ENSG00000065325	105.843	-5.70198	2.16812	-2.62992	0.00854056	2.06851	0.0388659	1.41043	GLP2R	215.967	198.653	8.75026	0
2524	ENSG00000247765	29.3718	-6.60884	2.5132	-2.62965	0.00854731	2.06817	0.0388659	1.41043	AC068446.2	62.939	54.5482	0	0
2526	ENSG00000101350	63.6061	-6.12665	2.32989	-2.62959	0.00854877	2.0681	0.0388659	1.41043	KIF3B	127.112	122.937	4.37513	0
2527	ENSG00000258991	126.266	-4.93339	1.87628	-2.62935	0.00855477	2.06779	0.0388786	1.41029	DUX4L19	241.472	247.502	8.75026	7.3409
2528	ENSG00000225249	29.3761	-6.60905	2.51369	-2.62922	0.00855799	2.06763	0.0388787	1.41029	LINC00378	64.5845	52.9199	0	0
2532	ENSG00000258867	121.162	-5.01758	1.90883	-2.62861	0.00857349	2.06684	0.0389338	1.40967	LINC01146	225.017	245.467	4.37513	9.78786
2534	ENSG00000229616	29.2625	-6.60346	2.51303	-2.62769	0.0085966	2.06567	0.0389578	1.40941	AL356095.1	60.0595	56.9907	0	0
2535	ENSG00000005513	29.2625	-6.60346	2.51303	-2.62769	0.0085966	2.06567	0.0389578	1.40941	SOX8	60.0595	56.9907	0	0
2533	ENSG00000179914	29.2647	-6.60357	2.51312	-2.62764	0.00859794	2.06561	0.0389578	1.40941	ITLN1	60.8822	56.1765	0	0
2541	ENSG00000087095	29.1586	-6.59833	2.51325	-2.62541	0.00865435	2.06277	0.0391326	1.40746	NLK	59.2367	57.3978	0	0
2539	ENSG00000233211	29.1565	-6.59823	2.51323	-2.62539	0.00865489	2.06274	0.0391326	1.40746	GRPEL2P1	58.414	58.2119	0	0
2540	ENSG00000235731	29.1554	-6.59817	2.51324	-2.62537	0.00865557	2.0627	0.0391326	1.40746	LINC02250	58.0026	58.619	0	0
2542	ENSG00000205325	29.1479	-6.5978	2.51356	-2.62488	0.00866796	2.06208	0.0391724	1.40702	AC005863.1	55.1231	61.4685	0	0
2543	ENSG00000184371	29.1404	-6.59743	2.5144	-2.62386	0.00869384	2.06079	0.0392601	1.40605	CSF1	52.2435	64.3181	0	0
2547	ENSG00000100580	29.0633	-6.59361	2.51387	-2.62289	0.0087188	2.05954	0.0393292	1.40528	TMED8	61.7049	54.5482	0	0
2548	ENSG00000225582	29.0461	-6.59276	2.5138	-2.62263	0.00872539	2.05922	0.0393292	1.40528	AC011193.1	55.1231	61.0614	0	0
2555	ENSG00000236678	62.6816	-6.10509	2.33034	-2.61983	0.00879741	2.05565	0.0395654	1.40268	LINC00347	123.821	122.53	4.37513	0
2558	ENSG00000253194	28.849	-6.58293	2.51405	-2.61846	0.00883282	2.0539	0.0396667	1.40157	AL137009.1	57.5913	57.8048	0	0
2560	ENSG00000259572	28.8555	-6.58325	2.5142	-2.61842	0.00883368	2.05386	0.0396667	1.40157	LINC01491	60.0595	55.3624	0	0
2561	ENSG00000215506	62.6023	-6.10314	2.33099	-2.61826	0.00883797	2.05365	0.0396667	1.40157	TPTE2P4	132.46	113.574	4.37513	0
2559	ENSG00000181191	28.8598	-6.58347	2.51452	-2.61818	0.00883991	2.05355	0.0396667	1.40157	PJA1	61.7049	53.7341	0	0
2562	ENSG00000252267	28.8598	-6.58347	2.51452	-2.61818	0.00883991	2.05355	0.0396667	1.40157	RNA5SP495	61.7049	53.7341	0	0
2563	ENSG00000101440	28.8404	-6.5825	2.51443	-2.61789	0.00884748	2.05318	0.0396728	1.40151	ASIP	54.3004	61.0614	0	0
2564	ENSG00000103888	96.0547	-5.55431	2.12188	-2.61763	0.00885415	2.05285	0.0396879	1.40134	CEMIP	187.994	188.883	0	7.3409
2570	ENSG00000124207	28.7537	-6.57816	2.51451	-2.61608	0.00889461	2.05087	0.039772	1.40042	CSE1L	60.0595	54.9553	0	0
2569	ENSG00000254718	28.7548	-6.57821	2.51458	-2.61603	0.0088959	2.05081	0.039772	1.40042	AL157756.1	60.4708	54.5482	0	0
2575	ENSG00000101057	54.2187	-6.1139	2.33758	-2.61549	0.00891002	2.05012	0.0397904	1.40022	MYBL2	107.367	107.061	0	2.44697
2573	ENSG00000226125	28.7365	-6.5773	2.51486	-2.61538	0.00891287	2.04998	0.0397904	1.40022	LINC01907	53.4776	61.4685	0	0
2574	ENSG00000179766	28.7355	-6.57724	2.51497	-2.61524	0.00891645	2.04981	0.0397904	1.40022	ATP8B5P	53.0663	61.8756	0	0
2578	ENSG00000138363	28.6412	-6.5725	2.51467	-2.61367	0.00895763	2.04781	0.0399231	1.39878	ATIC	55.9458	58.619	0	0
2579	ENSG00000219582	28.6401	-6.57245	2.51471	-2.6136	0.00895936	2.04772	0.0399231	1.39878	HNRNPA1P58	55.5345	59.0261	0	0
2588	ENSG00000150347	71.4574	-5.40069	2.06808	-2.61146	0.00901576	2.045	0.0400247	1.39767	ARID5B	132.46	146.547	4.37513	2.44697
2589	ENSG00000212511	28.5491	-6.56785	2.51507	-2.6114	0.00901721	2.04493	0.0400247	1.39767	RF00012	59.6481	54.5482	0	0
2587	ENSG00000143367	28.5394	-6.56737	2.51493	-2.61135	0.00901849	2.04487	0.0400247	1.39767	TUFT1	55.9458	58.2119	0	0
2590	ENSG00000272942	28.5502	-6.56791	2.51514	-2.61135	0.00901854	2.04486	0.0400247	1.39767	AL022324.3	60.0595	54.1411	0	0
2592	ENSG00000261298	28.5319	-6.56699	2.51542	-2.61069	0.0090359	2.04403	0.0400724	1.39715	AC122134.1	53.0663	61.0614	0	0
2597	ENSG00000214013	94.9438	-5.53723	2.12225	-2.60913	0.00907725	2.04205	0.0402116	1.39565	GANC	191.285	181.149	0	7.3409
2595	ENSG00000233387	28.4366	-6.56216	2.51523	-2.60897	0.00908149	2.04184	0.0402116	1.39565	IATPR	55.5345	58.2119	0	0
2600	ENSG00000160183	102.552	-5.65537	2.16864	-2.6078	0.00911258	2.04036	0.0403043	1.39465	TMPRSS3	202.804	198.653	8.75026	0
2603	ENSG00000144566	61.5353	-6.07785	2.33134	-2.60702	0.00913328	2.03937	0.0403468	1.39419	RAB5A	113.537	128.229	4.37513	0
2602	ENSG00000132155	28.3455	-6.55753	2.51571	-2.60664	0.00914363	2.03888	0.0403468	1.39419	RAF1	59.6481	53.7341	0	0
2606	ENSG00000153976	28.3327	-6.55688	2.51558	-2.6065	0.00914715	2.03871	0.0403468	1.39419	HS3ST3A1	54.7117	58.619	0	0
2604	ENSG00000231443	28.3477	-6.55764	2.51588	-2.6065	0.00914725	2.03871	0.0403468	1.39419	AC124944.2	60.4708	52.9199	0	0
2611	ENSG00000183559	28.232	-6.55174	2.5158	-2.60424	0.00920784	2.03584	0.0405552	1.39195	C10orf120	55.1231	57.8048	0	0
2612	ENSG00000238819	28.2448	-6.5524	2.51612	-2.60417	0.00920975	2.03575	0.0405552	1.39195	RF01182	60.0595	52.9199	0	0
2610	ENSG00000163743	28.2298	-6.55163	2.5159	-2.60409	0.00921177	2.03566	0.0405552	1.39195	RCHY1	54.3004	58.619	0	0
2613	ENSG00000021762	61.3189	-6.07258	2.33208	-2.60393	0.00921614	2.03545	0.0405597	1.39191	OSBPL5	108.601	132.3	4.37513	0
2615	ENSG00000213416	28.2234	-6.5513	2.51646	-2.60338	0.00923092	2.03476	0.0405953	1.39152	KRTAP4-12	51.8322	61.0614	0	0
2620	ENSG00000273362	53.1795	-6.08569	2.33866	-2.60222	0.00926236	2.03328	0.0406914	1.3905	AP000547.2	99.1393	111.132	0	2.44697
2617	ENSG00000204006	28.1399	-6.54702	2.51621	-2.60194	0.00926986	2.03293	0.0406914	1.3905	C1orf185	58.8254	53.7341	0	0
2619	ENSG00000149131	28.1302	-6.54653	2.51607	-2.60189	0.00927117	2.03287	0.0406914	1.3905	SERPING1	55.1231	57.3978	0	0
2618	ENSG00000250436	28.142	-6.54713	2.51636	-2.60182	0.00927295	2.03278	0.0406914	1.3905	LINC02499	59.6481	52.9199	0	0
2621	ENSG00000259203	28.1474	-6.54741	2.51694	-2.60134	0.0092861	2.03217	0.0407344	1.39004	AC016044.1	61.7049	50.8845	0	0
2624	ENSG00000189326	28.0402	-6.54191	2.5167	-2.5994	0.00933873	2.02971	0.0409059	1.38821	SPANXN4	59.6481	52.5128	0	0
2626	ENSG00000168175	28.022	-6.54097	2.51671	-2.59902	0.00934917	2.02923	0.0409368	1.38789	MAPK1IP1L	52.6549	59.4331	0	0
2629	ENSG00000265437	27.932	-6.53633	2.51665	-2.59724	0.00939764	2.02698	0.041097	1.38619	AP005212.1	57.1799	54.5482	0	0
2630	ENSG00000124302	93.384	-5.51289	2.12265	-2.59718	0.00939932	2.0269	0.041097	1.38619	CHST8	178.533	187.662	0	7.3409
2631	ENSG00000251442	27.9224	-6.53583	2.5168	-2.59688	0.00940748	2.02653	0.0411178	1.38597	LINC01094	53.4776	58.2119	0	0
2634	ENSG00000238949	27.8324	-6.53117	2.51706	-2.59477	0.00946551	2.02386	0.0412831	1.38423	RNU7-66P	58.0026	53.327	0	0
2638	ENSG00000238833	27.8324	-6.53117	2.51706	-2.59477	0.00946551	2.02386	0.0412831	1.38423	RNU1-131P	58.0026	53.327	0	0
2639	ENSG00000252193	27.8356	-6.53134	2.51729	-2.59459	0.00947033	2.02363	0.0412831	1.38423	RF00426	59.2367	52.1058	0	0
2636	ENSG00000254925	27.8367	-6.5314	2.51739	-2.59451	0.00947258	2.02353	0.0412831	1.38423	OR4C9P	59.6481	51.6987	0	0
2640	ENSG00000250423	60.3452	-6.04907	2.33197	-2.59397	0.00948745	2.02285	0.0413331	1.3837	KIAA1210	125.467	111.539	4.37513	0
2641	ENSG00000111670	83.7255	-5.12725	1.97745	-2.59286	0.00951822	2.02144	0.0414522	1.38245	GNPTAB	153.44	172.193	4.37513	4.89393
2644	ENSG00000224907	27.7285	-6.52578	2.51727	-2.5924	0.00953091	2.02087	0.0414672	1.3823	RPL21P91	57.1799	53.7341	0	0
2645	ENSG00000178307	27.736	-6.52617	2.51786	-2.59195	0.00954344	2.02029	0.0415023	1.38193	TMEM11	60.0595	50.8845	0	0
2646	ENSG00000232797	27.7146	-6.52506	2.51765	-2.59172	0.00954967	2.02001	0.0415145	1.3818	FAM207CP	51.8322	59.0261	0	0
2647	ENSG00000229457	60.1481	-6.0442	2.33245	-2.59135	0.00955989	2.01955	0.0415307	1.38163	LINC01789	127.935	108.282	4.37513	0
2648	ENSG00000248939	69.5388	-5.36043	2.06859	-2.59134	0.00956027	2.01953	0.0415307	1.38163	AC111198.1	138.219	133.114	4.37513	2.44697
2649	ENSG00000125999	69.5205	-5.36004	2.06868	-2.59104	0.0095685	2.01916	0.0415516	1.38141	BPIFB1	131.226	140.034	4.37513	2.44697
2651	ENSG00000258869	27.6246	-6.52036	2.51752	-2.59	0.00959769	2.01783	0.041635	1.38054	LINC02312	56.3572	54.1411	0	0
2652	ENSG00000225129	27.6257	-6.52042	2.51755	-2.58998	0.00959803	2.01782	0.041635	1.38054	AL035250.1	56.7685	53.7341	0	0
2656	ENSG00000238265	27.5228	-6.51504	2.51783	-2.58756	0.00966591	2.01476	0.0418749	1.37805	LINC00317	56.3572	53.7341	0	0
2654	ENSG00000155833	27.5196	-6.51487	2.51778	-2.58754	0.00966637	2.01474	0.0418749	1.37805	CYLC2	55.1231	54.9553	0	0
2657	ENSG00000178691	115.06	-4.94075	1.90958	-2.58735	0.00967163	2.0145	0.0418793	1.378	SUZ12	226.663	219.414	4.37513	9.78786
2658	ENSG00000136379	51.9765	-6.05231	2.33932	-2.58721	0.00967562	2.01432	0.0418816	1.37798	ABHD17C	106.133	99.3266	0	2.44697
2659	ENSG00000248456	27.5314	-6.51549	2.51847	-2.58708	0.00967929	2.01416	0.0418825	1.37797	LINC02485	59.6481	50.4775	0	0
2661	ENSG00000225298	59.7389	-6.03414	2.33269	-2.58677	0.00968808	2.01376	0.0419026	1.37776	LINC00113	127.112	107.468	4.37513	0
2662	ENSG00000180509	99.4923	-5.61062	2.1694	-2.58625	0.00970273	2.01311	0.0419389	1.37738	KCNE1	200.335	188.883	8.75026	0
2664	ENSG00000138892	69.0181	-5.34931	2.06877	-2.58574	0.00971704	2.01247	0.0419708	1.37705	TTLL8	133.694	135.556	4.37513	2.44697
2665	ENSG00000151715	71.826	-5.6889	2.20063	-2.58512	0.00973441	2.01169	0.0419908	1.37685	TMEM45B	146.446	135.963	0	4.89393
2667	ENSG00000262151	27.4189	-6.50958	2.5181	-2.58512	0.00973456	2.01168	0.0419908	1.37685	AC133065.1	55.5345	54.1411	0	0
2668	ENSG00000250973	27.4189	-6.50958	2.5181	-2.58512	0.00973456	2.01168	0.0419908	1.37685	KRTAP13-6P	55.5345	54.1411	0	0
2666	ENSG00000234787	27.4168	-6.50947	2.51809	-2.58508	0.00973554	2.01164	0.0419908	1.37685	LINC00458	54.7117	54.9553	0	0
2671	ENSG00000232699	27.4028	-6.50874	2.51916	-2.5837	0.00977474	2.00989	0.0421149	1.37556	BDH2P1	49.364	60.2473	0	0
2673	ENSG00000122965	59.3103	-6.02362	2.33226	-2.58274	0.00980195	2.00869	0.0422141	1.37454	RBM19	118.885	113.981	4.37513	0
2672	ENSG00000237169	27.3193	-6.50433	2.51848	-2.58264	0.00980474	2.00856	0.0422141	1.37454	RPL12P27	56.3572	52.9199	0	0
2674	ENSG00000232944	27.3096	-6.50382	2.51854	-2.58238	0.00981224	2.00823	0.0422314	1.37436	AC092423.1	52.6549	56.5836	0	0
2676	ENSG00000175595	51.638	-6.0428	2.34023	-2.58214	0.00981893	2.00794	0.0422399	1.37428	ERCC4	93.3802	110.725	0	2.44697
2675	ENSG00000254891	27.3279	-6.50478	2.51922	-2.58206	0.00982121	2.00784	0.0422399	1.37428	OR4A9P	59.6481	49.6633	0	0
2682	ENSG00000196792	51.4602	-6.03774	2.33962	-2.58065	0.00986145	2.00606	0.042367	1.37297	STRN3	103.253	100.141	0	2.44697
2679	ENSG00000135063	51.458	-6.03768	2.3396	-2.58064	0.00986164	2.00605	0.042367	1.37297	FAM189A2	102.43	100.955	0	2.44697
2683	ENSG00000215769	27.2154	-6.49883	2.51873	-2.5802	0.00987431	2.00549	0.042367	1.37297	ARHGAP27P1-BPTFP1-KPNA2P3	55.5345	53.327	0	0
2685	ENSG00000269289	27.2164	-6.49889	2.51877	-2.58019	0.00987467	2.00548	0.042367	1.37297	AC011503.1	55.9458	52.9199	0	0
2684	ENSG00000170677	27.2186	-6.499	2.51887	-2.58013	0.00987642	2.0054	0.042367	1.37297	SOCS6	56.7685	52.1058	0	0
2678	ENSG00000221994	27.2197	-6.49906	2.51894	-2.58008	0.00987781	2.00534	0.042367	1.37297	ZNF630	57.1799	51.6987	0	0
2681	ENSG00000256193	27.2207	-6.49911	2.51902	-2.58002	0.00987955	2.00526	0.042367	1.37297	LINC00507	57.5913	51.2916	0	0
2686	ENSG00000242608	27.2036	-6.49821	2.51913	-2.57954	0.00989306	2.00467	0.0423833	1.3728	RPS23P5	51.0094	57.8048	0	0
2687	ENSG00000270777	27.2036	-6.49821	2.51913	-2.57954	0.00989306	2.00467	0.0423833	1.3728	AL158042.1	51.0094	57.8048	0	0
2688	ENSG00000244020	27.2014	-6.49809	2.51936	-2.57927	0.00990097	2.00432	0.0424022	1.37261	MT1HL1	50.1867	58.619	0	0
2698	ENSG00000255144	27.1093	-6.4932	2.51901	-2.57768	0.00994673	2.00232	0.0424973	1.37164	AC025857.1	53.889	54.5482	0	0
2704	ENSG00000122043	27.1093	-6.4932	2.51901	-2.57768	0.00994673	2.00232	0.0424973	1.37164	LINC00544	53.889	54.5482	0	0
2692	ENSG00000223344	27.1179	-6.49365	2.51929	-2.57757	0.00994965	2.00219	0.0424973	1.37164	AL359081.1	57.1799	51.2916	0	0
2706	ENSG00000187474	27.1179	-6.49365	2.51929	-2.57757	0.00994965	2.00219	0.0424973	1.37164	FPR3	57.1799	51.2916	0	0
2703	ENSG00000088992	27.12	-6.49377	2.51948	-2.57743	0.00995387	2.00201	0.0424973	1.37164	TESC	58.0026	50.4775	0	0
2694	ENSG00000251387	27.1039	-6.49291	2.51922	-2.57735	0.00995622	2.00191	0.0424973	1.37164	AC008667.3	51.8322	56.5836	0	0
2690	ENSG00000203758	27.1211	-6.49382	2.51959	-2.57734	0.00995651	2.00189	0.0424973	1.37164	OR10T1P	58.414	50.0704	0	0
2695	ENSG00000217239	27.1222	-6.49388	2.51971	-2.57723	0.0099595	2.00176	0.0424973	1.37164	AL136968.2	58.8254	49.6633	0	0
2699	ENSG00000253217	27.1232	-6.49394	2.51985	-2.57712	0.00996285	2.00162	0.0424973	1.37164	AP001574.1	59.2367	49.2562	0	0
2691	ENSG00000143850	68.2104	-5.33188	2.06917	-2.57682	0.00997141	2.00124	0.0424973	1.37164	PLEKHA6	136.162	129.857	4.37513	2.44697
2707	ENSG00000223536	27.1297	-6.49428	2.52091	-2.57616	0.00999043	2.00042	0.0424997	1.37161	AC008164.1	61.7049	46.8138	0	0
2708	ENSG00000125386	51.0585	-6.02631	2.34011	-2.57523	0.0100175	1.99924	0.0425913	1.37068	FAM193A	105.31	96.4771	0	2.44697
2709	ENSG00000179165	27.0065	-6.48771	2.51933	-2.57517	0.010019	1.99918	0.0425913	1.37068	PXT1	53.4776	54.5482	0	0
2711	ENSG00000271128	27.0183	-6.48834	2.51985	-2.5749	0.010027	1.99883	0.0426031	1.37056	AC008608.1	58.0026	50.0704	0	0
2712	ENSG00000265485	58.5926	-6.00567	2.33267	-2.57459	0.0100358	1.99845	0.0426031	1.37056	LINC01915	116.828	113.167	4.37513	0
2714	ENSG00000254947	26.9979	-6.48726	2.51987	-2.57445	0.0100401	1.99826	0.042606	1.37053	OR8K4P	50.1867	57.8048	0	0
2718	ENSG00000161513	26.9079	-6.48244	2.51965	-2.57275	0.0100894	1.99614	0.0427324	1.36924	FDXR	54.7117	52.9199	0	0
2717	ENSG00000258791	26.9111	-6.48261	2.51978	-2.57269	0.010091	1.99606	0.0427324	1.36924	LINC00520	55.9458	51.6987	0	0
2719	ENSG00000142002	26.9111	-6.48261	2.51978	-2.57269	0.010091	1.99606	0.0427324	1.36924	DPP9	55.9458	51.6987	0	0
2720	ENSG00000206906	26.8983	-6.48192	2.51993	-2.57226	0.0101037	1.99552	0.042771	1.36885	RNU6-458P	51.0094	56.5836	0	0
2723	ENSG00000260737	26.894	-6.48169	2.52037	-2.57172	0.0101194	1.99485	0.0427957	1.3686	LINC01227	49.364	58.2119	0	0
2721	ENSG00000206737	26.9219	-6.48318	2.52097	-2.5717	0.01012	1.99482	0.0427957	1.3686	RNVU1-18	60.0595	47.6279	0	0
2726	ENSG00000205632	26.804	-6.47686	2.51995	-2.57024	0.0101629	1.99298	0.0429319	1.36722	LINC01310	53.889	53.327	0	0
2727	ENSG00000181939	26.8136	-6.47738	2.52048	-2.5699	0.0101729	1.99255	0.042959	1.36695	OR4C15	57.5913	49.6633	0	0
2728	ENSG00000101463	321.801	-4.57795	1.78226	-2.56861	0.0102107	1.99095	0.0431033	1.36549	SYNDIG1	624.865	610.207	35.001	17.1288
2729	ENSG00000249878	26.7044	-6.47149	2.52032	-2.56773	0.0102368	1.98984	0.0431747	1.36477	AC026434.2	54.7117	52.1058	0	0
2731	ENSG00000223695	26.7065	-6.4716	2.52041	-2.56768	0.0102383	1.98977	0.0431747	1.36477	FO393418.1	55.5345	51.2916	0	0
2735	ENSG00000040731	26.6026	-6.46598	2.52066	-2.5652	0.0103118	1.98667	0.0434225	1.36228	CDH10	54.7117	51.6987	0	0
2734	ENSG00000223738	26.5972	-6.46569	2.5206	-2.56514	0.0103135	1.98659	0.0434225	1.36228	AC016930.1	52.6549	53.7341	0	0
2736	ENSG00000196350	26.5962	-6.46563	2.52063	-2.56509	0.010315	1.98653	0.0434225	1.36228	ZNF729	52.2435	54.1411	0	0
2737	ENSG00000259870	26.5919	-6.4654	2.52085	-2.56477	0.0103245	1.98613	0.0434477	1.36203	AC024651.2	50.5981	55.7695	0	0
2743	ENSG00000249744	26.4987	-6.46033	2.52093	-2.56268	0.0103869	1.98352	0.043601	1.3605	AC010374.2	53.889	52.1058	0	0
2744	ENSG00000257920	26.4944	-6.4601	2.52094	-2.56258	0.0103898	1.98339	0.043601	1.3605	LINC02409	52.2435	53.7341	0	0
2745	ENSG00000253325	26.5094	-6.46091	2.52179	-2.56204	0.010406	1.98272	0.0436539	1.35998	IGHV7-34-1	58.0026	48.035	0	0
2746	ENSG00000151725	50.0354	-5.99678	2.34094	-2.5617	0.0104161	1.98229	0.0436812	1.35971	CENPU	103.253	94.4417	0	2.44697
2749	ENSG00000156804	49.9218	-5.99346	2.34082	-2.56041	0.0104549	1.98068	0.0437926	1.3586	FBXO32	98.7279	98.5125	0	2.44697
2751	ENSG00000258868	57.3628	-5.97438	2.33341	-2.56037	0.0104562	1.98063	0.0437926	1.3586	AL110505.1	113.537	111.539	4.37513	0
2747	ENSG00000205765	26.3937	-6.4546	2.52124	-2.5601	0.0104644	1.98029	0.0437926	1.3586	C5orf51	52.6549	52.9199	0	0
2748	ENSG00000174136	26.3937	-6.4546	2.52124	-2.5601	0.0104644	1.98029	0.0437926	1.3586	RGMB	52.6549	52.9199	0	0
2754	ENSG00000197376	26.383	-6.45402	2.52194	-2.55915	0.0104927	1.97911	0.0438538	1.35799	AC089987.1	48.5412	56.9907	0	0
2755	ENSG00000259146	26.4729	-6.45893	2.52388	-2.55913	0.0104934	1.97908	0.0438538	1.35799	AC005476.2	44.0162	61.8756	0	0
2760	ENSG00000132950	49.7226	-5.98762	2.34103	-2.55768	0.0105372	1.97727	0.0439991	1.35656	ZMYM5	100.373	96.07	0	2.44697
2759	ENSG00000229870	26.293	-6.44909	2.52157	-2.55757	0.0105406	1.97714	0.0439991	1.35656	RPL21P89	53.0663	52.1058	0	0
2757	ENSG00000137269	26.2994	-6.44944	2.52186	-2.55741	0.0105454	1.97694	0.0439991	1.35656	LRRC1	55.5345	49.6633	0	0
2758	ENSG00000135334	26.2876	-6.4488	2.52167	-2.55735	0.0105472	1.97686	0.0439991	1.35656	AKIRIN2	51.0094	54.1411	0	0
2761	ENSG00000232938	26.3016	-6.44956	2.52206	-2.55726	0.0105501	1.97675	0.0439991	1.35656	RPL23AP87	56.3572	48.8492	0	0
2762	ENSG00000233117	26.2834	-6.44856	2.52197	-2.55695	0.0105595	1.97636	0.0440232	1.35632	LINC00702	49.364	55.7695	0	0
2763	ENSG00000258636	26.2823	-6.4485	2.52208	-2.55682	0.0105635	1.97619	0.0440249	1.3563	AL121821.1	48.9526	56.1765	0	0
2764	ENSG00000133422	26.2812	-6.44844	2.5222	-2.55667	0.0105679	1.97601	0.0440282	1.35627	MORC2	48.5412	56.5836	0	0
2765	ENSG00000215231	49.6273	-5.98483	2.34132	-2.55618	0.0105828	1.9754	0.0440752	1.35581	LINC01020	102.842	93.2205	0	2.44697
2767	ENSG00000128052	26.1945	-6.44367	2.52201	-2.55497	0.0106197	1.97389	0.0441982	1.3546	KDR	54.3004	50.4775	0	0
2772	ENSG00000258781	79.5497	-5.05129	1.97838	-2.55325	0.0106722	1.97174	0.0443407	1.3532	AL589743.2	152.206	156.724	4.37513	4.89393
2775	ENSG00000270336	26.0895	-6.43788	2.52225	-2.55244	0.0106973	1.97073	0.0443917	1.3527	AC105148.1	53.0663	51.2916	0	0
2776	ENSG00000271904	26.0927	-6.43805	2.52238	-2.55238	0.0106991	1.97065	0.0443917	1.3527	AC091826.2	54.3004	50.0704	0	0
2778	ENSG00000225185	26.0948	-6.43817	2.52253	-2.55227	0.0107023	1.97052	0.0443917	1.3527	PPIAP8	55.1231	49.2562	0	0
2777	ENSG00000227502	26.082	-6.43746	2.52239	-2.55213	0.0107068	1.97034	0.0443917	1.3527	LINC01268	50.1867	54.1411	0	0
2779	ENSG00000237127	26.097	-6.43829	2.52273	-2.55211	0.0107072	1.97033	0.0443917	1.3527	AC245028.2	55.9458	48.4421	0	0
2774	ENSG00000240661	26.098	-6.43835	2.52285	-2.55202	0.0107102	1.9702	0.0443917	1.3527	AC063952.1	56.3572	48.035	0	0
2781	ENSG00000162840	26.0766	-6.43717	2.52288	-2.55152	0.0107255	1.96958	0.0443918	1.3527	MT2P1	48.1299	56.1765	0	0
2784	ENSG00000258532	26.0755	-6.43711	2.52301	-2.55136	0.0107304	1.96938	0.0443918	1.3527	LINC02305	47.7185	56.5836	0	0
2787	ENSG00000139626	25.9866	-6.43218	2.52257	-2.54985	0.010777	1.9675	0.0445513	1.35114	ITGB7	52.6549	51.2916	0	0
2786	ENSG00000242600	25.9845	-6.43206	2.52256	-2.54981	0.0107781	1.96746	0.0445513	1.35114	MBL1P	51.8322	52.1058	0	0
2789	ENSG00000180190	25.978	-6.4317	2.52284	-2.54939	0.0107912	1.96693	0.0445749	1.35091	TDRP	49.364	54.5482	0	0
2791	ENSG00000225537	56.3462	-5.94797	2.33415	-2.54824	0.0108268	1.9655	0.0446914	1.34978	AC073325.1	113.948	107.061	4.37513	0
2792	ENSG00000230051	101.344	-4.87293	1.91281	-2.54752	0.0108491	1.96461	0.0447681	1.34903	AL020994.2	206.917	184.813	8.75026	4.89393
2793	ENSG00000253968	25.887	-6.42664	2.523	-2.54722	0.0108584	1.96423	0.0447864	1.34885	AC016573.1	53.4776	50.0704	0	0
2794	ENSG00000104231	25.8891	-6.42676	2.52312	-2.54714	0.0108609	1.96413	0.0447864	1.34885	ZFAND1	54.3004	49.2562	0	0
2795	ENSG00000047932	56.2305	-5.94495	2.33415	-2.54695	0.010867	1.96389	0.0447963	1.34876	GOPC	108.601	111.946	4.37513	0
2796	ENSG00000260151	25.8945	-6.42705	2.52367	-2.54671	0.0108743	1.9636	0.0448112	1.34861	AL355493.2	56.3572	47.2208	0	0
2797	ENSG00000184856	25.8956	-6.42711	2.52382	-2.54659	0.0108782	1.96344	0.0448121	1.3486	LINC00308	56.7685	46.8138	0	0
2805	ENSG00000256843	25.7842	-6.42089	2.52331	-2.54463	0.0109395	1.961	0.0449733	1.34704	AC023157.2	53.0663	50.0704	0	0
2802	ENSG00000229727	25.7874	-6.42107	2.52351	-2.54451	0.0109433	1.96085	0.0449733	1.34704	AC013460.1	54.3004	48.8492	0	0
2801	ENSG00000185090	25.7767	-6.42048	2.52333	-2.54445	0.010945	1.96078	0.0449733	1.34704	MANEAL	50.1867	52.9199	0	0
2803	ENSG00000270794	25.7906	-6.42125	2.52381	-2.54426	0.0109508	1.96055	0.0449733	1.34704	AC005185.1	55.5345	47.6279	0	0
2804	ENSG00000120500	25.7906	-6.42125	2.52381	-2.54426	0.0109508	1.96055	0.0449733	1.34704	ARR3	55.5345	47.6279	0	0
2807	ENSG00000267320	126.47	-4.79733	1.88607	-2.54356	0.010973	1.95967	0.0450494	1.34631	AC005580.1	251.756	236.104	13.1254	4.89393
2810	ENSG00000112062	286.764	-4.92432	1.93653	-2.54286	0.0109949	1.95881	0.0450959	1.34586	MAPK14	538.478	571.128	35.001	2.44697
2812	ENSG00000205030	25.6845	-6.41531	2.52381	-2.54191	0.0110247	1.95763	0.045185	1.34501	OR5L2	53.889	48.8492	0	0
2813	ENSG00000157625	67.5291	-5.59851	2.20262	-2.54175	0.0110299	1.95743	0.0451911	1.34495	TAB3	137.808	127.415	0	4.89393
2821	ENSG00000197591	25.5774	-6.40928	2.52394	-2.53939	0.0111045	1.9545	0.0453235	1.34368	OR11L1	51.8322	50.4775	0	0
2824	ENSG00000166263	153.488	-4.76269	1.87553	-2.53939	0.0111046	1.9545	0.0453235	1.34368	STXBP4	280.552	311.006	17.5005	4.89393
2820	ENSG00000229699	55.6113	-5.92859	2.33465	-2.53939	0.0111047	1.95449	0.0453235	1.34368	AL161636.1	105.31	112.76	4.37513	0
2822	ENSG00000234752	25.5742	-6.4091	2.52395	-2.53932	0.011107	1.95441	0.0453235	1.34368	AC044784.2	50.5981	51.6987	0	0
2823	ENSG00000165795	25.5742	-6.4091	2.52395	-2.53932	0.011107	1.95441	0.0453235	1.34368	NDRG2	50.5981	51.6987	0	0
2825	ENSG00000155099	25.5849	-6.4097	2.5244	-2.5391	0.0111137	1.95414	0.0453304	1.34361	PIP4P2	54.7117	47.6279	0	0
2826	ENSG00000239703	25.586	-6.40976	2.52451	-2.53901	0.0111167	1.95402	0.0453304	1.34361	RN7SL568P	55.1231	47.2208	0	0
2827	ENSG00000235888	25.5871	-6.40982	2.52464	-2.5389	0.0111201	1.95389	0.0453304	1.34361	AF064858.1	55.5345	46.8138	0	0
2828	ENSG00000182022	67.2131	-5.59162	2.20262	-2.53862	0.011129	1.95354	0.0453514	1.34341	CHST15	133.694	130.264	0	4.89393
2832	ENSG00000166750	25.4789	-6.40371	2.52444	-2.53669	0.0111907	1.95114	0.045526	1.34174	SLFN5	53.0663	48.8492	0	0
2833	ENSG00000267327	85.8392	-5.389	2.12488	-2.53615	0.011208	1.95047	0.0455729	1.34129	AC009271.1	173.185	162.831	0	7.3409
2834	ENSG00000196756	25.4649	-6.40292	2.52472	-2.53609	0.0112097	1.95041	0.0455729	1.34129	SNHG17	47.7185	54.1411	0	0
2835	ENSG00000205174	25.4628	-6.4028	2.52497	-2.5358	0.0112191	1.95004	0.0455959	1.34107	C7orf66	46.8958	54.9553	0	0
2840	ENSG00000251209	124.933	-4.77903	1.88625	-2.53361	0.0112895	1.94733	0.0458115	1.33903	LINC00923	247.643	234.069	13.1254	4.89393
2841	ENSG00000241233	25.3846	-6.39836	2.52566	-2.53334	0.0112982	1.94699	0.0458248	1.3389	KRTAP5-8	55.9458	45.5925	0	0
2844	ENSG00000176294	92.1048	-5.4965	2.17118	-2.53158	0.0113551	1.94481	0.0460094	1.33715	OR4N2	177.299	182.37	8.75026	0
2845	ENSG00000211808	25.2667	-6.39165	2.52502	-2.53133	0.0113631	1.9445	0.0460263	1.33699	TRAV8-7	49.7753	51.2916	0	0
2846	ENSG00000157557	54.9096	-5.90985	2.33504	-2.53095	0.0113756	1.94403	0.0460615	1.33666	ETS2	109.423	105.84	4.37513	0
2847	ENSG00000171126	54.9278	-5.91025	2.33568	-2.53042	0.0113927	1.94337	0.0461155	1.33615	KCNG3	116.417	98.9195	4.37513	0
2849	ENSG00000224311	25.1693	-6.38607	2.52538	-2.52876	0.0114467	1.94132	0.0462959	1.33446	AL590640.1	51.4208	49.2562	0	0
2850	ENSG00000198795	106.984	-4.83234	1.91105	-2.52863	0.0114508	1.94116	0.0462959	1.33446	ZNF521	212.676	201.096	4.37513	9.78786
2851	ENSG00000124160	25.1617	-6.38564	2.52549	-2.52848	0.0114558	1.94097	0.0462959	1.33446	NCOA5	48.5412	52.1058	0	0
2852	ENSG00000013275	25.1757	-6.38644	2.52582	-2.52846	0.0114564	1.94095	0.0462959	1.33446	PSMC4	53.889	46.8138	0	0
2853	ENSG00000171811	66.1868	-5.56905	2.20311	-2.52781	0.0114777	1.94015	0.0463665	1.3338	CFAP46	130.403	129.45	0	4.89393
2859	ENSG00000254266	25.0653	-6.3801	2.52571	-2.52607	0.0115348	1.93799	0.0464731	1.3328	PKIA-AS1	50.5981	49.6633	0	0
2861	ENSG00000213118	25.06	-6.3798	2.52582	-2.52583	0.0115425	1.9377	0.0464886	1.33265	CHCHD2P4	48.5412	51.6987	0	0
2862	ENSG00000236831	25.075	-6.38066	2.52637	-2.52562	0.0115495	1.93744	0.0465013	1.33253	YME1L1P1	54.3004	45.9996	0	0
2863	ENSG00000215203	47.3669	-5.91676	2.34304	-2.52525	0.0115615	1.93699	0.0465189	1.33237	GRXCR1	94.6142	92.4063	0	2.44697
2866	ENSG00000259250	25.0525	-6.37937	2.52656	-2.52492	0.0115724	1.93658	0.0465318	1.33225	AC018904.1	45.6617	54.5482	0	0
2869	ENSG00000225684	25.0836	-6.38115	2.52784	-2.52435	0.0115912	1.93587	0.0465692	1.3319	FAM225B	57.5913	42.743	0	0
2870	ENSG00000166961	25.0836	-6.38115	2.52784	-2.52435	0.0115912	1.93587	0.0465692	1.3319	MS4A15	57.5913	42.743	0	0
2871	ENSG00000271248	24.9646	-6.3743	2.5261	-2.52337	0.0116236	1.93466	0.0466601	1.33105	AC091193.1	51.0094	48.8492	0	0
2872	ENSG00000126746	24.9593	-6.37399	2.52611	-2.52324	0.011628	1.9345	0.0466621	1.33104	ZNF384	48.9526	50.8845	0	0
2873	ENSG00000197360	91.1527	-4.88474	1.93608	-2.52301	0.0116355	1.93421	0.046677	1.3309	ZNF98	191.285	161.609	4.37513	7.3409
2874	ENSG00000233058	24.9732	-6.37479	2.52681	-2.52286	0.0116405	1.93403	0.0466817	1.33085	LINC00884	54.3004	45.5925	0	0
2875	ENSG00000224711	24.9754	-6.37491	2.52713	-2.52259	0.0116494	1.9337	0.0467018	1.33067	LINC01706	55.1231	44.7784	0	0
2878	ENSG00000234686	76.3895	-4.99102	1.97944	-2.52143	0.0116879	1.93226	0.0467796	1.32994	AC091730.1	150.149	146.14	4.37513	4.89393
2882	ENSG00000149651	24.8597	-6.36822	2.52643	-2.52064	0.0117143	1.93128	0.0468532	1.32926	SPINT4	49.7753	49.6633	0	0
2885	ENSG00000230992	24.8479	-6.36754	2.5273	-2.5195	0.0117523	1.92988	0.0469586	1.32828	FAM201B	45.2503	54.1411	0	0
2886	ENSG00000259200	267.326	-4.51183	1.7913	-2.51875	0.0117774	1.92895	0.0470435	1.3275	AC068722.1	526.549	497.447	30.6259	14.6818
2887	ENSG00000187537	103.603	-5.26453	2.09034	-2.5185	0.0117854	1.92865	0.0470601	1.32735	POTEG	194.165	210.458	0	9.78786
2890	ENSG00000253682	24.7579	-6.3623	2.5268	-2.51793	0.0118048	1.92794	0.0470844	1.32712	AC022695.2	49.7753	49.2562	0	0
2888	ENSG00000118965	53.9016	-5.8824	2.33624	-2.5179	0.0118057	1.92791	0.0470844	1.32712	WDR35	113.126	98.1054	4.37513	0
2891	ENSG00000233577	24.7557	-6.36217	2.52682	-2.51786	0.0118071	1.92786	0.0470844	1.32712	AL022332.1	48.9526	50.0704	0	0
2893	ENSG00000184867	24.7654	-6.36273	2.52718	-2.51772	0.0118118	1.92768	0.0470844	1.32712	ARMCX2	52.6549	46.4067	0	0
2894	ENSG00000004846	87.1075	-4.98051	1.97871	-2.51704	0.0118344	1.92685	0.0471287	1.32671	ABCB5	172.774	164.459	8.75026	2.44697
2899	ENSG00000268957	24.7461	-6.36161	2.5276	-2.51686	0.0118407	1.92662	0.0471287	1.32671	AC020914.3	45.2503	53.7341	0	0
2900	ENSG00000236235	24.7461	-6.36161	2.5276	-2.51686	0.0118407	1.92662	0.0471287	1.32671	AP000542.1	45.2503	53.7341	0	0
2898	ENSG00000272473	24.7729	-6.36317	2.52826	-2.51682	0.0118421	1.92657	0.0471287	1.32671	AC006273.1	55.5345	43.5572	0	0
2896	ENSG00000260478	46.752	-5.89768	2.34359	-2.51651	0.0118524	1.92619	0.0471287	1.32671	AC007333.1	92.9688	91.5922	0	2.44697
2895	ENSG00000197249	46.7498	-5.89761	2.34359	-2.51648	0.0118532	1.92616	0.0471287	1.32671	SERPINA1	92.1461	92.4063	0	2.44697
2901	ENSG00000184617	53.8062	-5.87973	2.33675	-2.5162	0.0118627	1.92582	0.0471509	1.32651	ZNF840P	115.594	95.2559	4.37513	0
2904	ENSG00000160182	24.7804	-6.36361	2.52996	-2.51529	0.0118933	1.9247	0.0472422	1.32567	TFF1	58.414	40.7076	0	0
2902	ENSG00000168004	24.6583	-6.35648	2.52723	-2.5152	0.0118966	1.92458	0.0472422	1.32567	HRASLS5	50.5981	48.035	0	0
2903	ENSG00000252199	24.6593	-6.35654	2.52728	-2.51517	0.0118974	1.92455	0.0472422	1.32567	RF00156	51.0094	47.6279	0	0
2905	ENSG00000271315	24.6518	-6.35611	2.52724	-2.51504	0.011902	1.92438	0.0472452	1.32564	AC174048.1	48.1299	50.4775	0	0
2906	ENSG00000107779	86.8557	-4.97615	1.9795	-2.51384	0.0119424	1.92291	0.0473901	1.32431	BMPR1A	154.262	181.963	8.75026	2.44697
2907	ENSG00000262583	46.5656	-5.89186	2.3445	-2.51306	0.0119689	1.92195	0.0474794	1.3235	TMEM231P1	99.5506	84.2648	0	2.44697
2908	ENSG00000229571	24.5544	-6.35039	2.52756	-2.51246	0.0119894	1.9212	0.0475142	1.32318	PRAMEF25	49.7753	48.4421	0	0
2909	ENSG00000163798	24.5554	-6.35045	2.52759	-2.51246	0.0119894	1.9212	0.0475142	1.32318	SLC4A1AP	50.1867	48.035	0	0
2910	ENSG00000176540	24.5554	-6.35045	2.52759	-2.51246	0.0119894	1.9212	0.0475142	1.32318	OR4C5	50.1867	48.035	0	0
2911	ENSG00000232629	24.5619	-6.35083	2.52805	-2.51215	0.0119999	1.92082	0.0475403	1.32294	HLA-DQB2	52.6549	45.5925	0	0
2912	ENSG00000267779	24.5715	-6.35139	2.52964	-2.51079	0.0120462	1.91915	0.047708	1.32141	LINC01533	56.3572	41.9289	0	0
2914	ENSG00000271390	24.5737	-6.35152	2.53017	-2.51031	0.0120625	1.91856	0.0477422	1.3211	AP003973.2	57.1799	41.1147	0	0
2916	ENSG00000269237	46.3631	-5.8855	2.34486	-2.50996	0.0120746	1.91813	0.0477422	1.3211	AC010615.4	99.962	83.0436	0	2.44697
2918	ENSG00000214106	24.4537	-6.34446	2.52798	-2.50969	0.0120837	1.9178	0.0477627	1.32091	PAXIP1-AS2	50.1867	47.6279	0	0
2919	ENSG00000141013	24.4601	-6.34484	2.52849	-2.50934	0.0120958	1.91736	0.0477951	1.32062	GAS8	52.6549	45.1855	0	0
2921	ENSG00000240770	53.0799	-5.85972	2.33668	-2.50771	0.0121516	1.91537	0.0479841	1.3189	C21orf91-OT1	110.246	97.6983	4.37513	0
2925	ENSG00000068985	24.3487	-6.33825	2.52831	-2.50692	0.012179	1.91439	0.0480083	1.31868	PAGE1	48.9526	48.4421	0	0
2927	ENSG00000151963	24.353	-6.33851	2.52844	-2.50688	0.0121802	1.91435	0.0480083	1.31868	ZNF37CP	50.5981	46.8138	0	0
2929	ENSG00000139910	85.9741	-4.96097	1.97896	-2.50685	0.0121812	1.91431	0.0480083	1.31868	NOVA1	167.426	165.273	8.75026	2.44697
2922	ENSG00000157884	24.3454	-6.33806	2.52836	-2.50679	0.0121833	1.91423	0.0480083	1.31868	CIB4	47.7185	49.6633	0	0
2924	ENSG00000164287	24.3433	-6.33794	2.52847	-2.50663	0.0121887	1.91404	0.0480083	1.31868	CDC20B	46.8958	50.4775	0	0
2928	ENSG00000234363	24.3433	-6.33794	2.52847	-2.50663	0.0121887	1.91404	0.0480083	1.31868	PPIAP27	46.8958	50.4775	0	0
2923	ENSG00000114698	24.3572	-6.33876	2.52882	-2.50661	0.0121894	1.91402	0.0480083	1.31868	PLSCR4	52.2435	45.1855	0	0
2930	ENSG00000122367	348.901	-5.31713	2.12149	-2.50632	0.0121995	1.91366	0.0480325	1.31847	LDB3	678.343	682.26	35.001	0
2931	ENSG00000137497	24.339	-6.33768	2.52885	-2.50615	0.0122054	1.91345	0.0480401	1.3184	NUMA1	45.2503	52.1058	0	0
2932	ENSG00000088766	52.8656	-5.85379	2.33653	-2.50534	0.0122335	1.91245	0.0481347	1.31754	CRLS1	106.133	100.955	4.37513	0
2933	ENSG00000229309	74.8823	-4.96137	1.98083	-2.50469	0.0122558	1.91166	0.0482069	1.31689	AL353633.1	157.553	132.707	4.37513	4.89393
2938	ENSG00000154727	24.2458	-6.33215	2.52869	-2.50412	0.0122756	1.91096	0.0482247	1.31673	GABPA	48.5412	48.4421	0	0
2937	ENSG00000165685	24.2512	-6.33247	2.52886	-2.50408	0.0122772	1.9109	0.0482247	1.31673	TMEM52B	50.5981	46.4067	0	0
2935	ENSG00000159516	24.2544	-6.33266	2.52914	-2.50387	0.0122842	1.91065	0.0482247	1.31673	SPRR2G	51.8322	45.1855	0	0
2936	ENSG00000175309	24.2544	-6.33266	2.52914	-2.50387	0.0122842	1.91065	0.0482247	1.31673	PHYKPL	51.8322	45.1855	0	0
2940	ENSG00000168143	52.7789	-5.85127	2.33723	-2.5035	0.012297	1.9102	0.0482436	1.31656	FAM83B	111.892	94.8488	4.37513	0
2942	ENSG00000270957	121.539	-5.18662	2.07292	-2.50208	0.0123467	1.90845	0.0484071	1.31509	AC092175.1	242.295	231.626	0	12.2348
2944	ENSG00000254594	45.9764	-5.87335	2.34811	-2.50131	0.0123736	1.9075	0.0484811	1.31443	AC015771.1	107.778	73.6808	0	2.44697
2943	ENSG00000118960	45.745	-5.86589	2.34515	-2.50128	0.0123745	1.90747	0.0484811	1.31443	HS1BP3	97.0824	83.4506	0	2.44697
2945	ENSG00000205693	24.1505	-6.32646	2.52938	-2.50119	0.0123776	1.90737	0.0484811	1.31443	MANSC4	51.0094	45.5925	0	0
2946	ENSG00000061918	24.1387	-6.32576	2.52924	-2.50105	0.0123825	1.90719	0.0484848	1.31439	GUCY1B1	46.4844	50.0704	0	0
2947	ENSG00000085982	61.6489	-5.18191	2.07223	-2.50065	0.0123967	1.90669	0.0485209	1.31407	USP40	117.651	122.123	4.37513	2.44697
2948	ENSG00000186648	24.1344	-6.3255	2.52964	-2.50056	0.0123997	1.90659	0.0485209	1.31407	CARMIL3	44.8389	51.6987	0	0
2950	ENSG00000228111	24.1634	-6.32723	2.53151	-2.49939	0.0124407	1.90515	0.0486498	1.31292	TPT1P2	55.9458	40.7076	0	0
2951	ENSG00000141068	63.5312	-5.50898	2.20455	-2.49891	0.0124575	1.90457	0.0486997	1.31247	KSR1	126.701	122.53	0	4.89393
2956	ENSG00000234590	24.0348	-6.31954	2.52975	-2.49808	0.0124867	1.90355	0.0487574	1.31196	GNG5P5	45.6617	50.4775	0	0
2953	ENSG00000223088	24.053	-6.32063	2.53035	-2.49793	0.0124923	1.90336	0.0487574	1.31196	RMRPP5	52.6549	43.5572	0	0
2957	ENSG00000156273	180.495	-4.59539	1.84004	-2.49743	0.0125095	1.90276	0.0488086	1.3115	BACH1	343.491	349.271	21.8756	7.3409
2958	ENSG00000077935	52.2368	-5.83609	2.33703	-2.49723	0.0125169	1.9025	0.0488217	1.31139	SMC1B	99.1393	105.433	4.37513	0
2961	ENSG00000162976	23.9405	-6.31387	2.52988	-2.49572	0.0125702	1.90066	0.0489043	1.31065	PQLC3	48.5412	47.2208	0	0
2969	ENSG00000159217	23.9405	-6.31387	2.52988	-2.49572	0.0125702	1.90066	0.0489043	1.31065	IGF2BP1	48.5412	47.2208	0	0
2965	ENSG00000096006	23.9416	-6.31393	2.5299	-2.49572	0.0125702	1.90066	0.0489043	1.31065	CRISP3	48.9526	46.8138	0	0
2964	ENSG00000250375	23.9341	-6.31348	2.53003	-2.49542	0.0125809	1.90029	0.0489043	1.31065	AC097501.2	46.073	49.6633	0	0
2967	ENSG00000270718	23.933	-6.31341	2.53011	-2.49532	0.0125845	1.90016	0.0489043	1.31065	AC084373.1	45.6617	50.0704	0	0
2970	ENSG00000243058	23.9502	-6.31444	2.53067	-2.49517	0.0125898	1.89998	0.0489043	1.31065	RPL39P33	52.2435	43.5572	0	0
2972	ENSG00000186994	23.9512	-6.31451	2.53084	-2.49503	0.0125947	1.89981	0.0489043	1.31065	KANK3	52.6549	43.1501	0	0
2974	ENSG00000253542	23.9287	-6.31316	2.53057	-2.49476	0.0126043	1.89948	0.0489201	1.31051	SDR16C6P	44.0162	51.6987	0	0
2975	ENSG00000134900	61.153	-5.16991	2.07256	-2.49446	0.0126149	1.89912	0.0489201	1.31051	TPP2	122.587	115.203	4.37513	2.44697
2977	ENSG00000016402	51.9401	-5.82768	2.33716	-2.49348	0.0126496	1.89792	0.0490391	1.30946	IL20RA	102.43	100.955	4.37513	0
2978	ENSG00000260876	23.8409	-6.30785	2.53037	-2.49285	0.0126721	1.89715	0.0491105	1.30883	LINC01229	49.364	45.9996	0	0
2979	ENSG00000229775	23.8473	-6.30824	2.531	-2.49239	0.0126886	1.89659	0.0491304	1.30865	AL353148.1	51.8322	43.5572	0	0
2980	ENSG00000241251	23.8473	-6.30824	2.531	-2.49239	0.0126886	1.89659	0.0491304	1.30865	AC090525.1	51.8322	43.5572	0	0
2981	ENSG00000006740	73.6364	-4.93638	1.9806	-2.49237	0.0126894	1.89656	0.0491304	1.30865	ARHGAP44	148.092	137.185	4.37513	4.89393
2984	ENSG00000253521	23.8248	-6.30688	2.53121	-2.49164	0.0127154	1.89567	0.0491914	1.30811	HPYR1	43.1935	52.1058	0	0
2983	ENSG00000253407	23.8527	-6.30856	2.53194	-2.49159	0.0127174	1.8956	0.0491914	1.30811	AC087341.1	53.889	41.5218	0	0
2989	ENSG00000184949	23.8227	-6.30675	2.53159	-2.49122	0.0127304	1.89516	0.0492034	1.308	FAM227A	42.3707	52.9199	0	0
2987	ENSG00000182253	45.0069	-5.8421	2.34531	-2.49097	0.0127395	1.89485	0.0492034	1.308	SYNM	87.2097	90.3709	0	2.44697
2988	ENSG00000100077	80.6874	-5.29787	2.12686	-2.49093	0.0127408	1.8948	0.0492034	1.308	GRK3	148.915	166.494	0	7.3409
2990	ENSG00000197705	87.0217	-5.41234	2.17296	-2.49077	0.0127467	1.8946	0.0492047	1.30799	KLHL14	179.356	159.981	8.75026	0
2991	ENSG00000185433	60.8412	-5.16232	2.07264	-2.4907	0.0127493	1.89452	0.0492047	1.30799	LINC00158	120.119	116.424	4.37513	2.44697
2993	ENSG00000259150	23.737	-6.30155	2.5307	-2.49004	0.012773	1.89371	0.0492672	1.30744	LINC00929	48.5412	46.4067	0	0
2992	ENSG00000249700	23.7381	-6.30161	2.53075	-2.49002	0.0127736	1.89369	0.0492672	1.30744	SRD5A3-AS1	48.9526	45.9996	0	0
2994	ENSG00000165810	44.9116	-5.839	2.34539	-2.48957	0.0127899	1.89313	0.0493063	1.3071	BTNL9	89.6779	87.5214	0	2.44697
2995	ENSG00000111247	23.7273	-6.30096	2.531	-2.48951	0.0127919	1.89307	0.0493063	1.3071	RAD51AP1	44.8389	50.0704	0	0
2996	ENSG00000231782	23.7263	-6.3009	2.53111	-2.48938	0.0127967	1.8929	0.0493092	1.30707	LINC00575	44.4276	50.4775	0	0
2997	ENSG00000198842	44.9255	-5.83947	2.34591	-2.48921	0.0128027	1.8927	0.0493166	1.30701	DUSP27	95.0256	82.2294	0	2.44697
3000	ENSG00000230647	99.4399	-5.20397	2.09116	-2.48856	0.0128263	1.8919	0.0493605	1.30662	AC022816.1	197.867	190.105	0	9.78786
3001	ENSG00000250060	23.7531	-6.30252	2.5329	-2.48826	0.0128368	1.89154	0.0493852	1.3064	AC122710.1	54.7117	40.3006	0	0
3002	ENSG00000136045	23.7187	-6.30044	2.53232	-2.48801	0.0128461	1.89123	0.0494051	1.30623	PWP1	41.548	53.327	0	0
3004	ENSG00000267188	51.5169	-5.81555	2.3377	-2.48772	0.0128563	1.89088	0.0494132	1.30616	AC245748.2	96.2597	105.433	4.37513	0
3005	ENSG00000243466	23.6352	-6.29535	2.53113	-2.48717	0.0128763	1.89021	0.0494622	1.30573	IGKV1-5	48.5412	45.9996	0	0
3006	ENSG00000261035	23.6363	-6.29541	2.53118	-2.48715	0.0128772	1.89018	0.0494622	1.30573	AL139348.1	48.9526	45.5925	0	0
3007	ENSG00000160856	23.6266	-6.29483	2.53127	-2.48682	0.012889	1.88978	0.0494778	1.30559	FCRL3	45.2503	49.2562	0	0
3009	ENSG00000223987	23.6256	-6.29476	2.53136	-2.48671	0.012893	1.88964	0.0494778	1.30559	RPL26P28	44.8389	49.6633	0	0
3010	ENSG00000175785	62.4085	-5.48281	2.20522	-2.48629	0.0129084	1.88913	0.0495033	1.30537	PRIMA1	125.467	119.273	0	4.89393
3011	ENSG00000146856	44.6941	-5.83192	2.3458	-2.48611	0.0129146	1.88892	0.0495115	1.30529	AGBL3	84.3301	91.9992	0	2.44697
3016	ENSG00000142149	267.326	-4.42935	1.78283	-2.48446	0.012975	1.88689	0.0496812	1.30381	HUNK	526.137	495.412	30.6259	17.1288
3013	ENSG00000109445	23.5292	-6.28886	2.53148	-2.48427	0.0129819	1.88666	0.0496812	1.30381	ZNF330	46.8958	47.2208	0	0
3014	ENSG00000123505	44.5869	-5.82842	2.34615	-2.48425	0.0129824	1.88665	0.0496812	1.30381	AMD1	82.2733	93.6275	0	2.44697
3015	ENSG00000260760	23.5281	-6.2888	2.5315	-2.48422	0.0129835	1.88661	0.0496812	1.30381	PWRN3	46.4844	47.6279	0	0
3017	ENSG00000254255	23.5377	-6.28938	2.53189	-2.48406	0.0129892	1.88642	0.0496874	1.30375	AC060788.1	50.1867	43.9642	0	0
3018	ENSG00000112200	23.5409	-6.28958	2.53231	-2.48374	0.0130012	1.88602	0.0497176	1.30349	ZNF451	51.4208	42.743	0	0
3019	ENSG00000267636	23.5206	-6.28834	2.53206	-2.48348	0.0130104	1.88571	0.0497369	1.30332	AC008992.1	43.6048	50.4775	0	0
3024	ENSG00000269416	23.5463	-6.28991	2.53324	-2.48295	0.0130298	1.88506	0.0497491	1.30321	LINC01224	53.4776	40.7076	0	0
3023	ENSG00000258487	83.4384	-4.91623	1.98009	-2.48284	0.0130341	1.88492	0.0497491	1.30321	LINC02277	170.717	151.839	8.75026	2.44697
3026	ENSG00000261310	51.1152	-5.80399	2.33783	-2.48264	0.0130412	1.88468	0.0497511	1.3032	AC009081.1	98.3165	101.769	4.37513	0
3025	ENSG00000135333	105.605	-4.66626	1.87959	-2.4826	0.0130429	1.88463	0.0497511	1.3032	EPHA7	201.569	204.759	8.75026	7.3409
3029	ENSG00000182565	23.4295	-6.28274	2.53191	-2.48142	0.0130859	1.8832	0.0498575	1.30227	OR4C2P	47.7185	45.9996	0	0
3030	ENSG00000253742	23.4285	-6.28267	2.53189	-2.48142	0.0130861	1.88319	0.0498575	1.30227	IGHV3-60	47.3071	46.4067	0	0
3028	ENSG00000234616	23.4317	-6.28287	2.532	-2.48139	0.0130872	1.88315	0.0498575	1.30227	JRK	48.5412	45.1855	0	0
3032	ENSG00000064545	23.4209	-6.28221	2.53219	-2.48095	0.0131035	1.88261	0.0498879	1.302	TMEM161A	44.4276	49.2562	0	0
3034	ENSG00000197013	44.287	-5.81854	2.34614	-2.48005	0.0131364	1.88152	0.0499821	1.30119	ZNF429	84.3301	90.3709	0	2.44697
3041	ENSG00000184992	61.8054	-5.46859	2.2059	-2.47907	0.0131724	1.88034	0.050051	1.30059	BRI3BP	128.346	113.981	0	4.89393
3040	ENSG00000099290	23.3288	-6.27652	2.53239	-2.4785	0.0131936	1.87964	0.050051	1.30059	WASHC2A	48.1299	45.1855	0	0
3036	ENSG00000230019	23.3245	-6.27626	2.5323	-2.47848	0.0131944	1.87961	0.050051	1.30059	YWHAQP9	46.4844	46.8138	0	0
3039	ENSG00000250340	23.3299	-6.27659	2.53245	-2.47847	0.0131948	1.8796	0.050051	1.30059	LINC02494	48.5412	44.7784	0	0
3042	ENSG00000232954	23.3299	-6.27659	2.53245	-2.47847	0.0131948	1.8796	0.050051	1.30059	LINC00374	48.5412	44.7784	0	0
3043	ENSG00000267091	44.1842	-5.81514	2.34627	-2.47847	0.0131948	1.8796	0.050051	1.30059	CTBP2P7	83.9187	90.3709	0	2.44697
3044	ENSG00000267204	23.332	-6.27672	2.53262	-2.47836	0.013199	1.87946	0.050051	1.30059	LINC01782	49.364	43.9642	0	0
3045	ENSG00000270467	23.3363	-6.27699	2.53315	-2.47794	0.0132143	1.87896	0.0500894	1.30025	IGHV3OR16-12	51.0094	42.3359	0	0
3046	ENSG00000258597	23.3374	-6.27705	2.53332	-2.4778	0.0132196	1.87878	0.0500938	1.30022	SERPINA2	51.4208	41.9289	0	0
3048	ENSG00000235564	23.3149	-6.27567	2.53304	-2.47752	0.01323	1.87844	0.0501017	1.30015	AP000477.2	42.7821	50.4775	0	0
3051	ENSG00000152092	163.685	-4.49148	1.81397	-2.47605	0.0132846	1.87665	0.0502458	1.2989	ASTN1	315.518	311.413	13.1254	14.6818
3052	ENSG00000214575	23.2249	-6.27008	2.53274	-2.47561	0.0133009	1.87612	0.050276	1.29864	CPEB1	47.3071	45.5925	0	0
3053	ENSG00000273098	23.2249	-6.27008	2.53274	-2.47561	0.0133009	1.87612	0.050276	1.29864	AC005303.1	47.3071	45.5925	0	0
3054	ENSG00000270547	23.2314	-6.27048	2.53321	-2.47531	0.0133119	1.87576	0.0503019	1.29842	LINC01235	49.7753	43.1501	0	0
3055	ENSG00000149970	137.39	-4.78707	1.93428	-2.47485	0.0133292	1.8752	0.0503515	1.29799	CNKSR2	273.97	255.644	17.5005	2.44697
3056	ENSG00000173852	50.5314	-5.78686	2.33927	-2.47379	0.0133689	1.8739	0.0504857	1.29683	DPY19L1	108.601	89.1497	4.37513	0
3057	ENSG00000244137	43.9035	-5.80584	2.34707	-2.47366	0.0133738	1.87375	0.0504883	1.29681	AL512328.1	93.3802	79.787	0	2.44697
3062	ENSG00000244081	23.1264	-6.26395	2.53337	-2.47258	0.0134142	1.87243	0.0505255	1.29649	AL591379.2	48.5412	43.9642	0	0
3063	ENSG00000258743	71.7874	-4.89849	1.98119	-2.4725	0.013417	1.87234	0.0505255	1.29649	LINC02301	141.51	136.371	4.37513	4.89393
3064	ENSG00000126785	104.3	-4.6476	1.88003	-2.47209	0.0134327	1.87184	0.0505689	1.29612	RHOJ	208.563	192.547	8.75026	7.3409
3065	ENSG00000223870	23.1114	-6.26302	2.53375	-2.47184	0.0134421	1.87153	0.0505886	1.29595	AP000233.1	42.7821	49.6633	0	0
3067	ENSG00000266818	50.2132	-5.7776	2.33884	-2.47029	0.0135005	1.86965	0.0507767	1.29434	AP005901.4	103.664	92.8134	4.37513	0
3069	ENSG00000023892	23.016	-6.25705	2.5336	-2.46962	0.0135255	1.86885	0.0508494	1.29371	DEF6	45.2503	46.8138	0	0
3068	ENSG00000250804	23.0139	-6.25692	2.53371	-2.46947	0.0135313	1.86866	0.0508494	1.29371	AC073648.3	44.4276	47.6279	0	0
3070	ENSG00000102786	23.0267	-6.25772	2.53406	-2.46944	0.0135324	1.86863	0.0508494	1.29371	INTS6	49.364	42.743	0	0
3071	ENSG00000178660	23.0117	-6.25678	2.53388	-2.46925	0.0135396	1.8684	0.0508605	1.29362	ARMC10P1	43.6048	48.4421	0	0
3073	ENSG00000131043	23.031	-6.25799	2.5347	-2.46892	0.0135521	1.86799	0.050876	1.29349	AAR2	51.0094	41.1147	0	0
3079	ENSG00000258883	22.9132	-6.25059	2.53405	-2.46664	0.0136389	1.86522	0.0511067	1.29152	AC068446.3	44.8389	46.8138	0	0
3080	ENSG00000259593	22.926	-6.2514	2.53471	-2.46632	0.013651	1.86484	0.0511362	1.29127	MTND5P40	49.7753	41.9289	0	0
3082	ENSG00000258742	43.3807	-5.78832	2.34706	-2.46619	0.0136557	1.86469	0.0511375	1.29126	AL117192.1	88.0324	83.0436	0	2.44697
3081	ENSG00000162873	22.9078	-6.25025	2.53448	-2.46609	0.0136598	1.86456	0.0511375	1.29126	KLHDC8A	42.7821	48.8492	0	0
3086	ENSG00000154227	71.1897	-4.88603	1.98186	-2.46538	0.0136869	1.8637	0.0511758	1.29094	CERS3	146.446	129.043	4.37513	4.89393
3087	ENSG00000164256	49.79	-5.76512	2.33887	-2.46491	0.0137046	1.86313	0.0512263	1.29051	PRDM9	97.4938	97.2912	4.37513	0
3089	ENSG00000259712	22.9357	-6.252	2.53668	-2.46464	0.0137152	1.8628	0.0512342	1.29044	AC023906.5	53.4776	38.2652	0	0
3091	ENSG00000163331	22.8168	-6.24451	2.53449	-2.46381	0.0137469	1.86179	0.0512361	1.29042	DAPL1	46.8958	44.3713	0	0
3094	ENSG00000099399	22.8168	-6.24451	2.53449	-2.46381	0.0137469	1.86179	0.0512361	1.29042	MAGEB2	46.8958	44.3713	0	0
3097	ENSG00000229147	22.8168	-6.24451	2.53449	-2.46381	0.0137469	1.86179	0.0512361	1.29042	SMPD4P2	46.8958	44.3713	0	0
3092	ENSG00000224137	22.8125	-6.24423	2.53444	-2.46375	0.013749	1.86173	0.0512361	1.29042	LINC01857	45.2503	45.9996	0	0
3098	ENSG00000261066	22.8093	-6.24403	2.53457	-2.46354	0.0137571	1.86147	0.0512361	1.29042	AC074052.2	44.0162	47.2208	0	0
3099	ENSG00000100425	49.6936	-5.76224	2.33901	-2.46353	0.0137575	1.86146	0.0512361	1.29042	BRD1	99.5506	94.8488	4.37513	0
3090	ENSG00000229911	22.806	-6.24383	2.53486	-2.46319	0.0137707	1.86104	0.0512361	1.29042	AL139148.1	42.7821	48.4421	0	0
3093	ENSG00000188313	22.806	-6.24383	2.53486	-2.46319	0.0137707	1.86104	0.0512361	1.29042	PLSCR1	42.7821	48.4421	0	0
3102	ENSG00000057252	49.5919	-5.7592	2.33911	-2.46213	0.0138113	1.85977	0.0513396	1.28955	SOAT1	99.5506	94.4417	4.37513	0
3105	ENSG00000137509	43.0765	-5.77803	2.34749	-2.46137	0.0138408	1.85884	0.0514059	1.28899	PRCP	88.4438	81.4153	0	2.44697
3104	ENSG00000107104	91.1065	-4.71358	1.91505	-2.46134	0.0138418	1.85881	0.0514059	1.28899	KANK1	183.881	166.901	8.75026	4.89393
3106	ENSG00000225451	22.7953	-6.24315	2.53681	-2.46102	0.0138542	1.85842	0.0514361	1.28873	AC092634.2	38.6684	52.5128	0	0
3107	ENSG00000228159	22.715	-6.23806	2.53495	-2.46082	0.0138622	1.85817	0.0514498	1.28862	LINC01674	46.8958	43.9642	0	0
3111	ENSG00000136504	22.7225	-6.23853	2.53575	-2.46023	0.0138849	1.85746	0.0515179	1.28804	KAT7	49.7753	41.1147	0	0
3109	ENSG00000215288	22.7236	-6.2386	2.53594	-2.46008	0.0138907	1.85728	0.0515179	1.28804	AC067904.1	50.1867	40.7076	0	0
3112	ENSG00000183597	60.2928	-5.43235	2.2084	-2.45986	0.013899	1.85702	0.0515179	1.28804	TANGO2	133.694	102.583	0	4.89393
3110	ENSG00000103264	42.9704	-5.77442	2.34749	-2.45983	0.0139002	1.85698	0.0515179	1.28804	FBXO31	86.7983	82.6365	0	2.44697
3108	ENSG00000189362	22.7011	-6.23717	2.53565	-2.45979	0.0139018	1.85693	0.0515179	1.28804	NEMP2	41.548	49.2562	0	0
3113	ENSG00000154719	42.9576	-5.77399	2.34755	-2.45958	0.0139101	1.85667	0.0515331	1.28791	MRPL39	81.8619	87.5214	0	2.44697
3114	ENSG00000163239	22.6989	-6.23704	2.53601	-2.45939	0.0139174	1.85644	0.0515443	1.28782	TDRD10	40.7253	50.0704	0	0
3115	ENSG00000173545	22.6132	-6.23158	2.53543	-2.4578	0.013979	1.85452	0.0517262	1.28629	ZNF622	46.8958	43.5572	0	0
3117	ENSG00000100350	22.6143	-6.23165	2.5355	-2.45776	0.0139807	1.85447	0.0517262	1.28629	FOXRED2	47.3071	43.1501	0	0
3116	ENSG00000173598	42.8504	-5.77034	2.34788	-2.45768	0.0139836	1.85438	0.0517262	1.28629	NUDT4	79.8051	89.1497	0	2.44697
3118	ENSG00000185839	22.6186	-6.23192	2.53596	-2.45742	0.0139939	1.85406	0.0517482	1.2861	AL035411.1	48.9526	41.5218	0	0
3122	ENSG00000204663	49.1891	-5.74709	2.33966	-2.45638	0.0140344	1.85281	0.0518346	1.28538	CST13P	101.196	91.1851	4.37513	0
3124	ENSG00000256221	22.5929	-6.23028	2.53719	-2.45559	0.0140654	1.85185	0.0519116	1.28474	AC244502.2	39.0798	51.2916	0	0
3131	ENSG00000233746	22.5082	-6.22486	2.53576	-2.45483	0.0140952	1.85093	0.0519389	1.28451	LINC00656	45.6617	44.3713	0	0
3129	ENSG00000201015	22.5061	-6.22473	2.53575	-2.45478	0.0140969	1.85088	0.0519389	1.28451	RNU6-280P	44.8389	45.1855	0	0
3128	ENSG00000248834	22.504	-6.22459	2.53581	-2.45467	0.0141012	1.85074	0.0519389	1.28451	MARK2P5	44.0162	45.9996	0	0
3132	ENSG00000078140	42.678	-5.76446	2.34861	-2.45441	0.0141115	1.85043	0.05195	1.28441	UBE2K	91.7347	76.5303	0	2.44697
3141	ENSG00000255248	48.8741	-5.73761	2.33969	-2.4523	0.0141948	1.84787	0.0521442	1.28279	MIR100HG	97.4938	93.6275	4.37513	0
3138	ENSG00000096401	42.453	-5.7567	2.348	-2.45175	0.0142164	1.84721	0.0521442	1.28279	CDC5L	83.5074	83.8577	0	2.44697
3142	ENSG00000267489	42.4519	-5.75667	2.348	-2.45173	0.0142172	1.84718	0.0521442	1.28279	LINC01837	83.096	84.2648	0	2.44697
3144	ENSG00000084636	48.7766	-5.73464	2.33989	-2.45081	0.0142534	1.84608	0.0522453	1.28195	COL16A1	99.1393	91.5922	4.37513	0
3145	ENSG00000206187	126.222	-4.63202	1.8905	-2.45016	0.0142793	1.84529	0.0523243	1.2813	LINC02346	252.168	233.662	4.37513	14.6818
3146	ENSG00000267413	146.193	-4.46547	1.82303	-2.44948	0.0143062	1.84448	0.0524069	1.28061	LINC01901	281.786	277.626	13.1254	12.2348
3150	ENSG00000259072	22.3069	-6.2119	2.53681	-2.4487	0.0143371	1.84354	0.0524567	1.2802	AL161751.1	46.4844	42.743	0	0
3152	ENSG00000233516	22.3133	-6.21231	2.53757	-2.44813	0.0143598	1.84285	0.0525226	1.27965	AL445644.1	48.9526	40.3006	0	0
3151	ENSG00000197724	22.294	-6.21107	2.53717	-2.44803	0.0143638	1.84273	0.0525226	1.27965	PHF2	41.548	47.6279	0	0
3155	ENSG00000109819	57.4646	-5.07743	2.07454	-2.4475	0.0143852	1.84208	0.0525534	1.2794	PPARGC1A	113.126	109.911	4.37513	2.44697
3156	ENSG00000139132	132.257	-5.05359	2.06503	-2.44722	0.0143962	1.84175	0.0525777	1.2792	FGD4	254.224	260.122	0	14.6818
3158	ENSG00000106537	22.3219	-6.21286	2.53948	-2.44651	0.0144248	1.84089	0.0526653	1.27848	TSPAN13	52.2435	37.0439	0	0
3157	ENSG00000248736	22.2854	-6.21052	2.53872	-2.44632	0.0144324	1.84066	0.0526653	1.27848	AC112192.1	38.2571	50.8845	0	0
3163	ENSG00000100341	22.2019	-6.20509	2.53713	-2.44571	0.0144568	1.83993	0.0527205	1.27802	PNPLA5	45.2503	43.5572	0	0
3162	ENSG00000008735	22.1986	-6.20488	2.53712	-2.44564	0.0144595	1.83985	0.0527205	1.27802	MAPK8IP2	44.0162	44.7784	0	0
3160	ENSG00000257910	22.1965	-6.20474	2.5372	-2.44551	0.0144647	1.83969	0.0527205	1.27802	AC124784.1	43.1935	45.5925	0	0
3161	ENSG00000223717	22.2072	-6.20544	2.53751	-2.44548	0.0144658	1.83966	0.0527205	1.27802	DNAJA1P1	47.3071	41.5218	0	0
3166	ENSG00000233080	152.769	-4.47951	1.8339	-2.44261	0.0145815	1.8362	0.0530828	1.27505	LINC01399	294.95	290.245	8.75026	17.1288
3165	ENSG00000249100	22.1022	-6.1986	2.53773	-2.44258	0.0145828	1.83616	0.0530828	1.27505	AC008885.2	46.073	42.3359	0	0
3167	ENSG00000167850	22.1055	-6.19881	2.53804	-2.44237	0.0145914	1.8359	0.0530982	1.27492	CD300C	47.3071	41.1147	0	0
3168	ENSG00000232058	41.8403	-5.73544	2.3487	-2.44196	0.0146076	1.83542	0.0531415	1.27457	AC005772.1	82.6846	82.2294	0	2.44697
3171	ENSG00000115363	41.8295	-5.73507	2.34894	-2.44155	0.0146242	1.83493	0.0531638	1.27438	EVA1A	78.571	86.3002	0	2.44697
3176	ENSG00000188314	21.9962	-6.19166	2.53804	-2.43955	0.0147056	1.83252	0.0533749	1.27266	OR7D1P	44.4276	43.5572	0	0
3175	ENSG00000230256	21.9951	-6.19159	2.53803	-2.43953	0.0147066	1.83249	0.0533749	1.27266	FGFR1OP2P1	44.0162	43.9642	0	0
3177	ENSG00000142065	22.0015	-6.19201	2.53833	-2.4394	0.0147115	1.83234	0.0533749	1.27266	ZFP14	46.4844	41.5218	0	0
3178	ENSG00000230153	21.9908	-6.19131	2.53819	-2.43926	0.0147172	1.83217	0.0533798	1.27262	AF274573.1	42.3707	45.5925	0	0
3179	ENSG00000228301	21.9876	-6.1911	2.5385	-2.43889	0.0147326	1.83172	0.0534194	1.2723	RPL7P55	41.1366	46.8138	0	0
3181	ENSG00000265944	47.8436	-5.70604	2.34057	-2.43789	0.0147733	1.83052	0.053535	1.27136	LINC01387	92.5574	94.4417	4.37513	0
3182	ENSG00000152315	112.36	-4.53425	1.8601	-2.43763	0.0147839	1.83021	0.0535572	1.27118	KCNK13	215.967	214.936	8.75026	9.78786
3190	ENSG00000142405	41.5414	-5.72496	2.34922	-2.43696	0.0148113	1.82941	0.0536203	1.27067	NLRP12	85.1528	78.5657	0	2.44697
3185	ENSG00000115750	47.7493	-5.70311	2.34069	-2.4365	0.01483	1.82886	0.0536203	1.27067	TAF1B	95.437	91.1851	4.37513	0
3187	ENSG00000164332	21.8933	-6.1849	2.5385	-2.43644	0.0148327	1.82878	0.0536203	1.27067	UBLCP1	44.0162	43.5572	0	0
3188	ENSG00000227505	21.8966	-6.18511	2.5386	-2.43643	0.0148331	1.82877	0.0536203	1.27067	AC016925.1	45.2503	42.3359	0	0
3184	ENSG00000223479	21.8923	-6.18483	2.53851	-2.43641	0.014834	1.82874	0.0536203	1.27067	LINC02238	43.6048	43.9642	0	0
3189	ENSG00000201665	21.8923	-6.18483	2.53851	-2.43641	0.014834	1.82874	0.0536203	1.27067	RN7SKP6	43.6048	43.9642	0	0
3191	ENSG00000236179	21.889	-6.18462	2.53863	-2.43621	0.0148421	1.8285	0.0536238	1.27064	PRAMEF35P	42.3707	45.1855	0	0
3192	ENSG00000222842	21.8869	-6.18448	2.5388	-2.43599	0.0148511	1.82824	0.0536311	1.27058	RN7SKP168	41.548	45.9996	0	0
3193	ENSG00000222154	21.903	-6.18554	2.53928	-2.43594	0.014853	1.82819	0.0536311	1.27058	RN7SKP218	47.7185	39.8935	0	0
3194	ENSG00000234520	21.9084	-6.18589	2.54026	-2.43514	0.0148861	1.82722	0.0537345	1.26975	HRAT17	49.7753	37.8581	0	0
3198	ENSG00000127314	21.7937	-6.17832	2.53904	-2.43333	0.0149608	1.82504	0.0539825	1.26775	RAP1B	44.8389	42.3359	0	0
3197	ENSG00000145833	21.7873	-6.1779	2.53907	-2.43314	0.0149687	1.82482	0.0539825	1.26775	DDX46	42.3707	44.7784	0	0
3196	ENSG00000180245	21.7851	-6.17776	2.53922	-2.43293	0.0149771	1.82457	0.0539825	1.26775	RRH	41.548	45.5925	0	0
3199	ENSG00000260468	21.7851	-6.17776	2.53922	-2.43293	0.0149771	1.82457	0.0539825	1.26775	LINC01290	41.548	45.5925	0	0
3202	ENSG00000168779	21.7733	-6.17698	2.54129	-2.43064	0.0150721	1.82183	0.0542681	1.26546	SHOX2	37.023	50.0704	0	0
3204	ENSG00000162819	21.6919	-6.17157	2.53955	-2.43018	0.0150913	1.82127	0.0542789	1.26537	BROX	44.8389	41.9289	0	0
3206	ENSG00000248660	21.6877	-6.17129	2.53946	-2.43016	0.0150922	1.82125	0.0542789	1.26537	SRIP1	43.1935	43.5572	0	0
3207	ENSG00000266505	21.6941	-6.17171	2.53971	-2.43009	0.0150952	1.82116	0.0542789	1.26537	AL354674.1	45.6617	41.1147	0	0
3208	ENSG00000104320	21.7005	-6.17214	2.54062	-2.42938	0.0151246	1.82032	0.0543589	1.26473	NBN	48.1299	38.6722	0	0
3210	ENSG00000161243	47.2179	-5.68648	2.34149	-2.42858	0.0151582	1.81935	0.0544572	1.26394	FBXO27	86.7983	97.6983	4.37513	0
3211	ENSG00000174106	98.8571	-4.56708	1.88096	-2.42805	0.0151801	1.81873	0.0545195	1.26345	LEMD3	189.64	189.698	8.75026	7.3409
3212	ENSG00000226376	21.6726	-6.17029	2.54137	-2.42794	0.0151848	1.81859	0.0545202	1.26344	AL135923.1	37.4343	49.2562	0	0
3217	ENSG00000223563	21.5945	-6.16507	2.54049	-2.42672	0.015236	1.81713	0.0546533	1.26238	AP001599.1	46.4844	39.8935	0	0
3214	ENSG00000213816	21.5805	-6.16414	2.54019	-2.42665	0.015239	1.81704	0.0546533	1.26238	CNN2P4	41.1366	45.1855	0	0
3215	ENSG00000225585	21.5795	-6.16407	2.54029	-2.42652	0.0152444	1.81689	0.0546533	1.26238	IPPKP1	40.7253	45.5925	0	0
3216	ENSG00000258464	21.5795	-6.16407	2.54029	-2.42652	0.0152444	1.81689	0.0546533	1.26238	AL160237.1	40.7253	45.5925	0	0
3218	ENSG00000254366	77.5807	-4.80735	1.98157	-2.42603	0.0152651	1.8163	0.0547049	1.26197	AC062004.1	148.915	150.211	8.75026	2.44697
3222	ENSG00000232873	21.5677	-6.16329	2.54261	-2.424	0.0153508	1.81387	0.0549522	1.26002	RPL23AP93	36.2002	50.0704	0	0
3223	ENSG00000253862	21.4852	-6.15775	2.54044	-2.4239	0.015355	1.81375	0.0549522	1.26002	IGHVIII-47-1	43.6048	42.3359	0	0
3225	ENSG00000106608	21.4927	-6.15826	2.54106	-2.4235	0.0153718	1.81327	0.0549815	1.25978	URGCP	46.4844	39.4864	0	0
3224	ENSG00000226913	21.4777	-6.15725	2.54073	-2.42342	0.0153751	1.81318	0.0549815	1.25978	BSN-DT	40.7253	45.1855	0	0
3227	ENSG00000090060	21.4948	-6.1584	2.54141	-2.42322	0.0153835	1.81295	0.0549815	1.25978	PAPOLA	47.3071	38.6722	0	0
3226	ENSG00000170312	21.4959	-6.15847	2.54161	-2.42306	0.0153905	1.81275	0.0549815	1.25978	CDK1	47.7185	38.2652	0	0
3230	ENSG00000242770	46.8473	-5.67469	2.34254	-2.42246	0.015416	1.81203	0.0550401	1.25932	CD200R1L-AS1	100.785	82.2294	4.37513	0
3231	ENSG00000173077	228.088	-4.56635	1.8856	-2.4217	0.0154481	1.81112	0.0551386	1.25854	DEC1	442.63	433.536	4.37513	31.8106
3238	ENSG00000259337	21.3845	-6.15098	2.54099	-2.42071	0.0154904	1.80994	0.0551816	1.25821	IGHV1OR15-2	44.0162	41.5218	0	0
3239	ENSG00000264570	21.3845	-6.15098	2.54099	-2.42071	0.0154904	1.80994	0.0551816	1.25821	SNX19P3	44.0162	41.5218	0	0
3235	ENSG00000237947	21.3856	-6.15105	2.54105	-2.42067	0.0154917	1.8099	0.0551816	1.25821	AL583854.1	44.4276	41.1147	0	0
3234	ENSG00000207349	21.3802	-6.15069	2.54093	-2.42065	0.0154929	1.80987	0.0551816	1.25821	RNVU1-17	42.3707	43.1501	0	0
3236	ENSG00000253334	21.3802	-6.15069	2.54093	-2.42065	0.0154929	1.80987	0.0551816	1.25821	AC132219.1	42.3707	43.1501	0	0
3237	ENSG00000182170	21.3877	-6.15119	2.54123	-2.42056	0.0154966	1.80976	0.0551816	1.25821	MRGPRG	45.2503	40.3006	0	0
3240	ENSG00000134910	21.377	-6.15047	2.54108	-2.42041	0.0155028	1.80959	0.0551835	1.25819	STT3A	41.1366	44.3713	0	0
3242	ENSG00000251247	21.3909	-6.15141	2.54164	-2.42025	0.0155097	1.8094	0.0551835	1.25819	ZNF345	46.4844	39.0793	0	0
3243	ENSG00000062822	21.3748	-6.15033	2.54128	-2.42017	0.0155132	1.8093	0.0551835	1.25819	POLD1	40.3139	45.1855	0	0
3241	ENSG00000125850	40.5194	-5.68851	2.35051	-2.42012	0.0155154	1.80924	0.0551835	1.25819	OVOL2	83.5074	76.1233	0	2.44697
3244	ENSG00000258804	21.3941	-6.15162	2.54222	-2.41978	0.0155298	1.80883	0.0552186	1.25791	LINC01148	47.7185	37.8581	0	0
3248	ENSG00000214548	21.2827	-6.14409	2.54151	-2.4175	0.0156277	1.80611	0.0554905	1.25578	MEG3	44.0162	41.1147	0	0
3247	ENSG00000223440	21.2774	-6.14373	2.54144	-2.41742	0.0156308	1.80602	0.0554905	1.25578	AL589642.1	41.9594	43.1501	0	0
3249	ENSG00000267014	21.2763	-6.14366	2.54148	-2.41736	0.0156338	1.80594	0.0554905	1.25578	LINC01532	41.548	43.5572	0	0
3253	ENSG00000224610	40.3137	-5.68106	2.35072	-2.41674	0.0156604	1.8052	0.0555448	1.25536	AC108879.1	82.6846	76.1233	0	2.44697
3254	ENSG00000111231	21.2699	-6.14323	2.54214	-2.41656	0.0156679	1.80499	0.0555465	1.25534	GPN3	39.0798	45.9996	0	0
3256	ENSG00000230131	128.991	-4.43754	1.83666	-2.41609	0.0156881	1.80443	0.0555856	1.25504	AL160290.2	241.883	251.166	13.1254	9.78786
3264	ENSG00000171533	21.1788	-6.13703	2.54194	-2.41431	0.015765	1.80231	0.0557293	1.25392	MAP6	43.1935	41.5218	0	0
3272	ENSG00000230471	21.1777	-6.13696	2.54192	-2.41431	0.0157652	1.8023	0.0557293	1.25392	AP000532.2	42.7821	41.9289	0	0
3269	ENSG00000259181	21.1799	-6.13711	2.54198	-2.4143	0.0157655	1.80229	0.0557293	1.25392	AC114546.1	43.6048	41.1147	0	0
3267	ENSG00000175699	21.1767	-6.13689	2.54191	-2.41428	0.0157663	1.80227	0.0557293	1.25392	CCDC197	42.3707	42.3359	0	0
3265	ENSG00000232894	21.1745	-6.13674	2.54196	-2.41418	0.0157707	1.80215	0.0557293	1.25392	MRPS31P2	41.548	43.1501	0	0
3257	ENSG00000115138	21.1842	-6.1374	2.54235	-2.41407	0.0157756	1.80201	0.0557293	1.25392	POMC	45.2503	39.4864	0	0
3262	ENSG00000164740	40.1027	-5.67338	2.35081	-2.41337	0.0158059	1.80118	0.0557293	1.25392	SEPT7P5	79.8051	78.1586	0	2.44697
3273	ENSG00000205634	40.0952	-5.67311	2.35088	-2.41318	0.015814	1.80096	0.0557293	1.25392	LINC00898	76.9255	81.0082	0	2.44697
3259	ENSG00000249767	183.355	-4.66191	1.93188	-2.41315	0.0158152	1.80093	0.0557293	1.25392	ENPP7P10	358.3	346.422	26.2508	2.44697
3271	ENSG00000125772	40.0941	-5.67307	2.35092	-2.41313	0.0158161	1.8009	0.0557293	1.25392	GPCPD1	76.5141	81.4153	0	2.44697
3275	ENSG00000100505	85.7759	-4.62308	1.91628	-2.41252	0.0158425	1.80018	0.0558061	1.25332	TRIM9	169.072	160.388	8.75026	4.89393
3279	ENSG00000198707	21.197	-6.13827	2.54522	-2.41168	0.0158792	1.79917	0.0558702	1.25282	CEP290	50.1867	34.6015	0	0
3280	ENSG00000232973	21.077	-6.13008	2.54246	-2.41108	0.0159054	1.79846	0.0559201	1.25243	CYP1B1-AS1	43.1935	41.1147	0	0
3284	ENSG00000261161	21.0738	-6.12986	2.54242	-2.41103	0.0159073	1.7984	0.0559201	1.25243	AC009154.1	41.9594	42.3359	0	0
3282	ENSG00000211805	21.0728	-6.12979	2.54244	-2.41098	0.0159096	1.79834	0.0559201	1.25243	TRAV24	41.548	42.743	0	0
3281	ENSG00000254562	21.0813	-6.13038	2.54279	-2.41088	0.015914	1.79822	0.0559201	1.25243	LINC01493	44.8389	39.4864	0	0
3283	ENSG00000261046	21.0706	-6.12965	2.54255	-2.41083	0.0159165	1.79815	0.0559201	1.25243	C2orf69P1	40.7253	43.5572	0	0
3285	ENSG00000130385	21.0685	-6.1295	2.54273	-2.41059	0.0159266	1.79788	0.0559394	1.25228	BMP15	39.9025	44.3713	0	0
3286	ENSG00000260589	21.0856	-6.13067	2.54344	-2.41039	0.0159356	1.79763	0.0559549	1.25216	STAM-AS1	46.4844	37.8581	0	0
3288	ENSG00000113812	21.0652	-6.12928	2.54316	-2.41011	0.0159478	1.7973	0.0559653	1.25208	ACTR8	38.6684	45.5925	0	0
3289	ENSG00000100170	75.9492	-4.77549	1.98215	-2.40924	0.0159857	1.79627	0.0560819	1.25118	SLC5A1	147.681	144.919	8.75026	2.44697
3292	ENSG00000173080	20.9731	-6.12295	2.54293	-2.40783	0.0160475	1.79459	0.0562146	1.25015	RXFP4	42.3707	41.5218	0	0
3296	ENSG00000231894	20.9688	-6.12266	2.54303	-2.40763	0.0160566	1.79435	0.0562146	1.25015	WDR95P	40.7253	43.1501	0	0
3295	ENSG00000174226	78.8417	-4.66798	1.93884	-2.40761	0.0160573	1.79433	0.0562146	1.25015	SNX31	153.44	150.211	4.37513	7.3409
3293	ENSG00000186001	20.9678	-6.12259	2.5431	-2.40753	0.0160609	1.79423	0.0562146	1.25015	LRCH3	40.3139	43.5572	0	0
3298	ENSG00000242571	20.9678	-6.12259	2.5431	-2.40753	0.0160609	1.79423	0.0562146	1.25015	RPL21P11	40.3139	43.5572	0	0
3297	ENSG00000020577	181.013	-4.51087	1.8739	-2.40722	0.0160746	1.79386	0.0562146	1.25015	SAMD4A	357.477	335.431	26.2508	4.89393
3300	ENSG00000077549	45.7053	-5.63821	2.34268	-2.40674	0.0160957	1.79329	0.056256	1.24983	CAPZB	92.1461	86.3002	4.37513	0
3302	ENSG00000054793	96.3279	-4.52808	1.88196	-2.40604	0.0161263	1.79247	0.0563467	1.24913	ATP9A	195.399	173.822	8.75026	7.3409
3305	ENSG00000253131	20.8724	-6.11601	2.54349	-2.40457	0.0161914	1.79072	0.0565327	1.2477	IGHV7-56	42.7821	40.7076	0	0
3308	ENSG00000159086	20.8735	-6.11608	2.54355	-2.40455	0.0161923	1.79069	0.0565327	1.2477	PAXBP1	43.1935	40.3006	0	0
3304	ENSG00000249050	20.8756	-6.11623	2.54371	-2.40445	0.0161968	1.79057	0.0565327	1.2477	AC021242.1	44.0162	39.4864	0	0
3303	ENSG00000272800	20.866	-6.11557	2.54358	-2.40432	0.0162028	1.79041	0.0565327	1.2477	AC021851.1	40.3139	43.1501	0	0
3307	ENSG00000235166	20.8649	-6.11549	2.54366	-2.40421	0.0162076	1.79028	0.0565327	1.2477	LINC01440	39.9025	43.5572	0	0
3309	ENSG00000261029	20.8617	-6.11527	2.54403	-2.40377	0.016227	1.78976	0.0565841	1.24731	AC138304.1	38.6684	44.7784	0	0
3310	ENSG00000267924	45.5093	-5.63178	2.34327	-2.40339	0.0162438	1.78931	0.0566266	1.24698	AC139769.2	95.0256	82.6365	4.37513	0
3312	ENSG00000188375	20.8585	-6.11505	2.54458	-2.40316	0.016254	1.78904	0.056632	1.24694	H3F3C	37.4343	45.9996	0	0
3311	ENSG00000152582	20.8853	-6.1169	2.54537	-2.40315	0.0162547	1.78902	0.056632	1.24694	SPEF2	47.7185	35.8227	0	0
3313	ENSG00000234288	20.8874	-6.11704	2.54598	-2.40263	0.0162776	1.78841	0.056679	1.24658	OR1AA1P	48.5412	35.0086	0	0
3318	ENSG00000149742	20.7685	-6.10881	2.54397	-2.40129	0.0163372	1.78682	0.0568027	1.24563	SLC22A9	41.9594	41.1147	0	0
3316	ENSG00000226041	20.7707	-6.10896	2.54404	-2.40129	0.0163376	1.78681	0.0568027	1.24563	AC010745.1	42.7821	40.3006	0	0
3319	ENSG00000185069	20.7717	-6.10903	2.5441	-2.40125	0.016339	1.78677	0.0568027	1.24563	KRT76	43.1935	39.8935	0	0
3317	ENSG00000138161	20.7728	-6.10911	2.54419	-2.4012	0.0163413	1.78671	0.0568027	1.24563	CUZD1	43.6048	39.4864	0	0
3322	ENSG00000227702	20.7632	-6.10844	2.54414	-2.40098	0.0163511	1.78645	0.0568062	1.2456	LINC00111	39.9025	43.1501	0	0
3321	ENSG00000234083	39.3763	-5.64663	2.3519	-2.40088	0.0163558	1.78633	0.0568062	1.2456	AJ006995.1	74.4573	80.6011	0	2.44697
3320	ENSG00000229259	20.7621	-6.10837	2.54423	-2.40087	0.0163564	1.78631	0.0568062	1.2456	LRRC37A12P	39.4912	43.5572	0	0
3323	ENSG00000181296	20.761	-6.10829	2.54435	-2.40073	0.0163625	1.78615	0.0568112	1.24557	OR5G1P	39.0798	43.9642	0	0
3326	ENSG00000265007	21.0042	-6.12508	2.55172	-2.40037	0.0163784	1.78573	0.0568433	1.24532	MIR4327	54.3004	29.7166	0	0
3325	ENSG00000136237	118.761	-4.54061	1.89176	-2.40021	0.0163858	1.78553	0.0568433	1.24532	RAPGEF5	240.238	215.75	4.37513	14.6818
3328	ENSG00000260456	78.0971	-4.65378	1.93954	-2.39942	0.016421	1.7846	0.0569328	1.24464	C16orf95	141.099	159.574	4.37513	7.3409
3329	ENSG00000064012	39.2767	-5.64292	2.35194	-2.39926	0.0164283	1.78441	0.0569418	1.24457	CASP8	75.28	79.3799	0	2.44697
3333	ENSG00000091128	45.1772	-5.62096	2.34325	-2.39879	0.0164495	1.78385	0.0569562	1.24446	LAMB4	84.7415	91.5922	4.37513	0
3330	ENSG00000143761	20.6678	-6.1018	2.54454	-2.398	0.0164849	1.78291	0.0569562	1.24446	ARF1	42.3707	40.3006	0	0
3341	ENSG00000198671	20.6657	-6.10165	2.54449	-2.39799	0.0164854	1.7829	0.0569562	1.24446	AC135895.1	41.548	41.1147	0	0
3332	ENSG00000153140	20.6646	-6.10157	2.54449	-2.39795	0.0164869	1.78286	0.0569562	1.24446	CETN3	41.1366	41.5218	0	0
3339	ENSG00000228195	20.671	-6.10202	2.54476	-2.39787	0.0164905	1.78277	0.0569562	1.24446	RPL5P27	43.6048	39.0793	0	0
3347	ENSG00000186970	20.6721	-6.1021	2.54488	-2.39779	0.0164941	1.78267	0.0569562	1.24446	KRTAP15-1	44.0162	38.6722	0	0
3334	ENSG00000253648	20.6732	-6.10217	2.54502	-2.3977	0.0164986	1.78255	0.0569562	1.24446	AC018437.2	44.4276	38.2652	0	0
3342	ENSG00000235876	20.6732	-6.10217	2.54502	-2.3977	0.0164986	1.78255	0.0569562	1.24446	FEM1AP4	44.4276	38.2652	0	0
3343	ENSG00000125266	20.6603	-6.10128	2.54471	-2.39763	0.0165016	1.78247	0.0569562	1.24446	EFNB2	39.4912	43.1501	0	0
3346	ENSG00000214727	20.6592	-6.1012	2.54482	-2.3975	0.0165074	1.78232	0.0569562	1.24446	RPL5P35	39.0798	43.5572	0	0
3336	ENSG00000165091	98.8389	-4.67172	1.94865	-2.39742	0.0165111	1.78222	0.0569562	1.24446	TMC1	193.342	186.441	13.1254	2.44697
3344	ENSG00000103653	20.6764	-6.10239	2.54555	-2.39728	0.0165172	1.78206	0.0569562	1.24446	CSK	45.6617	37.0439	0	0
3345	ENSG00000214941	20.6764	-6.10239	2.54555	-2.39728	0.0165172	1.78206	0.0569562	1.24446	ZSWIM7	45.6617	37.0439	0	0
3351	ENSG00000226204	39.161	-5.63862	2.35293	-2.39642	0.016556	1.78104	0.0570451	1.24378	AL157359.1	69.9323	84.2648	0	2.44697
3349	ENSG00000247121	20.6818	-6.10277	2.54675	-2.39629	0.0165618	1.78089	0.0570451	1.24378	AC009126.1	47.7185	35.0086	0	0
3350	ENSG00000221923	20.6818	-6.10277	2.54675	-2.39629	0.0165618	1.78089	0.0570451	1.24378	ZNF880	47.7185	35.0086	0	0
3352	ENSG00000146733	44.9736	-5.61426	2.34342	-2.39575	0.0165863	1.78025	0.0571002	1.24336	PSPH	84.7415	90.778	4.37513	0
3353	ENSG00000167014	20.6839	-6.10291	2.54741	-2.39573	0.0165872	1.78023	0.0571002	1.24336	TERB2	48.5412	34.1944	0	0
3354	ENSG00000114030	20.6496	-6.10053	2.5466	-2.39556	0.0165952	1.78002	0.0571115	1.24328	KPNA1	35.3775	47.2208	0	0
3355	ENSG00000058335	77.6183	-4.64455	1.93931	-2.39495	0.0166225	1.7793	0.0571892	1.24269	RASGRF1	152.617	146.14	4.37513	7.3409
3358	ENSG00000112214	44.8751	-5.61101	2.34343	-2.39435	0.0166497	1.77859	0.057223	1.24243	FHL5	85.9756	89.1497	4.37513	0
3359	ENSG00000235932	20.5564	-6.094	2.54541	-2.39411	0.0166607	1.77831	0.057223	1.24243	AL359955.2	38.6684	43.5572	0	0
3361	ENSG00000160180	20.5553	-6.09393	2.54555	-2.39395	0.0166679	1.77812	0.0572316	1.24236	TFF3	38.2571	43.9642	0	0
3362	ENSG00000271638	20.5757	-6.09535	2.54634	-2.39377	0.0166763	1.7779	0.057244	1.24227	BNIP3P19	46.073	36.2298	0	0
3363	ENSG00000253771	108.551	-5.09862	2.13018	-2.39351	0.0166878	1.7776	0.0572675	1.24209	TPTE2P1	210.62	210.458	13.1254	0
3365	ENSG00000112210	20.4621	-6.08737	2.54557	-2.39136	0.0167861	1.77505	0.0575229	1.24016	RAB23	41.548	40.3006	0	0
3368	ENSG00000167615	20.4621	-6.08737	2.54557	-2.39136	0.0167861	1.77505	0.0575229	1.24016	LENG8	41.548	40.3006	0	0
3366	ENSG00000258753	20.4643	-6.08752	2.54566	-2.39133	0.0167873	1.77502	0.0575229	1.24016	AL359792.1	42.3707	39.4864	0	0
3369	ENSG00000237202	20.4589	-6.08714	2.54558	-2.39126	0.0167908	1.77493	0.0575229	1.24016	AJ239321.1	40.3139	41.5218	0	0
3370	ENSG00000156875	20.4718	-6.08805	2.54663	-2.39063	0.0168196	1.77418	0.0576045	1.23954	MFSD14A	45.2503	36.6369	0	0
3371	ENSG00000232989	20.4525	-6.08669	2.54617	-2.39053	0.0168241	1.77407	0.0576045	1.23954	AL356010.1	37.8457	43.9642	0	0
3373	ENSG00000166068	97.9079	-4.6575	1.94882	-2.38991	0.0168524	1.77334	0.0576753	1.23901	SPRED1	187.583	188.476	13.1254	2.44697
3374	ENSG00000075275	104.895	-4.51634	1.88987	-2.38977	0.0168591	1.77317	0.0576753	1.23901	CELSR1	212.676	188.883	13.1254	4.89393
3375	ENSG00000249915	38.755	-5.62335	2.3532	-2.38966	0.016864	1.77304	0.057676	1.23901	PDCD6	70.3436	82.2294	0	2.44697
3377	ENSG00000204368	20.4782	-6.0885	2.54819	-2.38934	0.0168785	1.77267	0.0576927	1.23888	AC245047.1	47.7185	34.1944	0	0
3378	ENSG00000168077	20.446	-6.08624	2.54742	-2.38918	0.0168861	1.77247	0.0577025	1.23881	SCARA3	35.3775	46.4067	0	0
3379	ENSG00000139722	38.6629	-5.61985	2.35276	-2.38862	0.016912	1.77181	0.0577746	1.23826	VPS37B	74.0459	78.1586	0	2.44697
3381	ENSG00000126016	20.3561	-6.07987	2.54614	-2.38787	0.0169461	1.77093	0.0578671	1.23757	AMOT	39.9025	41.5218	0	0
3382	ENSG00000175274	38.6918	-5.62098	2.35412	-2.38772	0.0169534	1.77074	0.0578671	1.23757	TP53I11	85.1528	67.1676	0	2.44697
3383	ENSG00000233673	20.3507	-6.07949	2.54664	-2.38726	0.0169744	1.77021	0.057906	1.23728	ANAPC1P1	37.8457	43.5572	0	0
3387	ENSG00000139977	20.3475	-6.07927	2.54719	-2.38666	0.0170022	1.76949	0.057952	1.23693	NAA30	36.6116	44.7784	0	0
3388	ENSG00000177234	20.3754	-6.08123	2.54859	-2.38612	0.0170272	1.76886	0.0580208	1.23642	LINC01561	47.3071	34.1944	0	0
3389	ENSG00000183255	44.3909	-5.59476	2.34498	-2.38584	0.01704	1.76853	0.0580483	1.23621	PTTG1IP	95.437	77.7516	4.37513	0
3392	ENSG00000100445	20.2629	-6.07325	2.54705	-2.38443	0.0171056	1.76686	0.0582255	1.23489	SDR39U1	43.1935	37.8581	0	0
3391	ENSG00000234770	20.264	-6.07333	2.54719	-2.38433	0.0171104	1.76674	0.0582255	1.23489	GULOP	43.6048	37.451	0	0
3393	ENSG00000100813	20.2511	-6.07241	2.54687	-2.38426	0.0171135	1.76666	0.0582255	1.23489	ACIN1	38.6684	42.3359	0	0
3394	ENSG00000181896	20.265	-6.0734	2.54735	-2.3842	0.0171161	1.7666	0.0582255	1.23489	ZNF101	44.0162	37.0439	0	0
3397	ENSG00000226527	44.1595	-5.58714	2.34417	-2.38342	0.0171527	1.76567	0.0583008	1.23433	AP000289.1	84.7415	87.5214	4.37513	0
3399	ENSG00000148153	38.3812	-5.60917	2.35413	-2.38269	0.0171866	1.76481	0.0583952	1.23362	INIP	83.096	67.9817	0	2.44697
3400	ENSG00000256994	73.3953	-4.72416	1.98314	-2.38217	0.0172112	1.76419	0.0584504	1.23321	LINC02378	143.978	138.406	8.75026	2.44697
3402	ENSG00000156802	44.0706	-5.58412	2.34443	-2.38187	0.0172251	1.76384	0.0584653	1.2331	ATAD2	89.6779	82.2294	4.37513	0
3405	ENSG00000141946	20.1525	-6.06537	2.54721	-2.38119	0.0172569	1.76304	0.0585176	1.23271	ZIM3	39.9025	40.7076	0	0
3406	ENSG00000235478	20.1515	-6.0653	2.54724	-2.38112	0.01726	1.76296	0.0585176	1.23271	LINC01664	39.4912	41.1147	0	0
3407	ENSG00000179454	20.1611	-6.06599	2.54767	-2.38099	0.017266	1.76281	0.0585216	1.23268	KLHL28	43.1935	37.451	0	0
3408	ENSG00000260708	20.1472	-6.06499	2.5476	-2.38067	0.0172814	1.76242	0.0585575	1.23242	AL118516.1	37.8457	42.743	0	0
3409	ENSG00000258683	20.1461	-6.06492	2.54775	-2.3805	0.0172891	1.76223	0.0585672	1.23235	AL355095.1	37.4343	43.1501	0	0
3410	ENSG00000251515	20.145	-6.06484	2.54791	-2.38032	0.0172977	1.76201	0.05858	1.23225	CCDC11P1	37.023	43.5572	0	0
3411	ENSG00000116212	20.1429	-6.06469	2.54831	-2.37989	0.0173179	1.76151	0.0586033	1.23208	LRRC42	36.2002	44.3713	0	0
3413	ENSG00000167207	20.1686	-6.06652	2.54911	-2.37986	0.0173191	1.76147	0.0586033	1.23208	NOD2	46.073	34.6015	0	0
3418	ENSG00000258647	106.421	-5.06909	2.13075	-2.37901	0.0173591	1.76047	0.0586867	1.23146	LINC00930	213.499	199.06	13.1254	0
3422	ENSG00000149091	20.0583	-6.05861	2.54816	-2.37764	0.0174239	1.75886	0.0588101	1.23055	DGKZ	42.7821	37.451	0	0
3420	ENSG00000213347	20.0594	-6.05868	2.54831	-2.37753	0.0174288	1.75873	0.0588101	1.23055	MXD3	43.1935	37.0439	0	0
3421	ENSG00000136877	20.0594	-6.05868	2.54831	-2.37753	0.0174288	1.75873	0.0588101	1.23055	FPGS	43.1935	37.0439	0	0
3424	ENSG00000184185	53.4892	-5.25608	2.21126	-2.37697	0.0174556	1.75807	0.0588841	1.23	KCNJ12	100.373	108.689	0	4.89393
3425	ENSG00000128908	63.5826	-4.71719	1.98506	-2.37635	0.0174847	1.75734	0.0589607	1.22944	INO80	117.239	127.822	4.37513	4.89393
3427	ENSG00000164164	53.4067	-5.25381	2.21126	-2.37593	0.0175047	1.75685	0.0590003	1.22915	OTUD4	107.778	100.955	0	4.89393
3428	ENSG00000007341	43.6646	-5.57035	2.34502	-2.3754	0.0175302	1.75621	0.0590698	1.22863	ST7L	90.0892	80.194	4.37513	0
3430	ENSG00000256149	52.254	-4.93576	2.07813	-2.3751	0.017544	1.75587	0.0590836	1.22853	AC087863.1	105.31	96.8842	4.37513	2.44697
3431	ENSG00000077585	53.3049	-5.251	2.21136	-2.37456	0.0175698	1.75523	0.0591528	1.22802	GPR137B	107.778	100.548	0	4.89393
3432	ENSG00000146021	19.949	-6.05073	2.54831	-2.37441	0.0175771	1.75505	0.0591528	1.22802	KLHL3	39.9025	39.8935	0	0
3433	ENSG00000229962	19.9479	-6.05065	2.54833	-2.37436	0.0175792	1.755	0.0591528	1.22802	AP000221.1	39.4912	40.3006	0	0
3434	ENSG00000162645	19.9426	-6.05027	2.54873	-2.37383	0.0176045	1.75438	0.0592049	1.22764	GBP2	37.4343	42.3359	0	0
3436	ENSG00000223715	19.9651	-6.05189	2.55057	-2.37276	0.0176559	1.75311	0.0593613	1.2265	LINC01208	46.073	33.7873	0	0
3437	ENSG00000227017	19.8472	-6.04335	2.54888	-2.37099	0.0177407	1.75103	0.0595647	1.22501	AC007036.1	39.9025	39.4864	0	0
3438	ENSG00000240651	19.8462	-6.04327	2.54888	-2.37095	0.0177425	1.75099	0.0595647	1.22501	SEPT7P4	39.4912	39.8935	0	0
3441	ENSG00000185567	19.8515	-6.04366	2.54907	-2.37093	0.0177436	1.75096	0.0595647	1.22501	AHNAK2	41.548	37.8581	0	0
3439	ENSG00000197142	19.844	-6.04312	2.54896	-2.37082	0.0177488	1.75083	0.0595647	1.22501	ACSL5	38.6684	40.7076	0	0
3443	ENSG00000129159	37.6591	-5.58133	2.35462	-2.37037	0.0177702	1.75031	0.0596133	1.22466	KCNC1	79.3937	68.7959	0	2.44697
3444	ENSG00000231970	19.8387	-6.04273	2.54954	-2.37013	0.0177818	1.75002	0.0596357	1.22449	AL355490.2	36.6116	42.743	0	0
3445	ENSG00000257067	19.8601	-6.04428	2.55043	-2.36991	0.0177924	1.74977	0.0596545	1.22436	AP000797.3	44.8389	34.6015	0	0
3448	ENSG00000085265	19.8655	-6.04467	2.55204	-2.36856	0.0178574	1.74818	0.0598228	1.22313	FCN1	46.8958	32.5661	0	0
3451	ENSG00000168461	62.8842	-4.70065	1.98521	-2.36784	0.0178925	1.74733	0.0598976	1.22259	RAB31	122.587	119.68	4.37513	4.89393
3454	ENSG00000242985	19.7455	-6.03593	2.54946	-2.36754	0.0179069	1.74698	0.0599055	1.22253	RN7SL50P	39.9025	39.0793	0	0
3452	ENSG00000188690	19.7444	-6.03586	2.54945	-2.36751	0.0179082	1.74695	0.0599055	1.22253	UROS	39.4912	39.4864	0	0
3453	ENSG00000237164	19.7498	-6.03625	2.5497	-2.36744	0.0179118	1.74686	0.0599055	1.22253	SLC25A15P2	41.548	37.451	0	0
3459	ENSG00000161133	19.7401	-6.03554	2.54965	-2.3672	0.0179231	1.74659	0.0599056	1.22253	USP41	37.8457	41.1147	0	0
3457	ENSG00000233028	19.753	-6.03648	2.55011	-2.36715	0.0179258	1.74652	0.0599056	1.22253	AC006970.2	42.7821	36.2298	0	0
3456	ENSG00000231130	19.7551	-6.03664	2.55041	-2.36693	0.0179366	1.74626	0.0599056	1.22253	HLA-T	43.6048	35.4156	0	0
3458	ENSG00000010244	19.7551	-6.03664	2.55041	-2.36693	0.0179366	1.74626	0.0599056	1.22253	ZNF207	43.6048	35.4156	0	0
3463	ENSG00000205502	19.7337	-6.03508	2.55053	-2.3662	0.0179717	1.74541	0.0599445	1.22225	C2CD4B	35.3775	43.5572	0	0
3462	ENSG00000036530	52.675	-5.23349	2.21178	-2.36618	0.0179726	1.74539	0.0599445	1.22225	CYP46A1	100.373	105.433	0	4.89393
3464	ENSG00000198959	43.039	-5.54895	2.34536	-2.36593	0.017985	1.74509	0.0599681	1.22208	TGM2	84.3301	83.4506	4.37513	0
3468	ENSG00000172716	19.7616	-6.0371	2.5521	-2.36555	0.0180035	1.74464	0.0599903	1.22192	SLFN11	46.073	32.9732	0	0
3466	ENSG00000250167	51.6123	-4.91731	2.07886	-2.36538	0.0180115	1.74445	0.0599903	1.22192	AC034206.1	93.3802	106.247	4.37513	2.44697
3469	ENSG00000237636	87.3154	-4.52823	1.91554	-2.36394	0.0180818	1.74276	0.0601788	1.22056	ANKRD26P3	163.312	171.786	4.37513	9.78786
3471	ENSG00000197927	19.6373	-6.02801	2.55028	-2.36366	0.0180953	1.74243	0.0602033	1.22038	C2orf27A	37.4343	41.1147	0	0
3473	ENSG00000084093	42.8397	-5.54204	2.34567	-2.36267	0.0181439	1.74127	0.0602844	1.2198	REST	85.9756	81.0082	4.37513	0
3474	ENSG00000124780	37.2231	-5.56427	2.35519	-2.36255	0.0181496	1.74113	0.0602844	1.2198	KCNK17	68.2868	78.1586	0	2.44697
3476	ENSG00000198373	37.2231	-5.56427	2.35519	-2.36255	0.0181496	1.74113	0.0602844	1.2198	WWP2	68.2868	78.1586	0	2.44697
3480	ENSG00000138964	71.6138	-4.68718	1.98489	-2.36143	0.0182046	1.73982	0.0604008	1.21896	PARVG	124.233	151.025	8.75026	2.44697
3481	ENSG00000111321	19.5398	-6.02083	2.55062	-2.36054	0.0182485	1.73877	0.0604658	1.21849	LTBR	39.0798	39.0793	0	0
3483	ENSG00000180424	19.5441	-6.02114	2.55077	-2.36052	0.0182494	1.73875	0.0604658	1.21849	DEFB123	40.7253	37.451	0	0
3484	ENSG00000238257	19.5376	-6.02067	2.55067	-2.36042	0.0182541	1.73864	0.0604658	1.21849	AP000244.1	38.2571	39.8935	0	0
3485	ENSG00000238284	19.6233	-6.02699	2.55349	-2.3603	0.0182602	1.73849	0.0604696	1.21846	LINC01448	32.0866	46.4067	0	0
3486	ENSG00000265296	19.5484	-6.02146	2.55129	-2.36017	0.0182668	1.73834	0.0604747	1.21843	FEM1AP2	42.3707	35.8227	0	0
3487	ENSG00000171150	19.5494	-6.02154	2.55147	-2.36002	0.0182737	1.73817	0.0604811	1.21838	SOCS5	42.7821	35.4156	0	0
3489	ENSG00000172379	198.888	-4.56612	1.9351	-2.35963	0.0182933	1.73771	0.0605128	1.21815	ARNT2	392.855	369.625	30.6259	2.44697
3490	ENSG00000263508	80.3554	-4.52482	1.91798	-2.35916	0.0183164	1.73716	0.0605674	1.21776	AC015908.2	158.787	148.99	8.75026	4.89393
3491	ENSG00000101216	42.6201	-5.53438	2.34598	-2.35909	0.0183198	1.73708	0.0605674	1.21776	GMEB2	79.8051	86.3002	4.37513	0
3492	ENSG00000160753	19.528	-6.01996	2.55197	-2.35895	0.0183267	1.73691	0.0605738	1.21772	RUSC1	34.5548	43.5572	0	0
3493	ENSG00000064999	71.2496	-4.67957	1.98403	-2.35862	0.0183429	1.73653	0.0606108	1.21745	ANKS1A	140.687	133.114	8.75026	2.44697
3494	ENSG00000079102	99.62	-4.48369	1.90125	-2.35829	0.0183594	1.73614	0.0606486	1.21718	RUNX1T1	198.279	183.591	4.37513	12.2348
3495	ENSG00000234469	19.4359	-6.01313	2.55124	-2.35694	0.0184261	1.73457	0.0608191	1.21596	CLDN34	38.2571	39.4864	0	0
3496	ENSG00000265843	19.4359	-6.01313	2.55124	-2.35694	0.0184261	1.73457	0.0608191	1.21596	LINC01029	38.2571	39.4864	0	0
3497	ENSG00000135517	19.4337	-6.01298	2.55137	-2.35676	0.0184349	1.73436	0.0608318	1.21587	MIP	37.4343	40.3006	0	0
3498	ENSG00000012983	51.9734	-5.21373	2.21238	-2.35662	0.0184423	1.73418	0.0608395	1.21581	MAP4K5	104.487	98.5125	0	4.89393
3500	ENSG00000184032	19.4284	-6.01258	2.55208	-2.35595	0.0184755	1.7334	0.0609202	1.21524	KRTAP20-2	35.3775	42.3359	0	0
3499	ENSG00000224375	19.4509	-6.01424	2.55282	-2.35592	0.0184768	1.73337	0.0609202	1.21524	AC009276.1	44.0162	33.7873	0	0
3502	ENSG00000236837	19.4573	-6.01472	2.55491	-2.35418	0.0185637	1.73133	0.0611734	1.21344	AC139712.3	46.4844	31.3449	0	0
3503	ENSG00000106780	71.8484	-5.12744	2.17818	-2.354	0.0185728	1.73112	0.0611821	1.21338	MEGF9	136.574	142.07	8.75026	0
3506	ENSG00000270204	19.3416	-6.00612	2.55218	-2.35333	0.0186062	1.73034	0.0612299	1.21304	AC020549.2	41.1366	36.2298	0	0
3512	ENSG00000120784	36.6297	-5.54071	2.35576	-2.35198	0.0186736	1.72877	0.061376	1.212	ZFP30	74.8687	69.203	0	2.44697
3511	ENSG00000259149	36.6189	-5.54028	2.35565	-2.35191	0.0186771	1.72869	0.061376	1.212	AL445074.1	70.755	73.2737	0	2.44697
3516	ENSG00000169783	36.5161	-5.53616	2.35581	-2.35	0.0187735	1.72645	0.0616044	1.21039	LINGO1	70.3436	73.2737	0	2.44697
3518	ENSG00000224922	19.2388	-5.99843	2.55272	-2.34981	0.0187828	1.72624	0.0616044	1.21039	AL050303.1	40.7253	36.2298	0	0
3519	ENSG00000143333	36.5054	-5.53574	2.35642	-2.34922	0.0188128	1.72555	0.0616418	1.21012	RGS16	66.23	77.3445	0	2.44697
3529	ENSG00000188706	36.4229	-5.53241	2.35599	-2.34823	0.018863	1.72439	0.0617318	1.20949	ZDHHC9	73.6346	69.61	0	2.44697
3534	ENSG00000100351	50.4114	-4.88214	2.07947	-2.34778	0.0188858	1.72386	0.0617318	1.20949	GRAP2	101.196	93.6275	4.37513	2.44697
3536	ENSG00000172023	19.1327	-5.99045	2.55305	-2.34639	0.0189564	1.72224	0.0617369	1.20945	REG1B	39.0798	37.451	0	0
3535	ENSG00000231512	19.1316	-5.99037	2.55303	-2.34638	0.0189567	1.72224	0.0617369	1.20945	SEPT14P21	38.6684	37.8581	0	0
3537	ENSG00000147654	19.1316	-5.99037	2.55303	-2.34638	0.0189567	1.72224	0.0617369	1.20945	EBAG9	38.6684	37.8581	0	0
3539	ENSG00000134265	19.1316	-5.99037	2.55303	-2.34638	0.0189567	1.72224	0.0617369	1.20945	NAPG	38.6684	37.8581	0	0
3538	ENSG00000197790	19.1306	-5.99029	2.55302	-2.34636	0.018958	1.72221	0.0617369	1.20945	OR52M1	38.2571	38.2652	0	0
3540	ENSG00000234104	19.1348	-5.99061	2.55318	-2.34633	0.0189591	1.72218	0.0617369	1.20945	AL133465.1	39.9025	36.6369	0	0
3541	ENSG00000226447	19.1273	-5.99005	2.55315	-2.34615	0.0189687	1.72196	0.0617516	1.20935	AL117337.1	37.023	39.4864	0	0
3547	ENSG00000188559	151.808	-4.24612	1.8103	-2.34553	0.019	1.72125	0.0617616	1.20928	RALGAPA2	287.545	289.431	13.1254	17.1288
3545	ENSG00000228522	41.8306	-5.50646	2.34768	-2.34549	0.0190021	1.7212	0.0617616	1.20928	AL845321.1	89.2665	73.6808	4.37513	0
3546	ENSG00000103995	51.1571	-5.19041	2.21313	-2.34528	0.0190126	1.72096	0.0617616	1.20928	CEP152	103.664	96.07	0	4.89393
3548	ENSG00000234460	19.1198	-5.98949	2.55418	-2.34498	0.0190283	1.7206	0.0617961	1.20904	AL772337.3	34.1434	42.3359	0	0
3549	ENSG00000145832	36.2129	-5.52393	2.35623	-2.34439	0.0190582	1.71992	0.0618764	1.20847	SLC25A48	71.1664	71.2383	0	2.44697
3550	ENSG00000160838	41.7245	-5.50273	2.34749	-2.34409	0.0190737	1.71957	0.0619101	1.20824	LRRC71	87.621	74.902	4.37513	0
3552	ENSG00000092068	50.0975	-4.87281	2.07957	-2.34319	0.0191197	1.71852	0.0620145	1.20751	SLC7A8	97.9052	95.6629	4.37513	2.44697
3555	ENSG00000272368	19.0288	-5.9826	2.55364	-2.34278	0.0191409	1.71804	0.0620405	1.20732	AC074032.1	38.2571	37.8581	0	0
3556	ENSG00000091039	19.032	-5.98284	2.55376	-2.34276	0.0191417	1.71802	0.0620405	1.20732	OSBPL8	39.4912	36.6369	0	0
[truncated: 2,287 more rows]

## Sheet: Upregulated
	Gene ID	baseMean	log2FoldChange	lfcSE	stat	pvalue	-log(pvalue)	padj	-log(padj)	Gene	rep1	rep2	rep1_hs	rep2_hs
[truncated: 3,426 more rows]
